# Supplementary material for: Square-pyramidal copper(ii)-Schiff base complexes with methoxy/ethoxy-phenolate and chloro-benzophenone substituents
Source: RSC Adv. 2026 Jul 23. Online ahead of print. doi: 10.1039/d6ra04681a (PMC13394547; doi:10.1039/d6ra04681a)
Supplement: RA-OLF-D6RA04681A-s002 [file RA-OLF-D6RA04681A-s002.cif]

# Supplementary Information (SI) for RSC Advances.
# This journal is © The Royal Society of Chemistry 2026

####################################################################### 
# 
# This file contains crystal structure data downloaded from the 
# Cambridge Structural Database (CSD) hosted by the Cambridge 
# Crystallographic Data Centre (CCDC).
# 
# Full information about CCDC data access policies and citation 
# guidelines are available at http://www.ccdc.cam.ac.uk/access/V1 
# 
# Audit and citation data items may have been added by the CCDC. 
# Please retain this information to preserve the provenance of 
# this file and to allow appropriate attribution of the data. 
# 
#######################################################################

data_tx18009_auto
_database_code_depnum_ccdc_archive 'CCDC 2489907'
loop_
_audit_author_name
_audit_author_address
'David Herbert'
;University of Manitoba
Canada
;
_audit_update_record             
;
2025-09-19 deposited with the CCDC.	2026-07-16 downloaded from the CCDC.
;
_audit_creation_date             2025-07-21
_audit_creation_method           
;
Olex2 1.5
(compiled 2023.08.24 svn.re1ec1418 for OlexSys, GUI svn.r6817)
;
_shelx_SHELXL_version_number     2017/1
_chemical_name_common            ?
_chemical_name_systematic        ?
_chemical_formula_moiety         'C21 H17 N O3'
_chemical_formula_sum            'C21 H17 N O3'
_chemical_formula_weight         331.36
_chemical_melting_point          ?
_chemical_oxdiff_formula         CHNO
loop_
_atom_type_symbol
_atom_type_description
_atom_type_scat_dispersion_real
_atom_type_scat_dispersion_imag
_atom_type_scat_source
C C 0.0181 0.0091 'International Tables Vol C Tables 4.2.6.8 and 6.1.1.4'
H H 0.0000 0.0000 'International Tables Vol C Tables 4.2.6.8 and 6.1.1.4'
N N 0.0311 0.0180 'International Tables Vol C Tables 4.2.6.8 and 6.1.1.4'
O O 0.0492 0.0322 'International Tables Vol C Tables 4.2.6.8 and 6.1.1.4'

_shelx_space_group_comment       
;
The symmetry employed for this shelxl refinement is uniquely defined
by the following loop, which should always be used as a source of
symmetry information in preference to the above space-group names.
They are only intended as comments.
;
_space_group_crystal_system      triclinic
_space_group_IT_number           2
_space_group_name_H-M_alt        'P -1'
_space_group_name_Hall           '-P 1'
loop_
_space_group_symop_operation_xyz
'x, y, z'
'-x, -y, -z'

_cell_length_a                   7.29564(18)
_cell_length_b                   10.3018(3)
_cell_length_c                   11.1424(3)
_cell_angle_alpha                96.280(2)
_cell_angle_beta                 97.113(2)
_cell_angle_gamma                91.176(2)
_cell_volume                     825.52(4)
_cell_formula_units_Z            2
_cell_measurement_reflns_used    6991
_cell_measurement_temperature    170.1(4)
_cell_measurement_theta_max      77.6300
_cell_measurement_theta_min      4.0090
_shelx_estimated_absorpt_T_max   ?
_shelx_estimated_absorpt_T_min   ?
_exptl_absorpt_coefficient_mu    0.723
_exptl_absorpt_correction_T_max  1.00000
_exptl_absorpt_correction_T_min  0.86372
_exptl_absorpt_correction_type   multi-scan
_exptl_absorpt_process_details   
;
CrysAlisPro 1.171.42.96a (Rigaku Oxford Diffraction, 2023)
Empirical absorption correction using spherical harmonics,
implemented in SCALE3 ABSPACK scaling algorithm.
;
_exptl_absorpt_special_details   ?
_exptl_crystal_colour            yellow
_exptl_crystal_colour_primary    yellow
_exptl_crystal_density_diffrn    1.333
_exptl_crystal_density_meas      ?
_exptl_crystal_density_method    ?
_exptl_crystal_description       block
_exptl_crystal_F_000             348
_exptl_crystal_size_max          0.400
_exptl_crystal_size_mid          0.350
_exptl_crystal_size_min          0.300
_exptl_transmission_factor_max   ?
_exptl_transmission_factor_min   ?
_diffrn_reflns_av_R_equivalents  0.0172
_diffrn_reflns_av_unetI/netI     0.0151
_diffrn_reflns_Laue_measured_fraction_full 0.995
_diffrn_reflns_Laue_measured_fraction_max 0.944
_diffrn_reflns_limit_h_max       9
_diffrn_reflns_limit_h_min       -8
_diffrn_reflns_limit_k_max       12
_diffrn_reflns_limit_k_min       -13
_diffrn_reflns_limit_l_max       14
_diffrn_reflns_limit_l_min       -12
_diffrn_reflns_number            9364
_diffrn_reflns_point_group_measured_fraction_full 0.995
_diffrn_reflns_point_group_measured_fraction_max 0.944
_diffrn_reflns_theta_full        67.684
_diffrn_reflns_theta_max         77.681
_diffrn_reflns_theta_min         4.024
_diffrn_ambient_environment      N~2~
_diffrn_ambient_temperature      170.1(4)
_diffrn_detector                 'Hybrid Pixel Array Detector'
_diffrn_detector_area_resol_mean 10.0000
_diffrn_detector_type            HyPix
_diffrn_measured_fraction_theta_full 0.995
_diffrn_measured_fraction_theta_max 0.944
_diffrn_measurement_details      
;
List of Runs (angles in degrees, time in seconds):

  # Type    Start    End  Width  t~exp~   \w     \q     \k     \f   Frames
#--------------------------------------------------------------------------
  1  \w    -22.00  46.00   0.50    0.05    --   46.42 -38.00 120.00  136
  2  \w    -23.00  29.00   0.50    0.05    --  -46.42  19.00 120.00  104
  3  \w    -62.00  27.00   0.50    0.05    --  -46.42  57.00  30.00  178
  4  \w    -37.00  28.00   0.50    0.05    --  -46.42  35.00  -8.00  130
  5  \w    -20.00   6.00   0.50    0.05    --   46.42 -35.00-165.00   52
  6  \w     12.00  38.00   0.50    0.05    --   46.42 -35.00-165.00   52
  7  \w     25.00  93.00   0.50    0.05    --   46.42-125.00  30.00  136
  8  \w     36.00  99.00   0.50    0.05    --  108.85 -94.00  90.00  126
  9  \w     55.00 105.00   0.50    0.05    --  108.85 -94.00  60.00  100
 10  \w     44.00  70.00   0.50    0.05    --  108.85-125.00   0.00   52
 11  \w     79.00 105.00   0.50    0.05    --  108.85-125.00   0.00   52
 12  \w     73.00 106.00   0.50    0.05    --  108.85 -94.00 -60.00   66
 13  \w     41.00  67.00   0.50    0.05    --  108.85 -94.00 -60.00   52
 14  \w     44.00  70.00   0.50    0.05    --  108.85 -94.00 -90.00   52
 15  \w     46.00 106.00   0.50    0.05    --  108.85-125.00-150.00  120
 16  \w     40.00  92.00   0.50    0.05    --  108.85 -94.00-150.00  104
 17  \w     46.00  97.00   0.50    0.05    --  108.85 -94.00   0.00  102
 18  \w     74.00 100.00   0.50    0.05    --  108.85 -94.00  30.00   52
 19  \w     37.00  75.00   0.50    0.05    --  108.85 -61.00   0.00   76
 20  \w     36.00  75.00   0.50    0.05    --  108.85 -61.00-150.00   78
 21  \w     38.00  73.00   0.50    0.05    --  108.85 -61.00 -30.00   70
 22  \w     37.00  72.00   0.50    0.05    --  108.85 -61.00 120.00   70
 23  \w     92.00 168.00   0.50    0.05    --  108.85  15.00  90.00  152
 24  \w     94.00 178.00   0.50    0.05    --  108.85  35.00  -8.00  168
 25  \w     95.00 123.00   0.50    0.05    --  108.85  45.00 -90.00   56
 26  \w    126.00 152.00   0.50    0.05    --  108.85  45.00-150.00   52
 27  \w    140.00 178.00   0.50    0.05    --  108.85  45.00 -90.00   76
 28  \w    102.00 177.00   0.50    0.05    --  108.85  30.00 120.00  150
 29  \w     32.00 121.00   0.50    0.05    --   46.42  35.00  -8.00  178
 30  \w    -85.00 -59.00   0.50    0.05    -- -104.50  77.00 150.00   52
 31  \w   -125.00 -87.00   0.50    0.05    -- -104.50 145.00 139.04   76
 32  \w    -67.00 -32.00   0.50    0.05    -- -104.50  61.00 -30.00   70
 33  \w   -124.00 -83.00   0.50    0.05    -- -104.50 144.00-150.94   82
 34  \w    -68.00 -32.00   0.50    0.05    -- -104.50  61.00-180.00   72
 35  \w   -174.00 -90.00   0.50    0.05    -- -104.50 -35.00-165.00  168
 36  \w   -166.00-109.00   0.50    0.05    -- -104.50 -44.00-114.96  114
 37  \w   -120.00 -32.00   0.50    0.05    --  -46.42 -35.00-165.00  176
;
_diffrn_measurement_device       'four-circle diffractometer'
_diffrn_measurement_device_type  'XtaLAB Synergy R, HyPix'
_diffrn_measurement_method       '\w scans'
_diffrn_orient_matrix_type       
'CrysAlisPro convention (1999,Acta A55,543-557)'
_diffrn_orient_matrix_UB_11      0.0295631000
_diffrn_orient_matrix_UB_12      0.1480252000
_diffrn_orient_matrix_UB_13      -0.0031707000
_diffrn_orient_matrix_UB_21      -0.1746705000
_diffrn_orient_matrix_UB_22      0.0254828000
_diffrn_orient_matrix_UB_23      0.0626080000
_diffrn_orient_matrix_UB_31      0.1181272000
_diffrn_orient_matrix_UB_32      0.0100075000
_diffrn_orient_matrix_UB_33      0.1254361000
_diffrn_radiation_monochromator  mirror
_diffrn_radiation_probe          x-ray
_diffrn_radiation_type           'Cu K\a'
_diffrn_radiation_wavelength     1.54184
_diffrn_source                   'Rotating-anode X-ray tube'
_diffrn_source_type              'PhotonJet R (Cu) X-ray Source'
_reflns_Friedel_coverage         0.000
_reflns_Friedel_fraction_full    .
_reflns_Friedel_fraction_max     .
_reflns_number_gt                3098
_reflns_number_total             3324
_reflns_special_details          
;
 Reflections were merged by SHELXL according to the crystal
 class for the calculation of statistics and refinement.
 
 _reflns_Friedel_fraction is defined as the number of unique
 Friedel pairs measured divided by the number that would be
 possible theoretically, ignoring centric projections and
 systematic absences.
;
_reflns_threshold_expression     'I > 2\s(I)'
_computing_cell_refinement       'CrysAlisPro 1.171.42.96a (Rigaku OD, 2023)'
_computing_data_collection       'CrysAlisPro 1.171.42.96a (Rigaku OD, 2023)'
_computing_data_reduction        'CrysAlisPro 1.171.42.96a (Rigaku OD, 2023)'
_computing_molecular_graphics    'Olex2 1.5 (Dolomanov et al., 2009)'
_computing_publication_material  'Olex2 1.5 (Dolomanov et al., 2009)'
_computing_structure_refinement  'SHELXL 2017/1 (Sheldrick, 2015)'
_computing_structure_solution    'SHELXT  (Sheldrick, 2015)'
_refine_diff_density_max         0.266
_refine_diff_density_min         -0.158
_refine_diff_density_rms         0.034
_refine_ls_extinction_coef       .
_refine_ls_extinction_method     none
_refine_ls_goodness_of_fit_ref   1.046
_refine_ls_hydrogen_treatment    constr
_refine_ls_matrix_type           full
_refine_ls_number_parameters     228
_refine_ls_number_reflns         3324
_refine_ls_number_restraints     0
_refine_ls_R_factor_all          0.0389
_refine_ls_R_factor_gt           0.0368
_refine_ls_restrained_S_all      1.046
_refine_ls_shift/su_max          0.000
_refine_ls_shift/su_mean         0.000
_refine_ls_structure_factor_coef Fsqd
_refine_ls_weighting_details     
'w=1/[\s^2^(Fo^2^)+(0.0557P)^2^+0.1786P] where P=(Fo^2^+2Fc^2^)/3'
_refine_ls_weighting_scheme      calc
_refine_ls_wR_factor_gt          0.1012
_refine_ls_wR_factor_ref         0.1027
_refine_special_details          ?
_olex2_refinement_description    
;
1. Fixed Uiso
 At 1.2 times of:
  All C(H) groups
 At 1.5 times of:
  All C(H,H,H) groups, All O(H) groups
2.a Aromatic/amide H refined with riding coordinates:
 C10(H10), C18(H18), C8(H8), C2(H2A), C13(H13), C17(H17), C11(H11), C4(H4),
 C20(H20), C12(H12), C19(H19), C21(H21), C3(H3)
2.b Idealised Me refined as rotating group:
 C1(H1A,H1B,H1C)
2.c Idealised tetrahedral OH refined as rotating group:
 O2(H2)
;
_atom_sites_solution_hydrogens   geom
_atom_sites_solution_primary     dual
_atom_sites_solution_secondary   ?
loop_
_atom_site_label
_atom_site_type_symbol
_atom_site_fract_x
_atom_site_fract_y
_atom_site_fract_z
_atom_site_U_iso_or_equiv
_atom_site_adp_type
_atom_site_occupancy
_atom_site_site_symmetry_order
_atom_site_calc_flag
_atom_site_refinement_flags_posn
_atom_site_refinement_flags_adp
_atom_site_refinement_flags_occupancy
_atom_site_disorder_assembly
_atom_site_disorder_group
O2 O 0.27889(13) 0.13956(8) 0.82164(7) 0.0389(2) Uani 1 1 d . . . . .
H2 H 0.282854 0.077437 0.766617 0.058 Uiso 1 1 calc R U . . .
N1 N 0.26834(12) 0.02713(9) 0.59694(8) 0.0279(2) Uani 1 1 d . . . . .
O3 O 0.60492(12) -0.21894(11) 0.71003(8) 0.0485(3) Uani 1 1 d . . . . .
C10 C 0.20917(15) -0.09433(12) 0.38923(10) 0.0339(3) Uani 1 1 d . . . . .
H10 H 0.153773 -0.021006 0.356582 0.041 Uiso 1 1 calc R U . . .
C5 C 0.23681(15) 0.36630(11) 0.85020(11) 0.0333(2) Uani 1 1 d . . . . .
O1 O 0.26605(14) 0.34997(8) 0.97096(8) 0.0468(2) Uani 1 1 d . . . . .
C14 C 0.35854(14) -0.19518(10) 0.55894(9) 0.0273(2) Uani 1 1 d . . . . .
C18 C 0.02399(15) -0.16665(11) 0.85915(10) 0.0332(2) Uani 1 1 d . . . . .
H18 H -0.106993 -0.170557 0.842236 0.040 Uiso 1 1 calc R U . . .
C7 C 0.22563(14) 0.25585(10) 0.64478(10) 0.0296(2) Uani 1 1 d . . . . .
C9 C 0.27746(14) -0.08554(10) 0.51308(9) 0.0268(2) Uani 1 1 d . . . . .
C16 C 0.32403(14) -0.17526(9) 0.78905(9) 0.0260(2) Uani 1 1 d . . . . .
C8 C 0.24218(14) 0.14029(10) 0.56055(10) 0.0289(2) Uani 1 1 d . . . . .
H8 H 0.233435 0.148427 0.475940 0.035 Uiso 1 1 calc R U . . .
C2 C 0.18754(17) 0.37548(11) 0.59894(11) 0.0376(3) Uani 1 1 d . . . . .
H2A H 0.172339 0.379695 0.513548 0.045 Uiso 1 1 calc R U . . .
C15 C 0.44214(14) -0.19486(10) 0.68938(10) 0.0289(2) Uani 1 1 d . . . . .
C13 C 0.37337(16) -0.30864(11) 0.48117(11) 0.0352(3) Uani 1 1 d . . . . .
H13 H 0.432127 -0.381689 0.512121 0.042 Uiso 1 1 calc R U . . .
C17 C 0.13129(14) -0.17824(10) 0.76468(9) 0.0276(2) Uani 1 1 d . . . . .
H17 H 0.073616 -0.188269 0.682803 0.033 Uiso 1 1 calc R U . . .
C6 C 0.24760(14) 0.25109(10) 0.77093(10) 0.0299(2) Uani 1 1 d . . . . .
C11 C 0.22184(16) -0.20897(13) 0.31419(10) 0.0391(3) Uani 1 1 d . . . . .
H11 H 0.173738 -0.213985 0.230531 0.047 Uiso 1 1 calc R U . . .
C4 C 0.19860(17) 0.48274(11) 0.80276(12) 0.0388(3) Uani 1 1 d . . . . .
H4 H 0.190291 0.560491 0.855860 0.047 Uiso 1 1 calc R U . . .
C20 C 0.29989(17) -0.14522(12) 1.00384(10) 0.0367(3) Uani 1 1 d . . . . .
H20 H 0.357098 -0.132760 1.085804 0.044 Uiso 1 1 calc R U . . .
C12 C 0.30360(17) -0.31630(13) 0.35939(11) 0.0413(3) Uani 1 1 d . . . . .
H12 H 0.311819 -0.394754 0.307231 0.050 Uiso 1 1 calc R U . . .
C1 C 0.2699(2) 0.46175(14) 1.05818(13) 0.0487(3) Uani 1 1 d . . . . .
H1A H 0.362337 0.525977 1.042278 0.073 Uiso 1 1 calc R U . . .
H1B H 0.302221 0.435997 1.140054 0.073 Uiso 1 1 calc R U . . .
H1C H 0.147974 0.500385 1.052367 0.073 Uiso 1 1 calc R U . . .
C19 C 0.10869(17) -0.14928(12) 0.97892(11) 0.0367(3) Uani 1 1 d . . . . .
H19 H 0.035342 -0.140160 1.043899 0.044 Uiso 1 1 calc R U . . .
C21 C 0.40768(15) -0.15928(11) 0.90953(10) 0.0312(2) Uani 1 1 d . . . . .
H21 H 0.538550 -0.158040 0.926916 0.037 Uiso 1 1 calc R U . . .
C3 C 0.17220(18) 0.48618(12) 0.67689(13) 0.0431(3) Uani 1 1 d . . . . .
H3 H 0.143293 0.566121 0.644894 0.052 Uiso 1 1 calc R U . . .

loop_
_atom_site_aniso_label
_atom_site_aniso_U_11
_atom_site_aniso_U_22
_atom_site_aniso_U_33
_atom_site_aniso_U_23
_atom_site_aniso_U_13
_atom_site_aniso_U_12
O2 0.0617(5) 0.0263(4) 0.0281(4) 0.0037(3) 0.0019(4) 0.0050(4)
N1 0.0290(4) 0.0288(4) 0.0258(4) 0.0033(3) 0.0034(3) 0.0020(3)
O3 0.0316(4) 0.0810(7) 0.0341(5) 0.0099(4) 0.0037(3) 0.0148(4)
C10 0.0321(5) 0.0439(6) 0.0257(5) 0.0070(4) 0.0021(4) -0.0016(5)
C5 0.0332(5) 0.0303(5) 0.0358(6) 0.0011(4) 0.0044(4) -0.0017(4)
O1 0.0713(6) 0.0340(5) 0.0327(5) -0.0035(4) 0.0038(4) 0.0022(4)
C14 0.0262(5) 0.0314(5) 0.0245(5) 0.0012(4) 0.0055(4) 0.0003(4)
C18 0.0304(5) 0.0358(6) 0.0346(6) 0.0077(5) 0.0051(4) 0.0045(4)
C7 0.0267(5) 0.0288(5) 0.0341(6) 0.0065(4) 0.0046(4) 0.0002(4)
C9 0.0247(5) 0.0324(5) 0.0234(5) 0.0026(4) 0.0044(4) -0.0008(4)
C16 0.0310(5) 0.0215(5) 0.0255(5) 0.0032(4) 0.0025(4) 0.0020(4)
C8 0.0272(5) 0.0333(5) 0.0272(5) 0.0075(4) 0.0035(4) 0.0010(4)
C2 0.0422(6) 0.0331(6) 0.0396(6) 0.0117(5) 0.0061(5) 0.0026(5)
C15 0.0295(5) 0.0298(5) 0.0271(5) 0.0034(4) 0.0019(4) 0.0033(4)
C13 0.0371(6) 0.0337(6) 0.0344(6) -0.0025(5) 0.0085(5) 0.0035(4)
C17 0.0317(5) 0.0254(5) 0.0253(5) 0.0038(4) 0.0008(4) 0.0026(4)
C6 0.0292(5) 0.0262(5) 0.0344(6) 0.0051(4) 0.0033(4) -0.0004(4)
C11 0.0370(6) 0.0581(8) 0.0207(5) -0.0015(5) 0.0046(4) -0.0084(5)
C4 0.0405(6) 0.0269(5) 0.0489(7) 0.0004(5) 0.0083(5) 0.0008(4)
C20 0.0425(6) 0.0439(6) 0.0233(5) 0.0046(4) 0.0017(4) 0.0006(5)
C12 0.0434(6) 0.0454(7) 0.0328(6) -0.0122(5) 0.0113(5) -0.0043(5)
C1 0.0540(8) 0.0454(7) 0.0424(7) -0.0127(6) 0.0048(6) 0.0036(6)
C19 0.0412(6) 0.0418(6) 0.0298(6) 0.0071(5) 0.0114(5) 0.0053(5)
C21 0.0309(5) 0.0336(5) 0.0286(5) 0.0051(4) 0.0005(4) -0.0003(4)
C3 0.0499(7) 0.0278(6) 0.0538(8) 0.0120(5) 0.0078(6) 0.0049(5)

_geom_special_details            
;
 All esds (except the esd in the dihedral angle between two l.s. planes)
 are estimated using the full covariance matrix.  The cell esds are taken
 into account individually in the estimation of esds in distances, angles
 and torsion angles; correlations between esds in cell parameters are only
 used when they are defined by crystal symmetry.  An approximate (isotropic)
 treatment of cell esds is used for estimating esds involving l.s. planes.
;
loop_
_geom_bond_atom_site_label_1
_geom_bond_atom_site_label_2
_geom_bond_distance
_geom_bond_site_symmetry_2
_geom_bond_publ_flag
O2 H2 0.8400 . ?
O2 C6 1.3463(13) . ?
N1 C9 1.4163(13) . ?
N1 C8 1.2858(14) . ?
O3 C15 1.2172(13) . ?
C10 H10 0.9500 . ?
C10 C9 1.4005(15) . ?
C10 C11 1.3820(17) . ?
C5 O1 1.3654(15) . ?
C5 C6 1.4095(15) . ?
C5 C4 1.3828(17) . ?
O1 C1 1.4207(14) . ?
C14 C9 1.4020(15) . ?
C14 C15 1.5046(14) . ?
C14 C13 1.3913(15) . ?
C18 H18 0.9500 . ?
C18 C17 1.3840(15) . ?
C18 C19 1.3907(16) . ?
C7 C8 1.4498(15) . ?
C7 C2 1.4048(15) . ?
C7 C6 1.4013(16) . ?
C16 C15 1.4871(14) . ?
C16 C17 1.3978(14) . ?
C16 C21 1.3952(15) . ?
C8 H8 0.9500 . ?
C2 H2A 0.9500 . ?
C2 C3 1.3712(18) . ?
C13 H13 0.9500 . ?
C13 C12 1.3821(17) . ?
C17 H17 0.9500 . ?
C11 H11 0.9500 . ?
C11 C12 1.3808(19) . ?
C4 H4 0.9500 . ?
C4 C3 1.3963(19) . ?
C20 H20 0.9500 . ?
C20 C19 1.3870(17) . ?
C20 C21 1.3855(16) . ?
C12 H12 0.9500 . ?
C1 H1A 0.9800 . ?
C1 H1B 0.9800 . ?
C1 H1C 0.9800 . ?
C19 H19 0.9500 . ?
C21 H21 0.9500 . ?
C3 H3 0.9500 . ?

loop_
_geom_angle_atom_site_label_1
_geom_angle_atom_site_label_2
_geom_angle_atom_site_label_3
_geom_angle
_geom_angle_site_symmetry_1
_geom_angle_site_symmetry_3
_geom_angle_publ_flag
C6 O2 H2 109.5 . . ?
C8 N1 C9 121.23(9) . . ?
C9 C10 H10 119.8 . . ?
C11 C10 H10 119.8 . . ?
C11 C10 C9 120.44(11) . . ?
O1 C5 C6 114.49(10) . . ?
O1 C5 C4 125.81(10) . . ?
C4 C5 C6 119.69(11) . . ?
C5 O1 C1 118.75(10) . . ?
C9 C14 C15 122.98(9) . . ?
C13 C14 C9 119.92(10) . . ?
C13 C14 C15 117.01(10) . . ?
C17 C18 H18 120.1 . . ?
C17 C18 C19 119.73(10) . . ?
C19 C18 H18 120.1 . . ?
C2 C7 C8 119.27(10) . . ?
C6 C7 C8 121.51(9) . . ?
C6 C7 C2 119.22(10) . . ?
C10 C9 N1 124.34(10) . . ?
C10 C9 C14 118.63(10) . . ?
C14 C9 N1 117.02(9) . . ?
C17 C16 C15 121.41(9) . . ?
C21 C16 C15 119.08(9) . . ?
C21 C16 C17 119.45(9) . . ?
N1 C8 C7 121.97(10) . . ?
N1 C8 H8 119.0 . . ?
C7 C8 H8 119.0 . . ?
C7 C2 H2A 119.9 . . ?
C3 C2 C7 120.30(11) . . ?
C3 C2 H2A 119.9 . . ?
O3 C15 C14 118.33(9) . . ?
O3 C15 C16 121.32(10) . . ?
C16 C15 C14 120.20(9) . . ?
C14 C13 H13 119.6 . . ?
C12 C13 C14 120.77(11) . . ?
C12 C13 H13 119.6 . . ?
C18 C17 C16 120.38(10) . . ?
C18 C17 H17 119.8 . . ?
C16 C17 H17 119.8 . . ?
O2 C6 C5 117.35(10) . . ?
O2 C6 C7 122.72(10) . . ?
C7 C6 C5 119.92(10) . . ?
C10 C11 H11 119.6 . . ?
C12 C11 C10 120.77(10) . . ?
C12 C11 H11 119.6 . . ?
C5 C4 H4 120.0 . . ?
C5 C4 C3 120.08(11) . . ?
C3 C4 H4 120.0 . . ?
C19 C20 H20 119.9 . . ?
C21 C20 H20 119.9 . . ?
C21 C20 C19 120.19(10) . . ?
C13 C12 H12 120.3 . . ?
C11 C12 C13 119.44(11) . . ?
C11 C12 H12 120.3 . . ?
O1 C1 H1A 109.5 . . ?
O1 C1 H1B 109.5 . . ?
O1 C1 H1C 109.5 . . ?
H1A C1 H1B 109.5 . . ?
H1A C1 H1C 109.5 . . ?
H1B C1 H1C 109.5 . . ?
C18 C19 H19 119.9 . . ?
C20 C19 C18 120.23(10) . . ?
C20 C19 H19 119.9 . . ?
C16 C21 H21 120.0 . . ?
C20 C21 C16 120.01(10) . . ?
C20 C21 H21 120.0 . . ?
C2 C3 C4 120.75(11) . . ?
C2 C3 H3 119.6 . . ?
C4 C3 H3 119.6 . . ?

loop_
_geom_torsion_atom_site_label_1
_geom_torsion_atom_site_label_2
_geom_torsion_atom_site_label_3
_geom_torsion_atom_site_label_4
_geom_torsion
_geom_torsion_site_symmetry_1
_geom_torsion_site_symmetry_2
_geom_torsion_site_symmetry_3
_geom_torsion_site_symmetry_4
_geom_torsion_publ_flag
C10 C11 C12 C13 0.02(18) . . . . ?
C5 C4 C3 C2 -1.39(19) . . . . ?
O1 C5 C6 O2 2.03(15) . . . . ?
O1 C5 C6 C7 -178.09(10) . . . . ?
O1 C5 C4 C3 179.73(12) . . . . ?
C14 C13 C12 C11 1.39(18) . . . . ?
C7 C2 C3 C4 1.60(19) . . . . ?
C9 N1 C8 C7 177.67(9) . . . . ?
C9 C10 C11 C12 -0.71(17) . . . . ?
C9 C14 C15 O3 -120.53(12) . . . . ?
C9 C14 C15 C16 63.92(14) . . . . ?
C9 C14 C13 C12 -2.10(16) . . . . ?
C8 N1 C9 C10 -19.08(15) . . . . ?
C8 N1 C9 C14 161.77(10) . . . . ?
C8 C7 C2 C3 -179.67(10) . . . . ?
C8 C7 C6 O2 -2.30(16) . . . . ?
C8 C7 C6 C5 177.83(9) . . . . ?
C2 C7 C8 N1 -176.71(10) . . . . ?
C2 C7 C6 O2 178.00(10) . . . . ?
C2 C7 C6 C5 -1.87(16) . . . . ?
C15 C14 C9 N1 -3.00(14) . . . . ?
C15 C14 C9 C10 177.79(9) . . . . ?
C15 C14 C13 C12 -178.72(10) . . . . ?
C15 C16 C17 C18 176.56(9) . . . . ?
C15 C16 C21 C20 -177.86(10) . . . . ?
C13 C14 C9 N1 -179.41(9) . . . . ?
C13 C14 C9 C10 1.39(15) . . . . ?
C13 C14 C15 O3 55.97(14) . . . . ?
C13 C14 C15 C16 -119.57(11) . . . . ?
C17 C18 C19 C20 -0.82(17) . . . . ?
C17 C16 C15 O3 -164.75(11) . . . . ?
C17 C16 C15 C14 10.65(14) . . . . ?
C17 C16 C21 C20 -0.64(16) . . . . ?
C6 C5 O1 C1 175.97(10) . . . . ?
C6 C5 C4 C3 -0.47(18) . . . . ?
C6 C7 C8 N1 3.59(16) . . . . ?
C6 C7 C2 C3 0.04(17) . . . . ?
C11 C10 C9 N1 -179.15(10) . . . . ?
C11 C10 C9 C14 -0.01(15) . . . . ?
C4 C5 O1 C1 -4.22(18) . . . . ?
C4 C5 C6 O2 -177.79(10) . . . . ?
C4 C5 C6 C7 2.09(16) . . . . ?
C19 C18 C17 C16 1.32(16) . . . . ?
C19 C20 C21 C16 1.14(17) . . . . ?
C21 C16 C15 O3 12.41(16) . . . . ?
C21 C16 C15 C14 -172.18(9) . . . . ?
C21 C16 C17 C18 -0.59(15) . . . . ?
C21 C20 C19 C18 -0.41(18) . . . . ?

_shelx_res_file                  
;
TITL TX18009_auto in P-1 #2
    tx18009_auto.res
    created by SHELXL-2017/1 at 10:03:44 on 21-Jul-2025
REM reset to P-1 #2
CELL 1.54184 7.295643 10.30179 11.142425 96.2795 97.1132 91.1761
ZERR 2 0.000179 0.000282 0.000264 0.0021 0.002 0.0021
LATT 1
SFAC C H N O
UNIT 42 34 2 6

L.S. 5
PLAN  5
TEMP -103
CONF
MORE -1
BOND $H
fmap 2
acta
REM <olex2.extras>
REM <HklSrc "%.\\olex2\\history.hkl">
REM </olex2.extras>

WGHT    0.055700    0.178600
FVAR      13.09345
O2    4    0.278895    0.139557    0.821643    11.00000    0.06169    0.02632 =
         0.02809    0.00373    0.00191    0.00505
AFIX 147
H2    2    0.282854    0.077437    0.766617    11.00000   -1.50000
AFIX   0
N1    3    0.268341    0.027130    0.596938    11.00000    0.02903    0.02879 =
         0.02583    0.00335    0.00338    0.00203
O3    4    0.604917   -0.218938    0.710033    11.00000    0.03156    0.08100 =
         0.03407    0.00992    0.00371    0.01476
C10   1    0.209172   -0.094330    0.389230    11.00000    0.03206    0.04395 =
         0.02574    0.00702    0.00215   -0.00156
AFIX  43
H10   2    0.153773   -0.021006    0.356582    11.00000   -1.20000
AFIX   0
C5    1    0.236809    0.366302    0.850204    11.00000    0.03317    0.03027 =
         0.03576    0.00111    0.00439   -0.00173
O1    4    0.266054    0.349966    0.970961    11.00000    0.07127    0.03399 =
         0.03273   -0.00352    0.00378    0.00217
C14   1    0.358545   -0.195180    0.558943    11.00000    0.02621    0.03141 =
         0.02447    0.00116    0.00546    0.00026
C18   1    0.023993   -0.166654    0.859145    11.00000    0.03035    0.03577 =
         0.03460    0.00774    0.00506    0.00450
AFIX  43
H18   2   -0.106993   -0.170557    0.842236    11.00000   -1.20000
AFIX   0
C7    1    0.225629    0.255847    0.644775    11.00000    0.02668    0.02875 =
         0.03413    0.00653    0.00455    0.00022
C9    1    0.277460   -0.085537    0.513082    11.00000    0.02468    0.03236 =
         0.02341    0.00261    0.00441   -0.00075
C16   1    0.324034   -0.175258    0.789046    11.00000    0.03098    0.02152 =
         0.02548    0.00320    0.00255    0.00199
C8    1    0.242180    0.140291    0.560550    11.00000    0.02721    0.03333 =
         0.02722    0.00751    0.00351    0.00097
AFIX  43
H8    2    0.233435    0.148427    0.475940    11.00000   -1.20000
AFIX   0
C2    1    0.187539    0.375476    0.598935    11.00000    0.04216    0.03310 =
         0.03962    0.01167    0.00606    0.00263
AFIX  43
H2A   2    0.172339    0.379695    0.513548    11.00000   -1.20000
AFIX   0
C15   1    0.442143   -0.194863    0.689384    11.00000    0.02947    0.02975 =
         0.02712    0.00343    0.00190    0.00327
C13   1    0.373367   -0.308637    0.481168    11.00000    0.03715    0.03368 =
         0.03441   -0.00252    0.00854    0.00350
AFIX  43
H13   2    0.432127   -0.381689    0.512121    11.00000   -1.20000
AFIX   0
C17   1    0.131290   -0.178237    0.764678    11.00000    0.03171    0.02541 =
         0.02533    0.00384    0.00080    0.00265
AFIX  43
H17   2    0.073616   -0.188269    0.682803    11.00000   -1.20000
AFIX   0
C6    1    0.247605    0.251094    0.770933    11.00000    0.02918    0.02620 =
         0.03441    0.00513    0.00330   -0.00039
C11   1    0.221841   -0.208969    0.314192    11.00000    0.03699    0.05808 =
         0.02073   -0.00153    0.00457   -0.00837
AFIX  43
H11   2    0.173738   -0.213985    0.230531    11.00000   -1.20000
AFIX   0
C4    1    0.198596    0.482742    0.802756    11.00000    0.04053    0.02687 =
         0.04885    0.00043    0.00825    0.00078
AFIX  43
H4    2    0.190291    0.560491    0.855860    11.00000   -1.20000
AFIX   0
C20   1    0.299887   -0.145218    1.003841    11.00000    0.04246    0.04389 =
         0.02333    0.00462    0.00173    0.00058
AFIX  43
H20   2    0.357098   -0.132760    1.085804    11.00000   -1.20000
AFIX   0
C12   1    0.303596   -0.316299    0.359394    11.00000    0.04344    0.04545 =
         0.03277   -0.01217    0.01128   -0.00427
AFIX  43
H12   2    0.311819   -0.394754    0.307231    11.00000   -1.20000
AFIX   0
C1    1    0.269948    0.461750    1.058179    11.00000    0.05401    0.04535 =
         0.04241   -0.01273    0.00478    0.00355
AFIX 137
H1A   2    0.362337    0.525977    1.042278    11.00000   -1.50000
H1B   2    0.302221    0.435997    1.140054    11.00000   -1.50000
H1C   2    0.147974    0.500385    1.052367    11.00000   -1.50000
AFIX   0
C19   1    0.108692   -0.149279    0.978923    11.00000    0.04120    0.04176 =
         0.02984    0.00706    0.01140    0.00530
AFIX  43
H19   2    0.035342   -0.140160    1.043899    11.00000   -1.20000
AFIX   0
C21   1    0.407676   -0.159279    0.909535    11.00000    0.03088    0.03363 =
         0.02859    0.00509    0.00046   -0.00034
AFIX  43
H21   2    0.538550   -0.158040    0.926916    11.00000   -1.20000
AFIX   0
C3    1    0.172202    0.486181    0.676888    11.00000    0.04994    0.02782 =
         0.05379    0.01198    0.00782    0.00490
AFIX  43
H3    2    0.143293    0.566121    0.644894    11.00000   -1.20000
AFIX   0
HKLF 4


REM  TX18009_auto in P-1 #2
REM R1 =  0.0368 for    3098 Fo > 4sig(Fo)  and  0.0389 for all    3324 data
REM    228 parameters refined using      0 restraints

END

WGHT      0.0557      0.1785

REM Highest difference peak  0.266,  deepest hole -0.158,  1-sigma level  0.034
Q1    1   0.3945 -0.1861  0.6203  11.00000  0.05    0.27
Q2    1   0.2729  0.2559  0.7044  11.00000  0.05    0.21
Q3    1   0.3219 -0.1474  0.5425  11.00000  0.05    0.18
Q4    1   0.2030  0.2448  0.6981  11.00000  0.05    0.18
Q5    1   0.2340 -0.1666  0.7755  11.00000  0.05    0.16
;
_shelx_res_checksum              10954
_olex2_submission_special_instructions 'No special instructions were received'
_oxdiff_exptl_absorpt_empirical_details 
;
Empirical correction (ABSPACK) includes:
- Absorption correction using spherical harmonics
- Frame scaling
;
_oxdiff_exptl_absorpt_empirical_full_max 2.417
_oxdiff_exptl_absorpt_empirical_full_min 0.473
####################################################################### 
# 
# This file contains crystal structure data downloaded from the 
# Cambridge Structural Database (CSD) hosted by the Cambridge 
# Crystallographic Data Centre (CCDC).
# 
# Full information about CCDC data access policies and citation 
# guidelines are available at http://www.ccdc.cam.ac.uk/access/V1 
# 
# Audit and citation data items may have been added by the CCDC. 
# Please retain this information to preserve the provenance of 
# this file and to allow appropriate attribution of the data. 
# 
#######################################################################

data_fx2244_auto
_database_code_depnum_ccdc_archive 'CCDC 2539031'
loop_
_audit_author_name
_audit_author_address
'Yanping Ma'
;Institute of Chemistry, CAS
China
;
_audit_update_record             
;
2026-07-02 deposited with the CCDC.	2026-07-16 downloaded from the CCDC.
;
_audit_creation_date             2026-07-02
_audit_creation_method           
;
Olex2 1.5
(compiled 2023.08.24 svn.re1ec1418 for OlexSys, GUI svn.r6817)
;
_shelx_SHELXL_version_number     2017/1
_chemical_name_common            ?
_chemical_name_systematic        ?
_chemical_formula_moiety         'C22 H19 N O3'
_chemical_formula_sum            'C22 H19 N O3'
_chemical_formula_weight         345.38
_chemical_melting_point          ?
_chemical_oxdiff_formula         CHNOCl
loop_
_atom_type_symbol
_atom_type_description
_atom_type_scat_dispersion_real
_atom_type_scat_dispersion_imag
_atom_type_scat_source
C C 0.0181 0.0091 'International Tables Vol C Tables 4.2.6.8 and 6.1.1.4'
H H 0.0000 0.0000 'International Tables Vol C Tables 4.2.6.8 and 6.1.1.4'
N N 0.0311 0.0180 'International Tables Vol C Tables 4.2.6.8 and 6.1.1.4'
O O 0.0492 0.0322 'International Tables Vol C Tables 4.2.6.8 and 6.1.1.4'

_shelx_space_group_comment       
;
The symmetry employed for this shelxl refinement is uniquely defined
by the following loop, which should always be used as a source of
symmetry information in preference to the above space-group names.
They are only intended as comments.
;
_space_group_crystal_system      monoclinic
_space_group_IT_number           14
_space_group_name_H-M_alt        'P 1 21/n 1'
_space_group_name_Hall           '-P 2yn'
loop_
_space_group_symop_operation_xyz
'x, y, z'
'-x+1/2, y+1/2, -z+1/2'
'-x, -y, -z'
'x-1/2, -y-1/2, z-1/2'

_cell_length_a                   14.9044(3)
_cell_length_b                   7.38311(12)
_cell_length_c                   16.1475(3)
_cell_angle_alpha                90
_cell_angle_beta                 94.5016(17)
_cell_angle_gamma                90
_cell_volume                     1771.40(6)
_cell_formula_units_Z            4
_cell_measurement_reflns_used    13366
_cell_measurement_temperature    170.00(10)
_cell_measurement_theta_max      75.5540
_cell_measurement_theta_min      2.9840
_shelx_estimated_absorpt_T_max   ?
_shelx_estimated_absorpt_T_min   ?
_exptl_absorpt_coefficient_mu    0.694
_exptl_absorpt_correction_T_max  1.00000
_exptl_absorpt_correction_T_min  0.51681
_exptl_absorpt_correction_type   multi-scan
_exptl_absorpt_process_details   
;
CrysAlisPro 1.171.43.114a (Rigaku Oxford Diffraction, 2024)
Empirical absorption correction using spherical harmonics,
implemented in SCALE3 ABSPACK scaling algorithm.
;
_exptl_absorpt_special_details   ?
_exptl_crystal_colour            yellow
_exptl_crystal_colour_primary    yellow
_exptl_crystal_density_diffrn    1.295
_exptl_crystal_density_meas      ?
_exptl_crystal_density_method    ?
_exptl_crystal_description       block
_exptl_crystal_F_000             728
_exptl_crystal_size_max          0.28
_exptl_crystal_size_mid          0.24
_exptl_crystal_size_min          0.2
_exptl_transmission_factor_max   ?
_exptl_transmission_factor_min   ?
_diffrn_reflns_av_R_equivalents  0.0512
_diffrn_reflns_av_unetI/netI     0.0331
_diffrn_reflns_Laue_measured_fraction_full 1.000
_diffrn_reflns_Laue_measured_fraction_max 0.970
_diffrn_reflns_limit_h_max       18
_diffrn_reflns_limit_h_min       -18
_diffrn_reflns_limit_k_max       7
_diffrn_reflns_limit_k_min       -9
_diffrn_reflns_limit_l_max       20
_diffrn_reflns_limit_l_min       -19
_diffrn_reflns_number            21368
_diffrn_reflns_point_group_measured_fraction_full 1.000
_diffrn_reflns_point_group_measured_fraction_max 0.970
_diffrn_reflns_theta_full        67.684
_diffrn_reflns_theta_max         76.188
_diffrn_reflns_theta_min         3.887
_diffrn_ambient_environment      N~2~
_diffrn_ambient_temperature      170.00(10)
_diffrn_detector                 'Hybrid Pixel Array Detector'
_diffrn_detector_area_resol_mean 10.0000
_diffrn_detector_type            HyPix
_diffrn_measured_fraction_theta_full 1.000
_diffrn_measured_fraction_theta_max 0.970
_diffrn_measurement_details      
;
List of Runs (angles in degrees, time in seconds):

  # Type    Start    End  Width  t~exp~   \w     \q     \k     \f   Frames
#--------------------------------------------------------------------------
  1  \w     25.00 117.00   0.50    0.05    --   46.49  77.00 120.00  184
  2  \w    139.00 165.00   0.50    0.11    --  103.82  61.00  60.00   52
  3  \w    105.00 130.00   0.50    0.11    --  103.82  61.00  60.00   50
  4  \w     38.00  74.00   0.50    0.05    --   46.49  57.00 120.00   72
  5  \w    103.00 129.00   0.50    0.11    --  103.82  61.00 -60.00   52
  6  \w    132.00 159.00   0.50    0.11    --  103.82  61.00 -60.00   54
  7  \w     42.00  68.00   0.50    0.11    --  103.82 -61.00-120.00   52
  8  \w     37.00  62.00   0.50    0.11    --  103.82 -61.00-180.00   50
  9  \w     72.00 108.00   0.50    0.11    --  103.82 -77.00  90.00   72
 10  \w     39.00  70.00   0.50    0.11    --  103.82 -77.00  90.00   62
 11  \w     38.00 112.00   0.50    0.11    --  103.82-125.00 -90.00  148
 12  \w     36.00 111.00   0.50    0.11    --  103.82-125.00-120.00  150
 13  \w     74.00 104.00   0.50    0.11    --  103.82 -95.00 -30.00   60
 14  \w     39.00 103.00   0.50    0.11    --  103.82-111.00  51.00  128
 15  \w     36.00  97.00   0.50    0.11    --  103.82 -95.00  60.00  122
 16  \w     26.00  83.00   0.50    0.05    --   46.49-111.00  51.00  114
 17  \w     32.00  69.00   0.50    0.11    --  103.82 -95.00 -60.00   74
 18  \w     74.00 105.00   0.50    0.11    --  103.82 -95.00 -60.00   62
 19  \w     76.00 102.00   0.50    0.11    --  103.82 -95.00 -90.00   52
 20  \w     37.00  63.00   0.50    0.11    --  103.82 -95.00 -90.00   52
 21  \w     54.00  80.00   0.50    0.11    --  103.82 -95.00-180.00   52
 22  \w    -27.00  30.00   0.50    0.05    --   46.49 -19.00-180.00  114
 23  \w    -25.00  68.00   0.50    0.05    --   46.49 -77.00 -30.00  186
 24  \w    109.00 134.00   0.50    0.11    --  103.82 111.00 145.00   50
 25  \w    -59.00 -33.00   0.50    0.11    -- -103.82  77.00 120.00   52
 26  \w    -89.00 -63.00   0.50    0.11    -- -103.82  77.00   0.00   52
 27  \w    -57.00 -31.00   0.50    0.11    -- -103.82  77.00   0.00   52
 28  \w    -68.00 -42.00   0.50    0.11    -- -103.82  61.00  60.00   52
 29  \w    -66.00 -31.00   0.50    0.11    -- -103.82  61.00   0.00   70
 30  \w    -57.00 -31.00   0.50    0.11    -- -103.82  61.00 -90.00   52
 31  \w   -100.00 -60.00   0.50    0.11    -- -103.82  77.00-180.00   80
 32  \w    -22.00   7.00   0.50    0.05    --  -46.49  19.00-150.00   58
 33  \w    -23.00  26.00   0.50    0.05    --  -46.49  19.00  60.00   98
 34  \w    -57.00 -15.00   0.50    0.05    --  -46.49 111.00 145.00   84
 35  \w   -108.00 -79.00   0.50    0.11    -- -103.82 111.00 145.00   58
 36  \w   -170.00 -92.00   0.50    0.11    -- -103.82 -45.00 150.00  156
 37  \w   -153.00 -88.00   0.50    0.11    -- -103.82 -61.00  90.00  130
 38  \w   -173.00 -87.00   0.50    0.11    -- -103.82 -61.00  60.00  172
 39  \w   -162.00 -96.00   0.50    0.11    -- -103.82 -15.00  90.00  132
 40  \w   -149.00 -95.00   0.50    0.11    -- -103.82 -30.00-150.00  108
 41  \w   -129.00 -86.00   0.50    0.11    -- -103.82 -95.00   0.00   86
 42  \w   -157.00 -82.00   0.50    0.11    -- -103.82-111.00  51.00  150
;
_diffrn_measurement_device       'four-circle diffractometer'
_diffrn_measurement_device_type  'XtaLAB Synergy R, HyPix'
_diffrn_measurement_method       '\w scans'
_diffrn_orient_matrix_type       
'CrysAlisPro convention (1999,Acta A55,543-557)'
_diffrn_orient_matrix_UB_11      -0.1013209000
_diffrn_orient_matrix_UB_12      0.0011041000
_diffrn_orient_matrix_UB_13      0.0129111000
_diffrn_orient_matrix_UB_21      -0.0216396000
_diffrn_orient_matrix_UB_22      -0.0434030000
_diffrn_orient_matrix_UB_23      -0.0927393000
_diffrn_orient_matrix_UB_31      0.0040146000
_diffrn_orient_matrix_UB_32      -0.2041135000
_diffrn_orient_matrix_UB_33      0.0197353000
_diffrn_radiation_monochromator  mirror
_diffrn_radiation_probe          x-ray
_diffrn_radiation_type           'Cu K\a'
_diffrn_radiation_wavelength     1.54184
_diffrn_source                   'Rotating-anode X-ray tube'
_diffrn_source_type              'PhotonJet R (Cu) X-ray Source'
_reflns_Friedel_coverage         0.000
_reflns_Friedel_fraction_full    .
_reflns_Friedel_fraction_max     .
_reflns_number_gt                3179
_reflns_number_total             3604
_reflns_special_details          
;
 Reflections were merged by SHELXL according to the crystal
 class for the calculation of statistics and refinement.
 
 _reflns_Friedel_fraction is defined as the number of unique
 Friedel pairs measured divided by the number that would be
 possible theoretically, ignoring centric projections and
 systematic absences.
;
_reflns_threshold_expression     'I > 2\s(I)'
_computing_cell_refinement       'CrysAlisPro 1.171.43.114a (Rigaku OD, 2024)'
_computing_data_collection       
'CrysAlisPro system (CCD 43.114a 64-bit (release 14-03-2024))'
_computing_data_reduction        'CrysAlisPro 1.171.43.114a (Rigaku OD, 2024)'
_computing_molecular_graphics    'Olex2 1.5 (Dolomanov et al., 2009)'
_computing_publication_material  'Olex2 1.5 (Dolomanov et al., 2009)'
_computing_structure_refinement  'SHELXL 2017/1 (Sheldrick, 2015)'
_computing_structure_solution    'SHELXT 2018/2 (Sheldrick, 2018)'
_refine_diff_density_max         0.289
_refine_diff_density_min         -0.229
_refine_diff_density_rms         0.058
_refine_ls_extinction_coef       .
_refine_ls_extinction_method     none
_refine_ls_goodness_of_fit_ref   1.074
_refine_ls_hydrogen_treatment    constr
_refine_ls_matrix_type           full
_refine_ls_number_parameters     237
_refine_ls_number_reflns         3604
_refine_ls_number_restraints     0
_refine_ls_R_factor_all          0.0526
_refine_ls_R_factor_gt           0.0480
_refine_ls_restrained_S_all      1.074
_refine_ls_shift/su_max          0.000
_refine_ls_shift/su_mean         0.000
_refine_ls_structure_factor_coef Fsqd
_refine_ls_weighting_details     
'w=1/[\s^2^(Fo^2^)+(0.0774P)^2^+0.3247P] where P=(Fo^2^+2Fc^2^)/3'
_refine_ls_weighting_scheme      calc
_refine_ls_wR_factor_gt          0.1267
_refine_ls_wR_factor_ref         0.1319
_refine_special_details          ?
_olex2_refinement_description    
;
1. Fixed Uiso
 At 1.2 times of:
  All C(H) groups, All C(H,H) groups
 At 1.5 times of:
  All C(H,H,H) groups, All O(H) groups
2.a Secondary CH2 refined with riding coordinates:
 C21(H21A,H21B)
2.b Aromatic/amide H refined with riding coordinates:
 C14(H14), C1(H1), C5(H5), C2(H2A), C9(H9), C12(H12), C3(H3), C4(H4), C16(H16),
  C18(H18), C10(H10), C11(H11), C17(H17)
2.c Idealised Me refined as rotating group:
 C22(H22A,H22B,H22C)
2.d Idealised tetrahedral OH refined as rotating group:
 O2(H2)
;
_atom_sites_solution_hydrogens   geom
_atom_sites_solution_primary     dual
_atom_sites_solution_secondary   ?
loop_
_atom_site_label
_atom_site_type_symbol
_atom_site_fract_x
_atom_site_fract_y
_atom_site_fract_z
_atom_site_U_iso_or_equiv
_atom_site_adp_type
_atom_site_occupancy
_atom_site_site_symmetry_order
_atom_site_calc_flag
_atom_site_refinement_flags_posn
_atom_site_refinement_flags_adp
_atom_site_refinement_flags_occupancy
_atom_site_disorder_assembly
_atom_site_disorder_group
O2 O 0.49868(6) 0.29893(13) 0.32633(5) 0.0370(2) Uani 1 1 d . . . . .
H2 H 0.554795 0.311912 0.332608 0.056 Uiso 1 1 calc R U . . .
O3 O 0.32623(6) 0.26472(14) 0.28696(6) 0.0445(3) Uani 1 1 d . . . . .
O1 O 0.70714(8) 0.66769(13) 0.45087(6) 0.0489(3) Uani 1 1 d . . . . .
N1 N 0.66020(7) 0.36594(14) 0.28030(6) 0.0321(2) Uani 1 1 d . . . . .
C6 C 0.66564(7) 0.36880(16) 0.48447(7) 0.0288(3) Uani 1 1 d . . . . .
C13 C 0.75430(8) 0.38462(16) 0.29946(7) 0.0317(3) Uani 1 1 d . . . . .
C8 C 0.78240(8) 0.44610(16) 0.37906(7) 0.0311(3) Uani 1 1 d . . . . .
C20 C 0.47097(9) 0.31593(16) 0.24539(8) 0.0335(3) Uani 1 1 d . . . . .
C14 C 0.62537(9) 0.38080(18) 0.20559(8) 0.0368(3) Uani 1 1 d . . . . .
H14 H 0.663355 0.408894 0.162793 0.044 Uiso 1 1 calc R U . . .
C15 C 0.52978(9) 0.35615(17) 0.18411(8) 0.0367(3) Uani 1 1 d . . . . .
C1 C 0.67550(8) 0.18347(17) 0.47064(7) 0.0317(3) Uani 1 1 d . . . . .
H1 H 0.713407 0.142595 0.429855 0.038 Uiso 1 1 calc R U . . .
C7 C 0.71564(8) 0.50595(16) 0.43880(7) 0.0311(3) Uani 1 1 d . . . . .
C5 C 0.60945(8) 0.42814(17) 0.54414(7) 0.0340(3) Uani 1 1 d . . . . .
H5 H 0.602286 0.554050 0.553813 0.041 Uiso 1 1 calc R U . . .
C2 C 0.63021(8) 0.05889(17) 0.51620(8) 0.0362(3) Uani 1 1 d . . . . .
H2A H 0.637172 -0.067161 0.506782 0.043 Uiso 1 1 calc R U . . .
C9 C 0.87358(9) 0.46738(19) 0.40250(9) 0.0397(3) Uani 1 1 d . . . . .
H9 H 0.892275 0.511826 0.456316 0.048 Uiso 1 1 calc R U . . .
C19 C 0.37833(9) 0.29243(17) 0.22234(8) 0.0387(3) Uani 1 1 d . . . . .
C12 C 0.81914(10) 0.34254(18) 0.24411(9) 0.0405(3) Uani 1 1 d . . . . .
H12 H 0.801068 0.300575 0.189733 0.049 Uiso 1 1 calc R U . . .
C3 C 0.57454(9) 0.11886(19) 0.57573(8) 0.0400(3) Uani 1 1 d . . . . .
H3 H 0.543603 0.033696 0.607169 0.048 Uiso 1 1 calc R U . . .
C4 C 0.56417(9) 0.30276(19) 0.58921(8) 0.0402(3) Uani 1 1 d . . . . .
H4 H 0.525721 0.343156 0.629657 0.048 Uiso 1 1 calc R U . . .
C16 C 0.49602(11) 0.3668(2) 0.10045(8) 0.0467(4) Uani 1 1 d . . . . .
H16 H 0.535424 0.395018 0.058816 0.056 Uiso 1 1 calc R U . . .
C18 C 0.34732(10) 0.2988(2) 0.13950(9) 0.0462(3) Uani 1 1 d . . . . .
H18 H 0.285473 0.277343 0.123777 0.055 Uiso 1 1 calc R U . . .
C10 C 0.93732(10) 0.4240(2) 0.34760(10) 0.0473(4) Uani 1 1 d . . . . .
H10 H 0.999638 0.436514 0.363955 0.057 Uiso 1 1 calc R U . . .
C11 C 0.90957(10) 0.3624(2) 0.26898(10) 0.0489(4) Uani 1 1 d . . . . .
H11 H 0.953287 0.333094 0.231354 0.059 Uiso 1 1 calc R U . . .
C17 C 0.40643(11) 0.3365(2) 0.07866(9) 0.0512(4) Uani 1 1 d . . . . .
H17 H 0.384426 0.341209 0.021869 0.061 Uiso 1 1 calc R U . . .
C21 C 0.23015(9) 0.2582(2) 0.26863(10) 0.0474(4) Uani 1 1 d . . . . .
H21A H 0.212740 0.145314 0.238418 0.057 Uiso 1 1 calc R U . . .
H21B H 0.209731 0.362747 0.233673 0.057 Uiso 1 1 calc R U . . .
C22 C 0.18855(11) 0.2643(2) 0.35017(12) 0.0563(4) Uani 1 1 d . . . . .
H22A H 0.123752 0.241467 0.341039 0.084 Uiso 1 1 calc R U . . .
H22B H 0.198529 0.383983 0.375467 0.084 Uiso 1 1 calc R U . . .
H22C H 0.216164 0.171400 0.387293 0.084 Uiso 1 1 calc R U . . .

loop_
_atom_site_aniso_label
_atom_site_aniso_U_11
_atom_site_aniso_U_22
_atom_site_aniso_U_33
_atom_site_aniso_U_23
_atom_site_aniso_U_13
_atom_site_aniso_U_12
O2 0.0352(5) 0.0461(5) 0.0291(4) -0.0009(4) -0.0016(3) 0.0011(4)
O3 0.0349(5) 0.0507(6) 0.0468(6) 0.0019(4) -0.0048(4) -0.0008(4)
O1 0.0766(7) 0.0284(5) 0.0451(6) -0.0001(4) 0.0260(5) 0.0036(4)
N1 0.0381(5) 0.0303(5) 0.0283(5) -0.0033(4) 0.0046(4) 0.0006(4)
C6 0.0305(5) 0.0310(6) 0.0245(5) -0.0006(4) -0.0002(4) 0.0025(4)
C13 0.0374(6) 0.0262(6) 0.0326(6) -0.0005(4) 0.0090(5) 0.0004(5)
C8 0.0354(6) 0.0266(6) 0.0319(6) 0.0017(4) 0.0056(5) 0.0012(4)
C20 0.0414(7) 0.0269(6) 0.0310(6) -0.0026(5) -0.0046(5) 0.0032(5)
C14 0.0490(7) 0.0322(6) 0.0296(6) -0.0009(5) 0.0067(5) -0.0003(5)
C15 0.0498(7) 0.0298(6) 0.0297(6) -0.0013(5) -0.0025(5) 0.0024(5)
C1 0.0318(6) 0.0325(6) 0.0305(6) -0.0027(5) 0.0006(4) 0.0030(5)
C7 0.0380(6) 0.0300(6) 0.0250(5) -0.0011(4) 0.0016(4) 0.0025(5)
C5 0.0393(6) 0.0320(6) 0.0312(6) -0.0009(5) 0.0062(5) 0.0041(5)
C2 0.0393(7) 0.0296(6) 0.0391(7) -0.0013(5) 0.0004(5) -0.0011(5)
C9 0.0373(7) 0.0376(7) 0.0441(7) -0.0005(5) 0.0025(5) -0.0006(5)
C19 0.0446(7) 0.0287(6) 0.0411(7) -0.0014(5) -0.0074(5) 0.0026(5)
C12 0.0501(8) 0.0347(7) 0.0391(7) -0.0061(5) 0.0181(6) -0.0013(5)
C3 0.0421(7) 0.0386(7) 0.0396(7) 0.0037(5) 0.0063(5) -0.0065(5)
C4 0.0441(7) 0.0415(7) 0.0366(7) -0.0004(5) 0.0130(5) 0.0014(6)
C16 0.0657(9) 0.0426(8) 0.0309(7) 0.0009(5) -0.0025(6) 0.0031(7)
C18 0.0516(8) 0.0384(7) 0.0454(8) -0.0020(6) -0.0158(6) 0.0016(6)
C10 0.0340(7) 0.0408(8) 0.0682(10) -0.0002(7) 0.0107(6) 0.0007(5)
C11 0.0464(8) 0.0385(7) 0.0658(10) -0.0042(6) 0.0287(7) 0.0014(6)
C17 0.0692(10) 0.0477(8) 0.0333(7) -0.0017(6) -0.0167(7) 0.0045(7)
C21 0.0374(7) 0.0357(7) 0.0665(10) -0.0012(6) -0.0128(6) 0.0001(5)
C22 0.0385(7) 0.0490(9) 0.0812(12) -0.0034(8) 0.0036(7) 0.0008(6)

_geom_special_details            
;
 All esds (except the esd in the dihedral angle between two l.s. planes)
 are estimated using the full covariance matrix.  The cell esds are taken
 into account individually in the estimation of esds in distances, angles
 and torsion angles; correlations between esds in cell parameters are only
 used when they are defined by crystal symmetry.  An approximate (isotropic)
 treatment of cell esds is used for estimating esds involving l.s. planes.
;
loop_
_geom_bond_atom_site_label_1
_geom_bond_atom_site_label_2
_geom_bond_distance
_geom_bond_site_symmetry_2
_geom_bond_publ_flag
O2 H2 0.8400 . ?
O2 C20 1.3454(15) . ?
O3 C19 1.3641(18) . ?
O3 C21 1.4401(16) . ?
O1 C7 1.2182(16) . ?
N1 C13 1.4191(16) . ?
N1 C14 1.2801(16) . ?
C6 C1 1.3960(17) . ?
C6 C7 1.4868(16) . ?
C6 C5 1.3959(16) . ?
C13 C8 1.3962(17) . ?
C13 C12 1.4017(17) . ?
C8 C7 1.5055(16) . ?
C8 C9 1.3907(18) . ?
C20 C15 1.4042(19) . ?
C20 C19 1.4122(19) . ?
C14 H14 0.9500 . ?
C14 C15 1.4511(19) . ?
C15 C16 1.4062(18) . ?
C1 H1 0.9500 . ?
C1 C2 1.3860(18) . ?
C5 H5 0.9500 . ?
C5 C4 1.3853(18) . ?
C2 H2A 0.9500 . ?
C2 C3 1.3904(18) . ?
C9 H9 0.9500 . ?
C9 C10 1.3869(19) . ?
C19 C18 1.3814(19) . ?
C12 H12 0.9500 . ?
C12 C11 1.383(2) . ?
C3 H3 0.9500 . ?
C3 C4 1.386(2) . ?
C4 H4 0.9500 . ?
C16 H16 0.9500 . ?
C16 C17 1.372(2) . ?
C18 H18 0.9500 . ?
C18 C17 1.398(2) . ?
C10 H10 0.9500 . ?
C10 C11 1.381(2) . ?
C11 H11 0.9500 . ?
C17 H17 0.9500 . ?
C21 H21A 0.9900 . ?
C21 H21B 0.9900 . ?
C21 C22 1.499(2) . ?
C22 H22A 0.9800 . ?
C22 H22B 0.9800 . ?
C22 H22C 0.9800 . ?

loop_
_geom_angle_atom_site_label_1
_geom_angle_atom_site_label_2
_geom_angle_atom_site_label_3
_geom_angle
_geom_angle_site_symmetry_1
_geom_angle_site_symmetry_3
_geom_angle_publ_flag
C20 O2 H2 109.5 . . ?
C19 O3 C21 117.66(11) . . ?
C14 N1 C13 121.18(11) . . ?
C1 C6 C7 121.67(11) . . ?
C5 C6 C1 119.63(11) . . ?
C5 C6 C7 118.67(11) . . ?
C8 C13 N1 116.88(10) . . ?
C8 C13 C12 119.15(12) . . ?
C12 C13 N1 123.96(12) . . ?
C13 C8 C7 121.32(11) . . ?
C9 C8 C13 120.22(11) . . ?
C9 C8 C7 118.25(11) . . ?
O2 C20 C15 122.91(11) . . ?
O2 C20 C19 117.63(12) . . ?
C15 C20 C19 119.46(12) . . ?
N1 C14 H14 118.9 . . ?
N1 C14 C15 122.17(12) . . ?
C15 C14 H14 118.9 . . ?
C20 C15 C14 120.90(11) . . ?
C20 C15 C16 119.51(13) . . ?
C16 C15 C14 119.55(13) . . ?
C6 C1 H1 119.9 . . ?
C2 C1 C6 120.25(11) . . ?
C2 C1 H1 119.9 . . ?
O1 C7 C6 121.73(11) . . ?
O1 C7 C8 118.19(11) . . ?
C6 C7 C8 120.01(10) . . ?
C6 C5 H5 120.1 . . ?
C4 C5 C6 119.76(12) . . ?
C4 C5 H5 120.1 . . ?
C1 C2 H2A 120.1 . . ?
C1 C2 C3 119.83(12) . . ?
C3 C2 H2A 120.1 . . ?
C8 C9 H9 119.9 . . ?
C10 C9 C8 120.25(13) . . ?
C10 C9 H9 119.9 . . ?
O3 C19 C20 114.86(11) . . ?
O3 C19 C18 125.35(13) . . ?
C18 C19 C20 119.80(14) . . ?
C13 C12 H12 120.1 . . ?
C11 C12 C13 119.75(13) . . ?
C11 C12 H12 120.1 . . ?
C2 C3 H3 120.0 . . ?
C4 C3 C2 120.04(12) . . ?
C4 C3 H3 120.0 . . ?
C5 C4 C3 120.48(12) . . ?
C5 C4 H4 119.8 . . ?
C3 C4 H4 119.8 . . ?
C15 C16 H16 119.8 . . ?
C17 C16 C15 120.33(14) . . ?
C17 C16 H16 119.8 . . ?
C19 C18 H18 119.8 . . ?
C19 C18 C17 120.39(14) . . ?
C17 C18 H18 119.8 . . ?
C9 C10 H10 120.2 . . ?
C11 C10 C9 119.53(13) . . ?
C11 C10 H10 120.2 . . ?
C12 C11 H11 119.5 . . ?
C10 C11 C12 121.08(13) . . ?
C10 C11 H11 119.5 . . ?
C16 C17 C18 120.42(13) . . ?
C16 C17 H17 119.8 . . ?
C18 C17 H17 119.8 . . ?
O3 C21 H21A 110.3 . . ?
O3 C21 H21B 110.3 . . ?
O3 C21 C22 106.95(12) . . ?
H21A C21 H21B 108.6 . . ?
C22 C21 H21A 110.3 . . ?
C22 C21 H21B 110.3 . . ?
C21 C22 H22A 109.5 . . ?
C21 C22 H22B 109.5 . . ?
C21 C22 H22C 109.5 . . ?
H22A C22 H22B 109.5 . . ?
H22A C22 H22C 109.5 . . ?
H22B C22 H22C 109.5 . . ?

loop_
_geom_torsion_atom_site_label_1
_geom_torsion_atom_site_label_2
_geom_torsion_atom_site_label_3
_geom_torsion_atom_site_label_4
_geom_torsion
_geom_torsion_site_symmetry_1
_geom_torsion_site_symmetry_2
_geom_torsion_site_symmetry_3
_geom_torsion_site_symmetry_4
_geom_torsion_publ_flag
O2 C20 C15 C14 0.36(19) . . . . ?
O2 C20 C15 C16 178.24(12) . . . . ?
O2 C20 C19 O3 3.57(16) . . . . ?
O2 C20 C19 C18 -176.48(12) . . . . ?
O3 C19 C18 C17 177.01(13) . . . . ?
N1 C13 C8 C7 -5.48(17) . . . . ?
N1 C13 C8 C9 179.83(11) . . . . ?
N1 C13 C12 C11 -178.90(12) . . . . ?
N1 C14 C15 C20 0.51(19) . . . . ?
N1 C14 C15 C16 -177.37(13) . . . . ?
C6 C1 C2 C3 0.18(18) . . . . ?
C6 C5 C4 C3 0.3(2) . . . . ?
C13 N1 C14 C15 177.86(11) . . . . ?
C13 C8 C7 O1 -104.85(15) . . . . ?
C13 C8 C7 C6 78.26(15) . . . . ?
C13 C8 C9 C10 -1.40(19) . . . . ?
C13 C12 C11 C10 -0.3(2) . . . . ?
C8 C13 C12 C11 0.0(2) . . . . ?
C8 C9 C10 C11 1.1(2) . . . . ?
C20 C15 C16 C17 -0.6(2) . . . . ?
C20 C19 C18 C17 -2.9(2) . . . . ?
C14 N1 C13 C8 152.34(12) . . . . ?
C14 N1 C13 C12 -28.72(18) . . . . ?
C14 C15 C16 C17 177.34(13) . . . . ?
C15 C20 C19 O3 -176.20(11) . . . . ?
C15 C20 C19 C18 3.74(19) . . . . ?
C15 C16 C17 C18 1.4(2) . . . . ?
C1 C6 C7 O1 -179.94(12) . . . . ?
C1 C6 C7 C8 -3.16(17) . . . . ?
C1 C6 C5 C4 0.14(18) . . . . ?
C1 C2 C3 C4 0.23(19) . . . . ?
C7 C6 C1 C2 177.86(11) . . . . ?
C7 C6 C5 C4 -178.14(11) . . . . ?
C7 C8 C9 C10 -176.25(12) . . . . ?
C5 C6 C1 C2 -0.37(17) . . . . ?
C5 C6 C7 O1 -1.69(18) . . . . ?
C5 C6 C7 C8 175.09(10) . . . . ?
C2 C3 C4 C5 -0.5(2) . . . . ?
C9 C8 C7 O1 69.94(16) . . . . ?
C9 C8 C7 C6 -106.95(13) . . . . ?
C9 C10 C11 C12 -0.2(2) . . . . ?
C19 O3 C21 C22 -168.88(12) . . . . ?
C19 C20 C15 C14 -179.88(11) . . . . ?
C19 C20 C15 C16 -2.00(18) . . . . ?
C19 C18 C17 C16 0.3(2) . . . . ?
C12 C13 C8 C7 175.53(11) . . . . ?
C12 C13 C8 C9 0.84(18) . . . . ?
C21 O3 C19 C20 173.81(11) . . . . ?
C21 O3 C19 C18 -6.13(19) . . . . ?

_shelx_res_file                  
;
TITL fx2244_auto_a.res in P2(1)/n
    fx2244_auto.res
    created by SHELXL-2017/1 at 10:59:07 on 02-Jul-2026
REM Old TITL FX2244_auto in P2(1)/n
REM SHELXT solution in P2(1)/n: R1 0.150, Rweak 0.032, Alpha 0.022
REM <I/s> 0.496 for 251 systematic absences, Orientation as input
REM Formula found by SHELXT: C5 N O1
CELL 1.54184 14.904421 7.38311 16.147457 90 94.5016 90
ZERR 4 0.000285 0.000122 0.000313 0 0.0017 0
LATT 1
SYMM 0.5-X,0.5+Y,0.5-Z
SFAC C H N O
UNIT 88 76 4 12

L.S. 20
PLAN  5
TEMP -103
CONF
BOND
fmap 2
acta
MORE -1
BOND $H
REM <olex2.extras>
REM <HklSrc "%.\\FX2244_auto.hkl">
REM </olex2.extras>

WGHT    0.077400    0.324700
FVAR       0.48736
O2    4    0.498682    0.298927    0.326335    11.00000    0.03517    0.04614 =
         0.02915   -0.00091   -0.00158    0.00109
AFIX 147
H2    2    0.554795    0.311912    0.332608    11.00000   -1.50000
AFIX   0
O3    4    0.326232    0.264718    0.286964    11.00000    0.03488    0.05066 =
         0.04676    0.00186   -0.00482   -0.00077
O1    4    0.707137    0.667691    0.450869    11.00000    0.07660    0.02838 =
         0.04510   -0.00005    0.02598    0.00359
N1    3    0.660197    0.365939    0.280303    11.00000    0.03808    0.03027 =
         0.02830   -0.00334    0.00462    0.00062
C6    1    0.665635    0.368803    0.484469    11.00000    0.03048    0.03099 =
         0.02454   -0.00057   -0.00015    0.00251
C13   1    0.754301    0.384619    0.299456    11.00000    0.03742    0.02621 =
         0.03260   -0.00047    0.00901    0.00035
C8    1    0.782398    0.446101    0.379063    11.00000    0.03539    0.02664 =
         0.03188    0.00166    0.00562    0.00125
C20   1    0.470971    0.315930    0.245390    11.00000    0.04137    0.02694 =
         0.03102   -0.00260   -0.00459    0.00316
C14   1    0.625369    0.380801    0.205588    11.00000    0.04901    0.03219 =
         0.02962   -0.00094    0.00670   -0.00033
AFIX  43
H14   2    0.663355    0.408894    0.162793    11.00000   -1.20000
AFIX   0
C15   1    0.529782    0.356148    0.184110    11.00000    0.04979    0.02985 =
         0.02971   -0.00131   -0.00252    0.00244
C1    1    0.675501    0.183475    0.470645    11.00000    0.03185    0.03252 =
         0.03051   -0.00267    0.00058    0.00305
AFIX  43
H1    2    0.713407    0.142595    0.429855    11.00000   -1.20000
AFIX   0
C7    1    0.715635    0.505948    0.438805    11.00000    0.03802    0.03001 =
         0.02503   -0.00109    0.00163    0.00249
C5    1    0.609448    0.428145    0.544142    11.00000    0.03932    0.03200 =
         0.03117   -0.00092    0.00618    0.00415
AFIX  43
H5    2    0.602286    0.554050    0.553813    11.00000   -1.20000
AFIX   0
C2    1    0.630205    0.058890    0.516202    11.00000    0.03933    0.02959 =
         0.03912   -0.00129    0.00039   -0.00113
AFIX  43
H2A   2    0.637172   -0.067161    0.506782    11.00000   -1.20000
AFIX   0
C9    1    0.873580    0.467381    0.402498    11.00000    0.03732    0.03763 =
         0.04414   -0.00051    0.00252   -0.00064
AFIX  43
H9    2    0.892275    0.511826    0.456316    11.00000   -1.20000
AFIX   0
C19   1    0.378331    0.292428    0.222344    11.00000    0.04460    0.02866 =
         0.04110   -0.00141   -0.00744    0.00261
C12   1    0.819145    0.342541    0.244113    11.00000    0.05006    0.03467 =
         0.03906   -0.00613    0.01807   -0.00126
AFIX  43
H12   2    0.801068    0.300575    0.189733    11.00000   -1.20000
AFIX   0
C3    1    0.574541    0.118857    0.575726    11.00000    0.04212    0.03863 =
         0.03963    0.00366    0.00633   -0.00654
AFIX  43
H3    2    0.543603    0.033696    0.607169    11.00000   -1.20000
AFIX   0
C4    1    0.564165    0.302765    0.589212    11.00000    0.04411    0.04150 =
         0.03663   -0.00043    0.01295    0.00142
AFIX  43
H4    2    0.525721    0.343156    0.629657    11.00000   -1.20000
AFIX   0
C16   1    0.496016    0.366757    0.100452    11.00000    0.06569    0.04264 =
         0.03085    0.00093   -0.00253    0.00312
AFIX  43
H16   2    0.535424    0.395018    0.058816    11.00000   -1.20000
AFIX   0
C18   1    0.347323    0.298757    0.139501    11.00000    0.05157    0.03843 =
         0.04543   -0.00201   -0.01583    0.00162
AFIX  43
H18   2    0.285473    0.277343    0.123777    11.00000   -1.20000
AFIX   0
C10   1    0.937322    0.423962    0.347595    11.00000    0.03398    0.04079 =
         0.06822   -0.00025    0.01066    0.00071
AFIX  43
H10   2    0.999638    0.436514    0.363955    11.00000   -1.20000
AFIX   0
C11   1    0.909569    0.362353    0.268979    11.00000    0.04636    0.03849 =
         0.06580   -0.00419    0.02868    0.00137
AFIX  43
H11   2    0.953287    0.333094    0.231354    11.00000   -1.20000
AFIX   0
C17   1    0.406429    0.336492    0.078660    11.00000    0.06915    0.04774 =
         0.03329   -0.00169   -0.01668    0.00449
AFIX  43
H17   2    0.384426    0.341209    0.021869    11.00000   -1.20000
AFIX   0
C21   1    0.230154    0.258200    0.268629    11.00000    0.03740    0.03572 =
         0.06651   -0.00124   -0.01283    0.00008
AFIX  23
H21A  2    0.212740    0.145314    0.238418    11.00000   -1.20000
H21B  2    0.209731    0.362747    0.233673    11.00000   -1.20000
AFIX   0
C22   1    0.188546    0.264290    0.350169    11.00000    0.03851    0.04899 =
         0.08123   -0.00336    0.00358    0.00083
AFIX 137
H22A  2    0.123752    0.241467    0.341039    11.00000   -1.50000
H22B  2    0.198529    0.383983    0.375467    11.00000   -1.50000
H22C  2    0.216164    0.171400    0.387293    11.00000   -1.50000
AFIX   0
HKLF 4


REM  fx2244_auto_a.res in P2(1)/n
REM R1 =  0.0480 for    3179 Fo > 4sig(Fo)  and  0.0526 for all    3604 data
REM    237 parameters refined using      0 restraints

END

WGHT      0.0774      0.3247

REM Highest difference peak  0.289,  deepest hole -0.229,  1-sigma level  0.058
Q1    1   0.5096  0.3731  0.1402  11.00000  0.05    0.29
Q2    1   0.7704  0.3964  0.3491  11.00000  0.05    0.29
Q3    1   0.3590  0.2611  0.3434  11.00000  0.05    0.27
Q4    1   0.4846  0.3001  0.2716  11.00000  0.05    0.25
Q5    1   0.6601  0.3723  0.2583  11.00000  0.05    0.23
;
_shelx_res_checksum              53465
_olex2_submission_special_instructions 'No special instructions were received'
_oxdiff_exptl_absorpt_empirical_details 
;
Empirical correction (ABSPACK) includes:
- Absorption correction using spherical harmonics
- Frame scaling
;
_oxdiff_exptl_absorpt_empirical_full_max 1.663
_oxdiff_exptl_absorpt_empirical_full_min 0.666
####################################################################### 
# 
# This file contains crystal structure data downloaded from the 
# Cambridge Structural Database (CSD) hosted by the Cambridge 
# Crystallographic Data Centre (CCDC).
# 
# Full information about CCDC data access policies and citation 
# guidelines are available at http://www.ccdc.cam.ac.uk/access/V1 
# 
# Audit and citation data items may have been added by the CCDC. 
# Please retain this information to preserve the provenance of 
# this file and to allow appropriate attribution of the data. 
# 
#######################################################################

data_ena022try2
_database_code_depnum_ccdc_archive 'CCDC 2489909'
loop_
_audit_author_name
_audit_author_address
'David Herbert'
;University of Manitoba
Canada
;
_audit_update_record             
;
2026-07-03 deposited with the CCDC.	2026-07-16 downloaded from the CCDC.
;
_audit_creation_date             2026-04-10
_audit_creation_method           
;
Olex2 1.5
(compiled 2023.08.17 svn.r577a77a9 for OlexSys, GUI svn.r6817)
;
_shelx_SHELXL_version_number     2018/3
_chemical_name_common            ?
_chemical_name_systematic        ?
_chemical_formula_moiety         'C42 H32 Cu N2 O6'
_chemical_formula_sum            'C42 H32 Cu N2 O6'
_chemical_formula_weight         724.23
_chemical_absolute_configuration ?
_chemical_melting_point          ?
loop_
_atom_type_symbol
_atom_type_description
_atom_type_scat_dispersion_real
_atom_type_scat_dispersion_imag
_atom_type_scat_source
C C 0.0033 0.0016 'International Tables Vol C Tables 4.2.6.8 and 6.1.1.4'
H H 0.0000 0.0000 'International Tables Vol C Tables 4.2.6.8 and 6.1.1.4'
N N 0.0061 0.0033 'International Tables Vol C Tables 4.2.6.8 and 6.1.1.4'
O O 0.0106 0.0060 'International Tables Vol C Tables 4.2.6.8 and 6.1.1.4'
Cu Cu 0.3201 1.2651 'International Tables Vol C Tables 4.2.6.8 and 6.1.1.4'

_shelx_space_group_comment       
;
The symmetry employed for this shelxl refinement is uniquely defined
by the following loop, which should always be used as a source of
symmetry information in preference to the above space-group names.
They are only intended as comments.
;
_space_group_crystal_system      monoclinic
_space_group_IT_number           7
_space_group_name_H-M_alt        'P 1 c 1'
_space_group_name_Hall           'P -2yc'
loop_
_space_group_symop_operation_xyz
'x, y, z'
'x, -y, z+1/2'

_cell_length_a                   11.584(3)
_cell_length_b                   15.514(4)
_cell_length_c                   9.859(2)
_cell_angle_alpha                90
_cell_angle_beta                 107.471(9)
_cell_angle_gamma                90
_cell_volume                     1690.1(7)
_cell_formula_units_Z            2
_cell_measurement_reflns_used    9925
_cell_measurement_temperature    150.00
_cell_measurement_theta_max      27.512
_cell_measurement_theta_min      2.626
_shelx_estimated_absorpt_T_max   0.966
_shelx_estimated_absorpt_T_min   0.884
_exptl_absorpt_coefficient_mu    0.700
_exptl_absorpt_correction_T_max  0.7456
_exptl_absorpt_correction_T_min  0.5961
_exptl_absorpt_correction_type   multi-scan
_exptl_absorpt_process_details   
;
SADABS-2016/2 (Bruker,2016/2) was used for absorption correction.
wR2(int) was 0.1407 before and 0.0932 after correction.
The Ratio of minimum to maximum transmission is 0.7995.
The \l/2 correction factor is Not present.
;
_exptl_absorpt_special_details   ?
_exptl_crystal_colour            orange
_exptl_crystal_colour_primary    orange
_exptl_crystal_density_diffrn    1.423
_exptl_crystal_density_meas      ?
_exptl_crystal_density_method    ?
_exptl_crystal_description       block
_exptl_crystal_F_000             750
_exptl_crystal_size_max          0.181
_exptl_crystal_size_mid          0.09
_exptl_crystal_size_min          0.05
_exptl_transmission_factor_max   ?
_exptl_transmission_factor_min   ?
_diffrn_reflns_av_R_equivalents  0.0814
_diffrn_reflns_av_unetI/netI     0.0579
_diffrn_reflns_Laue_measured_fraction_full 0.987
_diffrn_reflns_Laue_measured_fraction_max 0.978
_diffrn_reflns_limit_h_max       14
_diffrn_reflns_limit_h_min       -15
_diffrn_reflns_limit_k_max       20
_diffrn_reflns_limit_k_min       -20
_diffrn_reflns_limit_l_max       12
_diffrn_reflns_limit_l_min       -12
_diffrn_reflns_number            43546
_diffrn_reflns_point_group_measured_fraction_full 0.983
_diffrn_reflns_point_group_measured_fraction_max 0.966
_diffrn_reflns_theta_full        25.242
_diffrn_reflns_theta_max         27.519
_diffrn_reflns_theta_min         2.626
_diffrn_ambient_temperature      150.00
_diffrn_detector_area_resol_mean ?
_diffrn_measured_fraction_theta_full 0.987
_diffrn_measured_fraction_theta_max 0.978
_diffrn_measurement_device_type  'Bruker APEX-II CCD'
_diffrn_measurement_method       '\f and \w scans'
_diffrn_radiation_type           MoK\a
_diffrn_radiation_wavelength     0.71073
_diffrn_source                   ?
_diffrn_source_current           20.0
_diffrn_source_power             1.0
_diffrn_source_voltage           50.0
_diffrn_standards_number         0
_reflns_Friedel_coverage         0.971
_reflns_Friedel_fraction_full    0.979
_reflns_Friedel_fraction_max     0.955
_reflns_number_gt                6320
_reflns_number_total             7523
_reflns_special_details          
;
 Reflections were merged by SHELXL according to the crystal
 class for the calculation of statistics and refinement.
 
 _reflns_Friedel_fraction is defined as the number of unique
 Friedel pairs measured divided by the number that would be
 possible theoretically, ignoring centric projections and
 systematic absences. Completness statistics refer to single and
 composite reflections containing twin component 1 only.
;
_reflns_threshold_expression     'I > 2\s(I)'
_computing_cell_refinement       'SAINT V8.40B (?, 2016)'
_computing_data_collection       'APEX6, Bruker AXS'
_computing_data_reduction        'SAINT V8.40B (?, 2016)'
_computing_molecular_graphics    'Olex2 1.5 (Dolomanov et al., 2009)'
_computing_publication_material  'Olex2 1.5 (Dolomanov et al., 2009)'
_computing_structure_refinement  'SHELXL 2018/3 (Sheldrick, 2015)'
_computing_structure_solution    'olex2.solve 1.5 (Bourhis et al., 2015)'
_refine_diff_density_max         0.414
_refine_diff_density_min         -0.580
_refine_diff_density_rms         0.069
_refine_ls_abs_structure_details 
;
 Refined as an inversion twin.
;
_refine_ls_abs_structure_Flack   0.193(16)
_refine_ls_extinction_coef       .
_refine_ls_extinction_method     none
_refine_ls_goodness_of_fit_ref   1.066
_refine_ls_hydrogen_treatment    constr
_refine_ls_matrix_type           full
_refine_ls_number_parameters     463
_refine_ls_number_reflns         7523
_refine_ls_number_restraints     2
_refine_ls_R_factor_all          0.0643
_refine_ls_R_factor_gt           0.0436
_refine_ls_restrained_S_all      1.066
_refine_ls_shift/su_max          0.000
_refine_ls_shift/su_mean         0.000
_refine_ls_structure_factor_coef Fsqd
_refine_ls_weighting_details     
'w=1/[\s^2^(Fo^2^)+(0.0327P)^2^+1.2207P] where P=(Fo^2^+2Fc^2^)/3'
_refine_ls_weighting_scheme      calc
_refine_ls_wR_factor_gt          0.0881
_refine_ls_wR_factor_ref         0.0993
_refine_special_details          
;
 Refined as a 2-component inversion twin.
;
_olex2_refinement_description    
;
1. Twinned data refinement
 Scales: 0.807(16)
 0.193(16)
2. Fixed Uiso
 At 1.2 times of:
  All C(H) groups
 At 1.5 times of:
  All C(H,H,H) groups
3.a Aromatic/amide H refined with riding coordinates:
 C13(H13), C26(H26), C8(H8), C25(H25), C12(H12), C29(H29), C5(H5), C10(H10),
 C11(H11), C41(H41), C33(H33), C18(H18), C4(H4), C42(H42), C34(H34), C32(H32),
 C3(H3), C17(H17), C19(H19), C38(H38), C24(H24), C31(H31), C40(H40), C21(H21),
 C39(H39), C20(H20)
3.b Idealised Me refined as rotating group:
 C1(H1A,H1B,H1C), C22(H22A,H22B,H22C)
;
_atom_sites_solution_hydrogens   geom
_atom_sites_solution_primary     iterative
_atom_sites_solution_secondary   ?
loop_
_atom_site_label
_atom_site_type_symbol
_atom_site_fract_x
_atom_site_fract_y
_atom_site_fract_z
_atom_site_U_iso_or_equiv
_atom_site_adp_type
_atom_site_occupancy
_atom_site_site_symmetry_order
_atom_site_calc_flag
_atom_site_refinement_flags_posn
_atom_site_refinement_flags_adp
_atom_site_refinement_flags_occupancy
_atom_site_disorder_assembly
_atom_site_disorder_group
Cu1 Cu 0.49378(5) 0.31188(3) 0.50516(5) 0.02337(14) Uani 1 1 d . . . . .
O1 O 0.3712(3) 0.3562(2) 0.5747(4) 0.0279(8) Uani 1 1 d . . . . .
O4 O 0.5714(3) 0.2690(2) 0.3749(4) 0.0262(7) Uani 1 1 d . . . . .
O2 O 0.2036(3) 0.3772(2) 0.7031(4) 0.0370(9) Uani 1 1 d . . . . .
O3 O 0.7151(3) 0.3090(2) 0.7315(4) 0.0312(8) Uani 1 1 d . . . . .
O6 O 0.1865(4) 0.0219(2) 0.5040(4) 0.0388(9) Uani 1 1 d . . . . .
O5 O 0.6819(3) 0.2483(3) 0.1835(4) 0.0363(9) Uani 1 1 d . . . . .
N2 N 0.4485(4) 0.1946(3) 0.5511(4) 0.0245(9) Uani 1 1 d . . . . .
N1 N 0.5824(4) 0.4242(3) 0.5248(4) 0.0242(8) Uani 1 1 d . . . . .
C13 C 0.9018(5) 0.3848(3) 0.5352(5) 0.0291(11) Uani 1 1 d . . . . .
H13 H 0.964816 0.344380 0.573162 0.035 Uiso 1 1 calc R U . . .
C28 C 0.5772(5) 0.1897(3) 0.3334(6) 0.0233(12) Uani 1 1 d . . . . .
C26 C 0.5485(5) 0.0331(3) 0.3388(6) 0.0322(12) Uani 1 1 d . . . . .
H26 H 0.516165 -0.015193 0.374241 0.039 Uiso 1 1 calc R U . . .
C14 C 0.7892(4) 0.3720(3) 0.5549(5) 0.0224(10) Uani 1 1 d . . . . .
C8 C 0.5421(4) 0.4938(3) 0.5683(5) 0.0259(10) Uani 1 1 d . . . . .
H8 H 0.588512 0.544541 0.570515 0.031 Uiso 1 1 calc R U . . .
C25 C 0.6133(5) 0.0207(4) 0.2452(6) 0.0381(13) Uani 1 1 d . . . . .
H25 H 0.627682 -0.036018 0.217640 0.046 Uiso 1 1 calc R U . . .
C7 C 0.3609(4) 0.4338(3) 0.6217(5) 0.0262(10) Uani 1 1 d . . . . .
C15 C 0.7738(4) 0.2995(3) 0.6471(5) 0.0246(10) Uani 1 1 d . . . . .
C12 C 0.9237(5) 0.4557(3) 0.4610(6) 0.0339(12) Uani 1 1 d . . . . .
H12 H 1.001949 0.465059 0.451543 0.041 Uiso 1 1 calc R U . . .
C9 C 0.6965(4) 0.4326(3) 0.4988(5) 0.0232(10) Uani 1 1 d . . . . .
C6 C 0.4370(4) 0.5033(3) 0.6131(5) 0.0255(10) Uani 1 1 d . . . . .
C36 C 0.2168(5) 0.0979(3) 0.5121(6) 0.0304(11) Uani 1 1 d . . . . .
C27 C 0.5291(4) 0.1176(3) 0.3838(5) 0.0245(10) Uani 1 1 d . . . . .
C1 C 0.1579(6) 0.3757(5) 0.8218(6) 0.0464(15) Uani 1 1 d . . . . .
H1A H 0.092734 0.418198 0.807609 0.070 Uiso 1 1 calc R U . . .
H1B H 0.223076 0.389745 0.908398 0.070 Uiso 1 1 calc R U . . .
H1C H 0.126250 0.318117 0.831025 0.070 Uiso 1 1 calc R U . . .
C29 C 0.4676(4) 0.1244(3) 0.4892(6) 0.0244(11) Uani 1 1 d . . . . .
H29 H 0.437666 0.072319 0.516719 0.029 Uiso 1 1 calc R U . . .
C5 C 0.4174(5) 0.5862(3) 0.6638(5) 0.0315(12) Uani 1 1 d . . . . .
H5 H 0.468541 0.632889 0.657275 0.038 Uiso 1 1 calc R U . . .
C16 C 0.8330(5) 0.2154(4) 0.6403(5) 0.0245(11) Uani 1 1 d . . . . .
C10 C 0.7179(5) 0.5009(3) 0.4176(5) 0.0288(11) Uani 1 1 d . . . . .
H10 H 0.654145 0.539616 0.373447 0.035 Uiso 1 1 calc R U . . .
C23 C 0.6405(4) 0.1740(3) 0.2306(5) 0.0292(11) Uani 1 1 d . . . . .
C35 C 0.2926(5) 0.1350(3) 0.6510(5) 0.0281(11) Uani 1 1 d . . . . .
C11 C 0.8306(5) 0.5129(4) 0.4008(6) 0.0352(12) Uani 1 1 d . . . . .
H11 H 0.844518 0.560643 0.347541 0.042 Uiso 1 1 calc R U . . .
C2 C 0.2694(5) 0.4487(3) 0.6897(5) 0.0308(11) Uani 1 1 d . . . . .
C37 C 0.1723(5) 0.1566(4) 0.3870(5) 0.0288(11) Uani 1 1 d . . . . .
C41 C 0.0816(5) 0.2904(4) 0.2862(6) 0.0379(13) Uani 1 1 d . . . . .
H41 H 0.054608 0.346872 0.298386 0.045 Uiso 1 1 calc R U . . .
C33 C 0.3176(5) 0.1557(4) 0.9011(6) 0.0377(13) Uani 1 1 d . . . . .
H33 H 0.292188 0.144655 0.982613 0.045 Uiso 1 1 calc R U . . .
C18 C 0.9097(5) 0.1084(4) 0.5121(6) 0.0369(13) Uani 1 1 d . . . . .
H18 H 0.927557 0.090466 0.428469 0.044 Uiso 1 1 calc R U . . .
C4 C 0.3254(5) 0.5993(4) 0.7221(6) 0.0359(13) Uani 1 1 d . . . . .
H4 H 0.310905 0.655228 0.752714 0.043 Uiso 1 1 calc R U . . .
C42 C 0.1373(5) 0.2394(3) 0.4040(6) 0.0310(12) Uani 1 1 d . . . . .
H42 H 0.151269 0.262237 0.496932 0.037 Uiso 1 1 calc R U . . .
C30 C 0.3952(5) 0.1842(3) 0.6651(6) 0.0249(13) Uani 1 1 d . . . . .
C34 C 0.2546(5) 0.1206(4) 0.7714(6) 0.0356(13) Uani 1 1 d . . . . .
H34 H 0.184882 0.086358 0.763587 0.043 Uiso 1 1 calc R U . . .
C32 C 0.4175(5) 0.2069(4) 0.9124(6) 0.0348(12) Uani 1 1 d . . . . .
H32 H 0.459048 0.232700 1.001018 0.042 Uiso 1 1 calc R U . . .
C3 C 0.2527(5) 0.5298(4) 0.7364(6) 0.0364(13) Uani 1 1 d . . . . .
H3 H 0.190496 0.538925 0.779337 0.044 Uiso 1 1 calc R U . . .
C22 C 0.7520(6) 0.2376(5) 0.0877(7) 0.0508(17) Uani 1 1 d . . . . .
H22A H 0.701899 0.211083 -0.000560 0.076 Uiso 1 1 calc R U . . .
H22B H 0.821623 0.200410 0.131462 0.076 Uiso 1 1 calc R U . . .
H22C H 0.780650 0.293986 0.066451 0.076 Uiso 1 1 calc R U . . .
C17 C 0.8604(4) 0.1887(3) 0.5180(5) 0.0275(10) Uani 1 1 d . . . . .
H17 H 0.844773 0.226113 0.438310 0.033 Uiso 1 1 calc R U . . .
C19 C 0.9334(5) 0.0535(4) 0.6294(7) 0.0451(15) Uani 1 1 d . . . . .
H19 H 0.965522 -0.002416 0.625377 0.054 Uiso 1 1 calc R U . . .
C38 C 0.1569(5) 0.1241(4) 0.2494(6) 0.0359(13) Uani 1 1 d . . . . .
H38 H 0.181461 0.066943 0.236939 0.043 Uiso 1 1 calc R U . . .
C24 C 0.6584(5) 0.0922(4) 0.1898(6) 0.0377(13) Uani 1 1 d . . . . .
H24 H 0.701900 0.083529 0.123171 0.045 Uiso 1 1 calc R U . . .
C31 C 0.4576(5) 0.2210(3) 0.7953(5) 0.0304(11) Uani 1 1 d . . . . .
H31 H 0.527098 0.255550 0.803740 0.036 Uiso 1 1 calc R U . . .
C40 C 0.0659(5) 0.2575(4) 0.1497(6) 0.0414(14) Uani 1 1 d . . . . .
H40 H 0.027681 0.291635 0.068598 0.050 Uiso 1 1 calc R U . . .
C21 C 0.8584(5) 0.1602(4) 0.7578(6) 0.0361(13) Uani 1 1 d . . . . .
H21 H 0.840223 0.177179 0.841693 0.043 Uiso 1 1 calc R U . . .
C39 C 0.1059(5) 0.1756(4) 0.1329(6) 0.0414(14) Uani 1 1 d . . . . .
H39 H 0.098241 0.154479 0.040120 0.050 Uiso 1 1 calc R U . . .
C20 C 0.9099(6) 0.0810(4) 0.7506(7) 0.0484(16) Uani 1 1 d . . . . .
H20 H 0.929658 0.044540 0.831684 0.058 Uiso 1 1 calc R U . . .

loop_
_atom_site_aniso_label
_atom_site_aniso_U_11
_atom_site_aniso_U_22
_atom_site_aniso_U_33
_atom_site_aniso_U_23
_atom_site_aniso_U_13
_atom_site_aniso_U_12
Cu1 0.0247(3) 0.0236(3) 0.0240(3) -0.0006(3) 0.0104(2) 0.0003(3)
O1 0.032(2) 0.0258(19) 0.0288(19) -0.0018(15) 0.0133(15) -0.0006(15)
O4 0.0294(19) 0.0246(18) 0.0266(18) 0.0003(14) 0.0114(14) 0.0000(14)
O2 0.036(2) 0.046(2) 0.036(2) -0.0086(17) 0.0216(17) -0.0039(17)
O3 0.036(2) 0.0330(19) 0.0297(19) 0.0042(16) 0.0177(16) 0.0036(16)
O6 0.045(2) 0.029(2) 0.046(2) -0.0070(17) 0.0175(19) -0.0075(17)
O5 0.036(2) 0.052(2) 0.0263(19) -0.0009(17) 0.0175(16) -0.0030(18)
N2 0.023(2) 0.030(2) 0.021(2) -0.0013(17) 0.0078(16) 0.0010(17)
N1 0.025(2) 0.027(2) 0.020(2) 0.0020(16) 0.0050(16) 0.0046(17)
C13 0.029(3) 0.029(3) 0.031(3) 0.001(2) 0.011(2) 0.003(2)
C28 0.015(2) 0.031(3) 0.022(3) -0.005(2) 0.003(2) 0.000(2)
C26 0.030(3) 0.029(3) 0.036(3) -0.003(2) 0.008(2) -0.001(2)
C14 0.026(2) 0.022(2) 0.019(2) -0.0012(18) 0.0078(18) -0.0024(19)
C8 0.025(2) 0.025(3) 0.024(2) 0.003(2) 0.002(2) 0.000(2)
C25 0.036(3) 0.037(3) 0.041(3) -0.014(3) 0.011(3) 0.004(2)
C7 0.026(3) 0.031(3) 0.020(2) -0.002(2) 0.0054(19) 0.006(2)
C15 0.024(2) 0.030(3) 0.021(2) 0.0009(19) 0.0084(19) -0.0014(19)
C12 0.029(3) 0.036(3) 0.041(3) 0.004(2) 0.018(2) -0.002(2)
C9 0.024(2) 0.024(2) 0.022(2) -0.0022(18) 0.0068(19) -0.0014(18)
C6 0.024(2) 0.029(3) 0.022(2) 0.0009(19) 0.0052(19) 0.005(2)
C36 0.026(3) 0.031(3) 0.038(3) -0.007(2) 0.016(2) -0.003(2)
C27 0.025(3) 0.024(2) 0.024(2) -0.0039(19) 0.0071(19) 0.0004(19)
C1 0.043(4) 0.071(4) 0.028(3) -0.004(3) 0.015(3) -0.005(3)
C29 0.023(3) 0.020(2) 0.030(3) 0.002(2) 0.008(2) 0.0015(18)
C5 0.030(3) 0.029(3) 0.032(3) -0.005(2) 0.005(2) 0.004(2)
C16 0.025(3) 0.025(3) 0.022(3) 0.002(2) 0.005(2) 0.001(2)
C10 0.033(3) 0.025(3) 0.027(3) 0.004(2) 0.008(2) 0.002(2)
C23 0.024(3) 0.044(3) 0.020(2) -0.008(2) 0.0075(19) -0.003(2)
C35 0.029(3) 0.030(3) 0.028(3) -0.001(2) 0.014(2) -0.001(2)
C11 0.038(3) 0.033(3) 0.037(3) 0.008(2) 0.016(2) -0.002(2)
C2 0.027(3) 0.040(3) 0.025(3) -0.003(2) 0.008(2) 0.000(2)
C37 0.028(3) 0.030(3) 0.031(3) -0.004(2) 0.013(2) -0.005(2)
C41 0.032(3) 0.037(3) 0.046(3) -0.003(2) 0.014(3) -0.003(2)
C33 0.042(3) 0.046(3) 0.032(3) 0.002(2) 0.020(2) -0.001(3)
C18 0.033(3) 0.032(3) 0.044(3) -0.009(2) 0.010(2) 0.006(2)
C4 0.036(3) 0.035(3) 0.034(3) -0.009(2) 0.006(2) 0.005(2)
C42 0.031(3) 0.033(3) 0.033(3) -0.007(2) 0.016(2) -0.009(2)
C30 0.029(3) 0.028(3) 0.020(3) 0.001(2) 0.011(2) -0.002(2)
C34 0.037(3) 0.040(3) 0.036(3) -0.002(2) 0.021(3) -0.009(2)
C32 0.037(3) 0.046(3) 0.023(3) -0.001(2) 0.011(2) -0.002(2)
C3 0.029(3) 0.047(3) 0.033(3) -0.012(2) 0.010(2) 0.009(2)
C22 0.042(4) 0.084(5) 0.035(3) 0.000(3) 0.026(3) -0.002(3)
C17 0.026(3) 0.028(3) 0.029(3) -0.004(2) 0.009(2) 0.003(2)
C19 0.038(3) 0.025(3) 0.069(4) -0.004(3) 0.012(3) 0.008(2)
C38 0.031(3) 0.042(3) 0.037(3) -0.013(3) 0.013(2) -0.006(2)
C24 0.028(3) 0.054(4) 0.031(3) -0.015(3) 0.008(2) 0.003(2)
C31 0.029(3) 0.037(3) 0.025(3) -0.001(2) 0.007(2) -0.001(2)
C40 0.032(3) 0.053(4) 0.039(3) 0.007(3) 0.011(2) -0.008(3)
C21 0.044(3) 0.033(3) 0.033(3) 0.012(2) 0.015(3) 0.004(2)
C39 0.032(3) 0.066(4) 0.027(3) -0.003(3) 0.009(2) -0.005(3)
C20 0.058(4) 0.030(3) 0.057(4) 0.015(3) 0.016(3) 0.007(3)

_geom_special_details            
;
 All esds (except the esd in the dihedral angle between two l.s. planes)
 are estimated using the full covariance matrix.  The cell esds are taken
 into account individually in the estimation of esds in distances, angles
 and torsion angles; correlations between esds in cell parameters are only
 used when they are defined by crystal symmetry.  An approximate (isotropic)
 treatment of cell esds is used for estimating esds involving l.s. planes.
;
loop_
_geom_bond_atom_site_label_1
_geom_bond_atom_site_label_2
_geom_bond_distance
_geom_bond_site_symmetry_2
_geom_bond_publ_flag
Cu1 O1 1.883(3) . ?
Cu1 O4 1.896(3) . ?
Cu1 O3 2.849(4) . ?
Cu1 N2 1.983(4) . ?
Cu1 N1 2.002(4) . ?
O1 C7 1.307(6) . ?
O4 C28 1.305(6) . ?
O2 C1 1.422(6) . ?
O2 C2 1.374(6) . ?
O3 C15 1.232(6) . ?
O6 C36 1.226(6) . ?
O5 C23 1.382(6) . ?
O5 C22 1.428(6) . ?
N2 C29 1.300(6) . ?
N2 C30 1.445(7) . ?
N1 C8 1.300(6) . ?
N1 C9 1.427(6) . ?
C13 H13 0.9500 . ?
C13 C14 1.390(7) . ?
C13 C12 1.385(7) . ?
C28 C27 1.405(7) . ?
C28 C23 1.438(7) . ?
C26 H26 0.9500 . ?
C26 C25 1.366(8) . ?
C26 C27 1.423(7) . ?
C14 C15 1.489(6) . ?
C14 C9 1.410(7) . ?
C8 H8 0.9500 . ?
C8 C6 1.421(7) . ?
C25 H25 0.9500 . ?
C25 C24 1.404(9) . ?
C7 C6 1.413(7) . ?
C7 C2 1.433(7) . ?
C15 C16 1.485(7) . ?
C12 H12 0.9500 . ?
C12 C11 1.385(8) . ?
C9 C10 1.395(7) . ?
C6 C5 1.423(7) . ?
C36 C35 1.502(7) . ?
C36 C37 1.495(8) . ?
C27 C29 1.429(7) . ?
C1 H1A 0.9800 . ?
C1 H1B 0.9800 . ?
C1 H1C 0.9800 . ?
C29 H29 0.9500 . ?
C5 H5 0.9500 . ?
C5 C4 1.369(8) . ?
C16 C17 1.398(7) . ?
C16 C21 1.399(7) . ?
C10 H10 0.9500 . ?
C10 C11 1.376(7) . ?
C23 C24 1.366(8) . ?
C35 C30 1.384(7) . ?
C35 C34 1.402(7) . ?
C11 H11 0.9500 . ?
C2 C3 1.373(7) . ?
C37 C42 1.373(8) . ?
C37 C38 1.408(7) . ?
C41 H41 0.9500 . ?
C41 C42 1.393(8) . ?
C41 C40 1.398(8) . ?
C33 H33 0.9500 . ?
C33 C34 1.380(8) . ?
C33 C32 1.381(8) . ?
C18 H18 0.9500 . ?
C18 C17 1.379(7) . ?
C18 C19 1.395(9) . ?
C4 H4 0.9500 . ?
C4 C3 1.401(8) . ?
C42 H42 0.9500 . ?
C30 C31 1.393(7) . ?
C34 H34 0.9500 . ?
C32 H32 0.9500 . ?
C32 C31 1.384(7) . ?
C3 H3 0.9500 . ?
C22 H22A 0.9800 . ?
C22 H22B 0.9800 . ?
C22 H22C 0.9800 . ?
C17 H17 0.9500 . ?
C19 H19 0.9500 . ?
C19 C20 1.370(9) . ?
C38 H38 0.9500 . ?
C38 C39 1.379(8) . ?
C24 H24 0.9500 . ?
C31 H31 0.9500 . ?
C40 H40 0.9500 . ?
C40 C39 1.381(9) . ?
C21 H21 0.9500 . ?
C21 C20 1.377(8) . ?
C39 H39 0.9500 . ?
C20 H20 0.9500 . ?

loop_
_geom_angle_atom_site_label_1
_geom_angle_atom_site_label_2
_geom_angle_atom_site_label_3
_geom_angle
_geom_angle_site_symmetry_1
_geom_angle_site_symmetry_3
_geom_angle_publ_flag
O1 Cu1 O4 159.72(14) . . ?
O1 Cu1 O3 108.66(13) . . ?
O1 Cu1 N2 88.40(15) . . ?
O1 Cu1 N1 93.86(15) . . ?
O4 Cu1 O3 91.54(13) . . ?
O4 Cu1 N2 92.55(15) . . ?
O4 Cu1 N1 92.14(15) . . ?
N2 Cu1 O3 92.53(13) . . ?
N2 Cu1 N1 159.95(15) . . ?
N1 Cu1 O3 67.86(13) . . ?
C7 O1 Cu1 128.6(3) . . ?
C28 O4 Cu1 128.5(3) . . ?
C2 O2 C1 116.5(4) . . ?
C15 O3 Cu1 91.3(3) . . ?
C23 O5 C22 116.7(5) . . ?
C29 N2 Cu1 124.6(3) . . ?
C29 N2 C30 116.4(4) . . ?
C30 N2 Cu1 119.0(3) . . ?
C8 N1 Cu1 122.1(3) . . ?
C8 N1 C9 115.3(4) . . ?
C9 N1 Cu1 122.5(3) . . ?
C14 C13 H13 119.5 . . ?
C12 C13 H13 119.5 . . ?
C12 C13 C14 121.1(5) . . ?
O4 C28 C27 125.2(5) . . ?
O4 C28 C23 117.7(5) . . ?
C27 C28 C23 117.1(5) . . ?
C25 C26 H26 119.6 . . ?
C25 C26 C27 120.7(5) . . ?
C27 C26 H26 119.6 . . ?
C13 C14 C15 118.9(4) . . ?
C13 C14 C9 119.1(4) . . ?
C9 C14 C15 121.7(4) . . ?
N1 C8 H8 116.0 . . ?
N1 C8 C6 127.9(5) . . ?
C6 C8 H8 116.0 . . ?
C26 C25 H25 120.2 . . ?
C26 C25 C24 119.7(5) . . ?
C24 C25 H25 120.2 . . ?
O1 C7 C6 123.9(4) . . ?
O1 C7 C2 118.2(5) . . ?
C6 C7 C2 117.9(4) . . ?
O3 C15 C14 120.9(4) . . ?
O3 C15 C16 119.5(4) . . ?
C16 C15 C14 119.6(4) . . ?
C13 C12 H12 120.3 . . ?
C11 C12 C13 119.5(5) . . ?
C11 C12 H12 120.3 . . ?
C14 C9 N1 120.4(4) . . ?
C10 C9 N1 120.4(4) . . ?
C10 C9 C14 119.1(4) . . ?
C8 C6 C5 116.5(5) . . ?
C7 C6 C8 123.2(5) . . ?
C7 C6 C5 120.1(5) . . ?
O6 C36 C35 120.4(5) . . ?
O6 C36 C37 120.7(5) . . ?
C37 C36 C35 118.8(4) . . ?
C28 C27 C26 120.4(5) . . ?
C28 C27 C29 122.4(5) . . ?
C26 C27 C29 117.0(4) . . ?
O2 C1 H1A 109.5 . . ?
O2 C1 H1B 109.5 . . ?
O2 C1 H1C 109.5 . . ?
H1A C1 H1B 109.5 . . ?
H1A C1 H1C 109.5 . . ?
H1B C1 H1C 109.5 . . ?
N2 C29 C27 126.5(5) . . ?
N2 C29 H29 116.7 . . ?
C27 C29 H29 116.7 . . ?
C6 C5 H5 119.7 . . ?
C4 C5 C6 120.6(5) . . ?
C4 C5 H5 119.7 . . ?
C17 C16 C15 121.8(4) . . ?
C17 C16 C21 119.1(5) . . ?
C21 C16 C15 119.1(5) . . ?
C9 C10 H10 119.7 . . ?
C11 C10 C9 120.6(5) . . ?
C11 C10 H10 119.7 . . ?
O5 C23 C28 113.4(4) . . ?
C24 C23 O5 125.3(5) . . ?
C24 C23 C28 121.2(5) . . ?
C30 C35 C36 123.5(5) . . ?
C30 C35 C34 118.7(5) . . ?
C34 C35 C36 117.7(5) . . ?
C12 C11 H11 119.8 . . ?
C10 C11 C12 120.5(5) . . ?
C10 C11 H11 119.8 . . ?
O2 C2 C7 115.1(4) . . ?
C3 C2 O2 124.7(5) . . ?
C3 C2 C7 120.2(5) . . ?
C42 C37 C36 120.8(5) . . ?
C42 C37 C38 119.7(5) . . ?
C38 C37 C36 119.3(5) . . ?
C42 C41 H41 120.4 . . ?
C42 C41 C40 119.3(5) . . ?
C40 C41 H41 120.4 . . ?
C34 C33 H33 120.0 . . ?
C34 C33 C32 119.9(5) . . ?
C32 C33 H33 120.0 . . ?
C17 C18 H18 120.1 . . ?
C17 C18 C19 119.8(5) . . ?
C19 C18 H18 120.1 . . ?
C5 C4 H4 120.2 . . ?
C5 C4 C3 119.7(5) . . ?
C3 C4 H4 120.2 . . ?
C37 C42 C41 120.7(5) . . ?
C37 C42 H42 119.7 . . ?
C41 C42 H42 119.7 . . ?
C35 C30 N2 122.6(5) . . ?
C35 C30 C31 120.8(5) . . ?
C31 C30 N2 116.5(5) . . ?
C35 C34 H34 119.7 . . ?
C33 C34 C35 120.6(5) . . ?
C33 C34 H34 119.7 . . ?
C33 C32 H32 119.8 . . ?
C33 C32 C31 120.4(5) . . ?
C31 C32 H32 119.8 . . ?
C2 C3 C4 121.5(5) . . ?
C2 C3 H3 119.2 . . ?
C4 C3 H3 119.2 . . ?
O5 C22 H22A 109.5 . . ?
O5 C22 H22B 109.5 . . ?
O5 C22 H22C 109.5 . . ?
H22A C22 H22B 109.5 . . ?
H22A C22 H22C 109.5 . . ?
H22B C22 H22C 109.5 . . ?
C16 C17 H17 119.7 . . ?
C18 C17 C16 120.6(5) . . ?
C18 C17 H17 119.7 . . ?
C18 C19 H19 120.3 . . ?
C20 C19 C18 119.4(5) . . ?
C20 C19 H19 120.3 . . ?
C37 C38 H38 120.2 . . ?
C39 C38 C37 119.6(6) . . ?
C39 C38 H38 120.2 . . ?
C25 C24 H24 119.6 . . ?
C23 C24 C25 120.8(5) . . ?
C23 C24 H24 119.6 . . ?
C30 C31 H31 120.3 . . ?
C32 C31 C30 119.5(5) . . ?
C32 C31 H31 120.3 . . ?
C41 C40 H40 120.0 . . ?
C39 C40 C41 120.0(6) . . ?
C39 C40 H40 120.0 . . ?
C16 C21 H21 120.3 . . ?
C20 C21 C16 119.4(6) . . ?
C20 C21 H21 120.3 . . ?
C38 C39 C40 120.6(5) . . ?
C38 C39 H39 119.7 . . ?
C40 C39 H39 119.7 . . ?
C19 C20 C21 121.7(6) . . ?
C19 C20 H20 119.2 . . ?
C21 C20 H20 119.2 . . ?

loop_
_geom_torsion_atom_site_label_1
_geom_torsion_atom_site_label_2
_geom_torsion_atom_site_label_3
_geom_torsion_atom_site_label_4
_geom_torsion
_geom_torsion_site_symmetry_1
_geom_torsion_site_symmetry_2
_geom_torsion_site_symmetry_3
_geom_torsion_site_symmetry_4
_geom_torsion_publ_flag
Cu1 O1 C7 C6 7.7(7) . . . . ?
Cu1 O1 C7 C2 -170.5(3) . . . . ?
Cu1 O4 C28 C27 -2.8(8) . . . . ?
Cu1 O4 C28 C23 178.9(3) . . . . ?
Cu1 O3 C15 C14 72.6(4) . . . . ?
Cu1 O3 C15 C16 -109.2(4) . . . . ?
Cu1 N2 C29 C27 3.5(7) . . . . ?
Cu1 N2 C30 C35 132.7(4) . . . . ?
Cu1 N2 C30 C31 -52.0(6) . . . . ?
Cu1 N1 C8 C6 2.5(7) . . . . ?
Cu1 N1 C9 C14 -45.7(6) . . . . ?
Cu1 N1 C9 C10 134.3(4) . . . . ?
O1 Cu1 O4 C28 -87.9(6) . . . . ?
O1 C7 C6 C8 -8.1(8) . . . . ?
O1 C7 C6 C5 178.4(5) . . . . ?
O1 C7 C2 O2 2.4(7) . . . . ?
O1 C7 C2 C3 -177.8(5) . . . . ?
O4 Cu1 O1 C7 -109.3(5) . . . . ?
O4 C28 C27 C26 -175.3(5) . . . . ?
O4 C28 C27 C29 -0.2(8) . . . . ?
O4 C28 C23 O5 -3.3(7) . . . . ?
O4 C28 C23 C24 175.1(5) . . . . ?
O2 C2 C3 C4 178.4(5) . . . . ?
O3 Cu1 O1 C7 65.5(4) . . . . ?
O3 Cu1 O4 C28 97.0(4) . . . . ?
O3 C15 C16 C17 155.4(5) . . . . ?
O3 C15 C16 C21 -22.4(7) . . . . ?
O6 C36 C35 C30 131.7(6) . . . . ?
O6 C36 C35 C34 -50.1(7) . . . . ?
O6 C36 C37 C42 139.0(5) . . . . ?
O6 C36 C37 C38 -35.8(7) . . . . ?
O5 C23 C24 C25 179.4(5) . . . . ?
N2 Cu1 O1 C7 157.6(4) . . . . ?
N2 Cu1 O4 C28 4.4(4) . . . . ?
N2 C30 C31 C32 -174.2(5) . . . . ?
N1 Cu1 O1 C7 -2.4(4) . . . . ?
N1 Cu1 O4 C28 164.9(4) . . . . ?
N1 C8 C6 C7 2.7(8) . . . . ?
N1 C8 C6 C5 176.4(5) . . . . ?
N1 C9 C10 C11 175.2(5) . . . . ?
C13 C14 C15 O3 138.3(5) . . . . ?
C13 C14 C15 C16 -39.8(7) . . . . ?
C13 C14 C9 N1 -176.0(4) . . . . ?
C13 C14 C9 C10 3.9(7) . . . . ?
C13 C12 C11 C10 1.8(8) . . . . ?
C28 C27 C29 N2 -0.3(8) . . . . ?
C28 C23 C24 C25 1.2(8) . . . . ?
C26 C25 C24 C23 1.3(8) . . . . ?
C26 C27 C29 N2 174.9(5) . . . . ?
C14 C13 C12 C11 -2.6(8) . . . . ?
C14 C15 C16 C17 -26.4(7) . . . . ?
C14 C15 C16 C21 155.8(5) . . . . ?
C14 C9 C10 C11 -4.7(7) . . . . ?
C8 N1 C9 C14 131.4(5) . . . . ?
C8 N1 C9 C10 -48.6(6) . . . . ?
C8 C6 C5 C4 -173.6(5) . . . . ?
C25 C26 C27 C28 -0.5(8) . . . . ?
C25 C26 C27 C29 -175.9(5) . . . . ?
C7 C6 C5 C4 0.4(7) . . . . ?
C7 C2 C3 C4 -1.4(8) . . . . ?
C15 C14 C9 N1 -2.4(7) . . . . ?
C15 C14 C9 C10 177.6(4) . . . . ?
C15 C16 C17 C18 -176.7(5) . . . . ?
C15 C16 C21 C20 178.0(5) . . . . ?
C12 C13 C14 C15 -174.2(5) . . . . ?
C12 C13 C14 C9 -0.3(7) . . . . ?
C9 N1 C8 C6 -174.6(4) . . . . ?
C9 C14 C15 O3 -35.3(7) . . . . ?
C9 C14 C15 C16 146.5(5) . . . . ?
C9 C10 C11 C12 1.8(8) . . . . ?
C6 C7 C2 O2 -175.9(4) . . . . ?
C6 C7 C2 C3 3.9(7) . . . . ?
C6 C5 C4 C3 2.3(8) . . . . ?
C36 C35 C30 N2 -8.8(8) . . . . ?
C36 C35 C30 C31 176.2(5) . . . . ?
C36 C35 C34 C33 -177.5(5) . . . . ?
C36 C37 C42 C41 -171.8(5) . . . . ?
C36 C37 C38 C39 174.4(5) . . . . ?
C27 C28 C23 O5 178.3(4) . . . . ?
C27 C28 C23 C24 -3.3(8) . . . . ?
C27 C26 C25 C24 -1.7(8) . . . . ?
C1 O2 C2 C7 150.2(5) . . . . ?
C1 O2 C2 C3 -29.5(7) . . . . ?
C29 N2 C30 C35 -49.8(7) . . . . ?
C29 N2 C30 C31 125.4(5) . . . . ?
C5 C4 C3 C2 -1.8(8) . . . . ?
C16 C21 C20 C19 -2.2(10) . . . . ?
C23 C28 C27 C26 3.0(7) . . . . ?
C23 C28 C27 C29 178.0(4) . . . . ?
C35 C36 C37 C42 -36.8(7) . . . . ?
C35 C36 C37 C38 148.4(5) . . . . ?
C35 C30 C31 C32 1.1(8) . . . . ?
C2 C7 C6 C8 170.1(5) . . . . ?
C2 C7 C6 C5 -3.4(7) . . . . ?
C37 C36 C35 C30 -52.4(7) . . . . ?
C37 C36 C35 C34 125.7(5) . . . . ?
C37 C38 C39 C40 -2.4(9) . . . . ?
C41 C40 C39 C38 2.8(9) . . . . ?
C33 C32 C31 C30 1.0(8) . . . . ?
C18 C19 C20 C21 2.9(10) . . . . ?
C42 C37 C38 C39 -0.5(8) . . . . ?
C42 C41 C40 C39 -0.3(8) . . . . ?
C30 N2 C29 C27 -173.8(5) . . . . ?
C30 C35 C34 C33 0.7(8) . . . . ?
C34 C35 C30 N2 173.1(5) . . . . ?
C34 C35 C30 C31 -1.9(8) . . . . ?
C34 C33 C32 C31 -2.2(9) . . . . ?
C32 C33 C34 C35 1.3(9) . . . . ?
C22 O5 C23 C28 176.4(5) . . . . ?
C22 O5 C23 C24 -2.0(8) . . . . ?
C17 C16 C21 C20 0.2(8) . . . . ?
C17 C18 C19 C20 -1.6(9) . . . . ?
C19 C18 C17 C16 -0.4(8) . . . . ?
C38 C37 C42 C41 3.0(8) . . . . ?
C40 C41 C42 C37 -2.6(8) . . . . ?
C21 C16 C17 C18 1.1(8) . . . . ?

loop_
_diffrn_refln_index_h
_diffrn_refln_index_k
_diffrn_refln_index_l
_diffrn_refln_intensity_net
_diffrn_refln_intensity_u
0 0 2 1833.02 111.09
0 0 2 1870.91 111.09
0 0 2 2023.5 110.69
0 0 -2 1877.61 111.99
0 0 -2 1872.21 111.49
0 0 -2 1702.13 110.99
0 0 -2 1751.12 110.99
0 0 2 2085.49 112.19
0 0 2 1938.71 111.39
0 0 -3 2.8 5.9
0 0 -3 -5.6 4.7
0 0 3 -2.1 4.6
0 0 3 1.5 4.9
0 0 3 1.3 5.2
0 0 3 2.3 3.9
0 0 3 2.7 3.7
0 0 -3 2.1 4.6
0 0 3 -5.7 6.5
0 0 -3 -4.6 4.6
0 0 4 857.61 58.99
0 0 4 1029.5 58.69
0 0 -4 942.81 60.99
0 0 -4 959.5 59.39
0 0 -4 932.81 59.39
0 0 4 1005.9 61.39
0 0 4 953.1 59.79
0 0 4 885.11 58.99
0 0 -4 961.7 59.89
0 0 4 945.71 57.99
0 0 5 12.4 6.9
0 0 5 1.1 4.3
0 0 -5 9 7.2
0 0 -5 -3.9 6.6
0 0 5 2.3 4.6
0 0 5 1.4 6.1
0 0 5 6.8 7.9
0 0 5 -7.4 6
0 0 -5 0.3 6.7
0 0 -5 -1.6 5.8
0 0 6 852.91 56.89
0 0 6 998.3 60.59
0 0 -6 818.62 58.69
0 0 -6 830.72 58.99
0 0 6 880.41 57.19
0 0 -6 808.12 57.09
0 0 6 864.71 54.79
0 0 6 967.2 56.49
0 0 -6 850.61 57.89
0 0 6 838.22 56.99
0 0 7 18.8 10
0 0 -7 12.8 8
0 0 -7 -9.4 10.9
0 0 7 0.9 5.5
0 0 7 -2.6 6.5
0 0 7 6.4 7.7
0 0 -7 1.4 8.3
0 0 7 2.6 8
0 0 7 3.3 6
0 0 -7 11.1 8.1
0 0 -8 853.81 56.69
0 0 -8 805.62 56.39
0 0 8 873.71 59.99
0 0 8 810.22 56.19
0 0 8 869.31 53.49
0 0 8 794.52 55.69
0 0 8 728.53 55.89
0 0 8 726.83 52.09
0 0 9 -3.8 8.8
0 0 9 11.1 6.7
0 0 -9 -4.4 6.9
0 0 9 8 9.6
0 0 9 8.3 8.3
0 0 9 0.1 6.5
0 0 9 6.5 8.6
0 0 -9 -5.7 8.7
0 0 10 142.69 22.4
0 0 -10 119.49 19.1
0 0 10 117.69 21.2
0 0 10 159.98 22.5
0 0 10 136.39 17
0 0 10 80.49 23.5
0 0 -11 0.1 9.2
0 0 11 9.1 10.5
0 0 11 14.7 9.5
0 0 11 -15.3 8.1
0 0 11 -6.6 14.5
0 0 11 10.3 13.9
0 0 -12 75.69 19
0 0 12 85.29 17.4
0 1 2 1069.09 67.99
0 1 -2 1158.68 68.19
0 1 -2 1064.39 67.19
0 1 2 1058.19 67.19
0 1 2 1140.39 67.39
0 1 2 1072.19 66.79
0 1 -2 1122.19 66.39
0 1 -2 1260.67 68.19
0 1 2 1216.28 67.29
0 1 -2 1046.9 67.09
0 -1 -2 1107.29 67.19
0 -1 2 1066.49 66.29
0 -1 2 1192.88 68.19
0 -1 -2 1170.08 67.29
0 -1 -2 1133.19 68.29
0 -1 -2 1026.8 67.19
0 -1 2 1080.69 67.09
0 -1 2 1090.49 67.19
0 -1 -2 1051.89 66.89
0 -1 2 1260.07 68.19
0 1 -3 1908.41 117.59
0 1 3 1912.31 117.69
0 1 3 1854.61 117.59
0 1 -3 2039.7 118.69
0 1 -3 2034.1 116.89
0 1 3 1908.91 117.39
0 1 -3 1869.01 117.59
0 1 3 2080.79 119.19
0 1 -3 2187.58 119.09
0 1 3 2194.88 117.99
0 -1 3 1826.82 116.59
0 -1 3 2132.59 118.79
0 -1 3 1903.01 117.59
0 -1 3 2084.89 121.19
0 -1 -3 1898.01 117.79
0 -1 -3 1933.31 118.79
0 -1 -3 1948.91 117.79
0 -1 3 1861.91 117.49
0 -1 -3 1940.01 117.69
0 -1 -3 2131.29 117.89
0 1 4 4.2 5.1
0 1 4 3.3 6.7
0 1 -4 -2 5.8
0 1 -4 0 5.4
0 1 -4 7.7 6.7
0 1 4 -4.5 5.5
0 1 4 -1.9 5.4
0 1 -4 -5.7 5.7
0 1 4 -2.2 5.5
0 -1 4 3.7 5.7
0 -1 4 -1.8 3.7
0 -1 -4 1.7 5.8
0 -1 4 1.2 4
0 -1 4 -0.2 6.1
0 -1 4 1.4 5.6
0 -1 -4 -6.4 5.2
0 -1 4 0 6.7
0 -1 -4 -3 6.3
0 -1 -4 -2.2 5.6
0 -1 -4 -0.2 4.5
0 1 -5 782.92 53.19
0 1 5 894.01 55.89
0 1 -5 837.42 55.39
0 1 -5 870.81 54.99
0 1 5 860.81 52.09
0 1 5 760.22 52.99
0 1 5 785.62 52.59
0 1 5 826.12 53.29
0 -1 5 805.72 51.09
0 -1 5 948.11 56.29
0 -1 -5 772.72 53.39
0 -1 -5 799.12 53.29
0 -1 5 890.51 54.39
0 -1 -5 721.03 54.59
0 -1 5 824.82 53.29
0 -1 5 787.52 53.19
0 -1 -5 810.02 53.49
0 1 6 24.5 7.6
0 1 6 22.2 6.3
0 1 6 13.5 9.9
0 1 -6 21.8 10.5
0 1 6 37 7.8
0 1 6 16.4 8.8
0 1 -6 25.4 9.5
0 1 -6 32.8 8.4
0 1 6 36 8.9
0 -1 -6 16.9 8.5
0 -1 6 35.7 9.9
0 -1 6 20.8 9.8
0 -1 6 27.3 7.9
0 -1 6 37.5 10.9
0 -1 6 20.9 7.2
0 -1 -6 14.3 8.4
0 -1 -6 17.7 7.5
0 -1 -6 18.5 6.5
0 -1 6 27.5 6.3
0 1 7 753.52 51.09
0 1 7 830.52 51.99
0 1 -7 799.12 53.89
0 1 7 716.83 53.09
0 1 -7 864.41 57.69
0 1 7 772.92 53.29
0 1 -7 774.12 56.49
0 1 7 756.52 52.69
0 1 7 766.72 55.59
0 1 -7 789.22 53.69
0 -1 -7 810.12 53.79
0 -1 7 712.13 53.09
0 -1 7 889.01 51.69
0 -1 7 867.31 57.99
0 -1 7 701.23 49.99
0 -1 7 829.82 56.39
0 -1 -7 824.92 55.99
0 -1 -7 725.63 55.99
0 -1 7 781.82 53.29
0 -1 -7 752.32 53.59
0 1 8 42.5 11.6
0 1 8 45 10.2
0 1 8 51.69 11.1
0 1 8 46.8 12.1
0 1 8 87.09 16.8
0 1 -8 55.79 11.8
0 1 8 69.49 11.6
0 1 -8 40.2 10.3
0 -1 8 44.8 11.5
0 -1 8 57.59 10.1
0 -1 8 46.3 11
0 -1 -8 46 10.8
0 -1 8 48.9 12.3
0 -1 8 61.39 15.3
0 -1 -8 81.69 13.8
0 -1 8 51.39 9.8
0 1 9 132.29 15.8
0 1 9 113.99 16.1
0 1 9 99.29 21.2
0 1 -9 103.49 16.3
0 1 9 106.49 16.2
0 1 9 95.99 15.2
0 1 9 141.49 19.9
0 1 -9 89.79 15.7
0 -1 9 84.19 15.2
0 -1 9 94.19 14.8
0 -1 -9 116.89 17
0 -1 9 120.39 14.6
0 -1 9 114.79 20
0 -1 9 122.69 18.9
0 -1 -9 122.79 16.4
0 1 10 83.79 15
0 -1 10 135.09 15.1
0 1 11 8.2 12.5
0 1 11 10.2 10.9
0 1 11 -7.8 9
0 1 -11 19.5 11.3
0 -1 11 4.1 11.9
0 -1 11 15.5 9.7
0 -1 11 -3.4 7.6
0 -1 11 23.6 11.3
0 -1 11 9.1 12.4
0 -1 -11 -2.7 12.9
0 -1 -11 -8 10.1
0 1 12 -5 10.4
0 1 12 1.8 13.1
0 -1 12 10.8 12.4
0 -1 12 22.2 14.2
0 -1 -12 -24 9.9
0 2 0 1041.6 58.99
0 -2 0 1016.5 58.89
0 -2 0 1037.4 58.29
0 -2 0 897.51 59.49
0 2 1 797.22 46.6
0 2 1 763.62 47.4
0 2 -1 854.21 46.6
0 2 -1 767.62 46.5
0 2 -1 825.32 48.1
0 2 1 785.72 46.7
0 2 -1 777.32 46.6
0 2 1 756.32 46.6
0 2 1 727.13 46.7
0 -2 -1 704.43 47.2
0 -2 1 779.92 46.6
0 -2 1 828.52 48
0 -2 -1 752.02 46.6
0 -2 -1 751.32 46.6
0 -2 1 783.42 46.7
0 2 -2 5.8 5.8
0 2 2 19.1 6.3
0 2 2 12.3 5.2
0 2 2 9.9 4.4
0 2 -2 1.8 4.8
0 2 2 7.3 6.1
0 2 -2 5.1 4.7
0 -2 2 6 5.2
0 -2 2 2 4.7
0 -2 2 8.6 4.7
0 -2 -2 10 5.6
0 -2 -2 9.9 5.3
0 -2 2 14.7 6.1
0 -2 -2 5.2 5.3
0 -2 -2 -1.3 4.7
0 -2 -2 1.3 6.3
0 -2 -2 7 5.4
0 -2 2 -3.7 6.6
0 2 3 583.74 38.2
0 2 -3 573.24 38.3
0 2 -3 586.34 38.3
0 2 3 657.73 38.9
0 2 -3 605.34 39.8
0 2 3 618.94 38.6
0 2 3 547.65 38.8
0 2 -3 599.64 37
0 -2 -3 565.24 37.8
0 -2 3 586.64 38.3
0 -2 -3 562.64 37.7
0 -2 -3 560.24 39.3
0 -2 3 643.14 39.8
0 -2 -3 614.54 38.6
0 -2 -3 564.14 38.5
0 -2 -3 586.94 38.4
0 -2 3 633.04 37.1
0 -2 3 594.64 38.3
0 2 4 20.8 8
0 2 4 17.7 6.7
0 2 4 19 6.2
0 2 4 18.8 6.6
0 2 -4 7.6 6.2
0 2 -4 8.4 7.8
0 2 -4 10 4.7
0 2 -4 11.6 6
0 2 -4 14 7.3
0 2 4 23.2 6.7
0 -2 -4 12.9 6.2
0 -2 -4 8.8 6.3
0 -2 -4 8 5.5
0 -2 4 19.9 8.4
0 -2 4 16.2 6.1
0 -2 4 15.8 6.6
0 -2 4 22.5 8.8
0 -2 4 19.8 5.3
0 -2 -4 3.4 5.8
0 -2 -4 9 7.5
0 2 -5 232.48 22.6
0 2 -5 213.98 21.4
0 2 5 228.68 21.1
0 2 -5 235.38 22.6
0 2 5 229.58 20.1
0 2 5 243.28 21.6
0 2 -5 236.48 21.2
0 2 5 243.58 20
0 2 5 241.08 24.6
0 -2 -5 232.58 21.6
0 -2 5 213.28 17.9
0 -2 5 243.18 21.3
0 -2 5 219.88 21
0 -2 5 256.37 22.9
0 -2 5 241.98 22.2
0 -2 -5 215.18 19.2
0 -2 -5 234.88 21.2
0 -2 -5 216.28 21.1
0 -2 -5 224.78 22.3
0 2 -6 217.78 32.3
0 2 6 220.68 20.9
0 2 6 215.38 21.7
0 2 6 235.28 22.6
0 2 6 215.08 22.9
0 2 6 224.78 21.4
0 2 6 238.78 20.3
0 2 -6 204.78 22.2
0 2 -6 243.88 23.5
0 2 -6 248.88 26.6
0 -2 6 221.08 21.7
0 -2 6 255.97 24.6
0 -2 6 250.47 19.9
0 -2 6 243.88 24.2
0 -2 -6 247.88 23.8
0 -2 -6 201.38 23.2
0 -2 -6 239.18 23
0 -2 6 199.98 18.2
0 -2 6 214.88 21.3
0 -2 -6 229.38 22.1
0 2 -7 108.29 18.8
0 2 -7 51.89 11.2
0 2 -7 75.79 12.2
0 2 7 93.39 15.6
0 2 -7 49.3 13.1
0 2 7 73.39 12
0 2 7 78.99 12.4
0 2 7 86.59 15.4
0 2 7 71.49 11.8
0 2 7 65.59 10.8
0 -2 7 81.59 12.4
0 -2 7 58.29 11.3
0 -2 7 87.99 11.3
0 -2 -7 60.89 12.5
0 -2 -7 84.39 16.1
0 -2 7 85.79 12.4
0 -2 -7 67.39 12.4
0 -2 -7 80.99 15.1
0 -2 7 68.19 14.6
0 2 8 154.18 17
0 2 8 157.98 18.4
0 2 8 144.89 23.4
0 2 8 147.89 21.2
0 2 8 132.79 17.1
0 2 -8 118.29 16.8
0 -2 8 123.39 19.3
0 -2 8 138.19 17.6
0 -2 -8 149.09 20.6
0 -2 8 162.78 24.7
0 -2 -8 115.29 16.7
0 -2 8 141.79 21.9
0 -2 8 170.68 16.1
0 2 9 151.88 22.6
0 2 -9 102.19 16.7
0 2 -9 136.49 20.6
0 2 9 114.79 30.6
0 2 9 105.29 16.8
0 2 9 116.09 16.9
0 2 9 109.79 21
0 -2 -9 88.59 15.9
0 -2 -9 160.38 22.6
0 -2 9 128.09 14.6
0 -2 9 111.69 19.5
0 -2 9 119.59 21.7
0 -2 -9 124.39 20.6
0 -2 9 112.39 15.6
0 -2 9 92.89 15
0 -2 10 90.09 13.3
0 2 -12 -2.7 10.1
0 2 12 -1 10.4
0 2 12 -8.9 13.2
0 -2 -12 3.7 15
0 -2 -12 7.3 11.8
0 3 0 780.92 52.29
0 3 0 879.01 50.59
0 3 0 863.51 50.69
0 3 0 812.32 51.79
0 3 0 869.91 49.6
0 -3 0 862.71 50.69
0 -3 0 815.92 51.79
0 -3 0 868.01 50.69
0 -3 0 768.82 52.59
0 -3 0 883.01 49.6
0 3 -1 1492.35 83.09
0 3 1 1424.76 83.09
0 3 1 1304.07 84.69
0 3 1 1439.06 83.69
0 3 -1 1435.86 83.49
0 3 -1 1455.65 83.59
0 3 -1 1370.46 85.79
0 3 1 1468.05 83.59
0 -3 1 1405.26 83.49
0 -3 1 1404.26 85.79
0 -3 1 1421.56 83.09
0 -3 -1 1401.46 84.79
0 -3 -1 1380.36 83.49
0 -3 -1 1289.57 83.09
0 -3 1 1403.16 83.59
0 -3 -1 1414.26 83.49
0 3 2 266.77 19.8
0 3 -2 280.07 20.2
0 3 -2 285.77 23.4
0 3 -2 264.47 20.5
0 3 -2 254.17 19.8
0 3 2 293.97 20.2
0 3 2 281.57 20.3
0 3 -2 298.47 20.1
0 3 2 299.17 21.4
0 3 2 282.77 20.2
0 -3 -2 245.28 20
0 -3 -2 256.97 21
0 -3 2 273.47 20
0 -3 2 307.27 22.8
0 -3 -2 269.47 20.4
0 -3 2 294.17 20.6
0 3 -3 652.83 37.3
0 3 3 527.55 37.5
0 3 3 570.74 38
0 3 -3 606.04 38
0 3 3 573.84 38.6
0 3 -3 665.33 40.5
0 3 3 532.85 38.4
0 3 -3 595.04 37.9
0 -3 -3 550.24 37.2
0 -3 3 550.54 37.7
0 -3 -3 539.15 38.5
0 -3 3 576.64 38.1
0 -3 -3 596.04 38.6
0 -3 -3 535.35 37.4
0 -3 3 637.14 40.2
0 -3 -3 609.94 38.2
0 -3 -3 583.44 38.3
0 -3 3 602.14 37.1
0 3 -4 1328.67 83.79
0 3 4 1267.67 83.59
0 3 4 1403.96 84.39
0 3 -4 1339.17 83.79
0 3 -4 1443.96 82.99
0 3 -4 1454.15 86.69
0 3 4 1370.16 84.79
0 3 -4 1553.64 85.69
0 3 4 1315.57 85.09
0 -3 4 1365.86 83.89
0 -3 4 1493.35 86.29
0 -3 -4 1252.17 85.19
0 -3 4 1392.76 83.99
0 -3 -4 1314.97 84.09
0 -3 -4 1321.27 84.49
0 -3 4 1399.76 82.89
0 -3 4 1534.95 85.79
0 -3 -4 1267.17 83.29
0 -3 -4 1377.76 84.39
0 -3 -4 1288.97 83.39
0 3 5 20.6 7.4
0 3 -5 23.2 6.6
0 3 -5 11.2 9.1
0 3 5 24.3 7.1
0 3 -5 20.2 8.2
0 3 5 22 7.6
0 3 -5 10.6 6.6
0 -3 5 19.4 9.4
0 -3 -5 2.6 6.9
0 -3 5 11.3 5.5
0 -3 -5 0.2 5.8
0 -3 5 20.1 6.6
0 -3 -5 2.2 6.5
0 -3 -5 18.5 7.1
0 -3 -5 9 7.8
0 -3 5 8.8 6.3
0 -3 5 9.1 7.8
0 3 6 498.25 37.8
0 3 -6 579.34 42.1
0 3 -6 590.94 40.7
0 3 -6 530.65 43.6
0 3 6 498.25 38
0 3 6 565.04 38.8
0 3 -6 509.95 38.3
0 3 6 548.85 40.7
0 -3 -6 498.05 38.4
0 -3 6 558.34 49.99
0 -3 -6 512.05 37.4
0 -3 -6 495.55 37.4
0 -3 6 527.45 38.2
0 -3 6 559.84 38.6
0 -3 -6 582.04 39.7
0 -3 -6 552.14 39.1
0 -3 6 504.05 35.5
0 -3 6 547.95 40.2
0 3 -7 5.6 9.9
0 3 7 3.3 7.4
0 3 7 4.8 8.9
0 3 7 -4.4 6.5
0 3 -7 18.1 13.2
0 3 -7 11.8 8
0 3 7 4.7 7.3
0 3 -7 10 7.7
0 3 7 4.6 6.4
0 -3 7 9.2 5.9
0 -3 -7 4.7 6.4
0 -3 -7 15.5 9.9
0 -3 -7 -0.9 7.2
0 -3 7 1.9 4.5
0 -3 7 13.9 10.1
0 -3 -7 -3 9.9
0 -3 7 -6.5 6.9
0 -3 7 12.2 8.5
0 -3 7 6.9 11.3
0 -3 -7 6.5 7.7
0 3 8 66.39 12.8
0 3 8 57.89 12.6
0 3 8 63.79 13.9
0 3 -8 65.89 13.3
0 3 8 58.99 11.4
0 3 8 65.49 12.5
0 3 -8 97.79 14.8
0 -3 8 68.29 15.7
0 -3 8 53.29 11.1
0 -3 -8 71.29 14.3
0 -3 8 63.29 12.8
0 -3 8 73.89 17.3
0 -3 -8 93.89 14.8
0 -3 8 87.09 11.7
0 3 9 6.5 10.2
0 3 -9 17.7 9.5
0 3 9 3.9 8.2
0 3 9 12.8 9.3
0 3 -9 20.4 8.8
0 3 9 16.1 7
0 -3 9 3 6.4
0 -3 9 13.8 12.5
0 -3 -9 8.9 10.4
0 -3 9 10.1 7.7
0 -3 -9 9.8 10.6
0 -3 9 15.3 10.6
0 -3 9 23.1 6.7
0 -3 9 31.7 14.2
0 3 10 43.6 9.2
0 3 -10 22.2 20
0 3 10 31.5 11.1
0 3 10 39.1 13.6
0 3 10 51.19 13.9
0 3 10 36.5 13.2
0 -3 10 34.8 11.1
0 -3 -10 36.2 13.3
0 -3 10 25.1 8.1
0 -3 10 39.6 11.2
0 -3 10 58.09 17.6
0 -3 -10 39.8 11.6
0 -3 10 47.8 13.8
0 3 12 14.7 10.3
0 3 -12 -0.6 10.4
0 3 12 21.7 15.4
0 3 12 -13.5 11.7
0 -3 -12 -8.5 12.6
0 -3 -12 -6 12.7
0 -3 12 6.9 10.7
0 -3 12 5.1 25.1
0 4 0 26.3 8.4
0 4 0 13.2 4.6
0 4 0 9.6 4.7
0 4 0 8.1 3.1
0 -4 0 8.4 4.8
0 -4 0 4.8 4.2
0 -4 0 8.5 6.5
0 -4 0 8.2 3.2
0 -4 0 1.2 9.4
0 4 -1 709.23 42.1
0 4 1 662.23 43.9
0 4 1 632.54 42.9
0 4 1 683.13 41.9
0 4 -1 622.44 45.2
0 4 1 705.73 42.2
0 4 1 699.13 41.1
0 4 -1 690.13 41
0 4 -1 660.83 41.8
0 -4 1 738.93 43.3
0 -4 -1 672.93 41.3
0 -4 1 673.23 41.8
0 -4 1 640.04 44.5
0 -4 1 681.13 42.1
0 -4 1 657.93 41
0 -4 -1 600.14 43.4
0 -4 -1 694.63 42.1
0 -4 -1 696.23 41.9
0 -4 -1 705.53 44
0 4 2 115.39 16.1
0 4 -2 131.89 16.3
0 4 -2 118.59 12.9
0 4 -2 116.29 12.8
0 4 -2 147.19 11.7
0 4 -2 133.39 12.9
0 4 2 115.89 12.8
0 4 2 109.89 12.1
0 4 2 116.49 12.1
0 4 2 125.29 12.7
0 -4 -2 103.59 12.2
0 -4 -2 103.29 13.3
0 -4 2 112.69 13.7
0 -4 2 122.89 12.9
0 -4 2 144.59 13.4
0 -4 2 131.59 12
0 -4 2 119.59 15.2
0 -4 -2 123.19 12.9
0 -4 -2 110.29 13.5
0 -4 -2 115.89 12.8
0 4 3 155.38 16.2
0 4 3 167.78 16.6
0 4 -3 193.78 16.8
0 4 -3 176.68 17
0 -4 -3 198.48 17.8
0 -4 3 181.88 16.3
0 -4 -3 201.08 17
0 -4 3 214.68 17.3
0 -4 -3 181.18 17.5
0 -4 -3 196.68 17.3
0 -4 3 158.48 16.1
0 -4 -3 190.78 16.9
0 -4 3 184.08 19.4
0 -4 3 167.78 17
0 4 4 598.04 39
0 4 4 531.75 38.1
0 4 -4 592.44 37.4
0 4 -4 592.34 38.7
0 4 4 532.45 39.3
0 4 -4 609.94 42.4
0 4 4 533.85 39.3
0 4 -4 565.14 38.5
0 -4 -4 581.44 39.2
0 -4 -4 614.74 39.1
0 -4 4 589.54 38.7
0 -4 4 615.34 41.6
0 -4 4 587.84 38.8
0 -4 -4 523.45 38.1
0 -4 -4 515.65 39.4
0 -4 4 614.24 38
0 -4 -4 536.15 37.8
0 4 5 299.37 23.2
0 4 -5 255.37 20.2
0 4 5 205.38 25
0 4 5 241.68 22.9
0 4 -5 239.18 22.2
0 4 -5 262.47 26.8
0 4 5 243.08 22
0 4 -5 274.27 23.4
0 4 -5 255.47 22.3
0 -4 5 263.97 20.4
0 -4 -5 252.17 24
0 -4 5 256.57 22.1
0 -4 -5 243.78 21.9
0 -4 -5 236.78 22.3
0 -4 5 288.07 25.6
0 -4 5 306.97 24
0 -4 5 277.77 22.6
0 -4 -5 217.08 20.8
0 -4 -5 237.78 22.8
0 4 6 65.29 10.7
0 4 -6 113.59 18.4
0 4 6 66.49 11.2
0 4 6 99.09 15.5
0 4 -6 101.79 19.2
0 4 -6 70.89 11.3
0 4 6 87.09 14.4
0 4 -6 83.09 14
0 4 -6 100.49 11.3
0 -4 -6 79.49 12.9
0 -4 -6 79.19 13.3
0 -4 6 92.29 14.7
0 -4 6 108.79 15.5
0 -4 -6 110.89 15.3
0 -4 6 85.69 12.1
0 -4 -6 80.39 14.5
0 -4 -6 82.99 14.4
0 -4 -6 78.39 11.8
0 -4 6 99.29 16.2
0 -4 6 103.59 14.8
0 4 -7 65.69 14.3
0 4 -7 73.59 12
0 4 7 81.79 15.4
0 4 7 57.39 12.9
0 4 7 68.09 11.8
0 4 -7 77.19 12.8
0 4 7 61.99 12.6
0 -4 -7 75.99 16
0 -4 7 73.09 11.8
0 -4 -7 84.09 13
0 -4 7 80.29 15.6
0 -4 -7 66.49 12
0 -4 -7 91.99 14.1
0 -4 7 75.09 15
0 -4 7 64.29 11.2
0 -4 7 75.79 14
0 -4 -7 84.09 14.4
0 4 8 4.4 7.1
0 4 8 5.8 8.5
0 4 8 6.9 10.3
0 4 8 19.9 10
0 4 -8 -6 7.8
0 4 -8 12.1 8.4
0 4 8 14.9 7.9
0 -4 8 11.3 12
0 -4 8 7.6 8.7
0 -4 8 -0.4 10.7
0 -4 8 5.7 5.9
0 -4 8 4.6 7.5
0 -4 -8 1.9 8.1
0 -4 8 4.3 7.1
0 -4 -8 1.1 12.5
0 -4 -8 23.6 14.5
0 4 -9 373.76 33.2
0 4 -9 331.97 33.6
0 4 9 372.16 34.5
0 4 9 326.27 34
0 4 9 397.26 30.7
0 4 9 426.66 35.2
0 4 9 327.97 31.3
0 -4 -9 344.37 32.2
0 -4 9 401.76 28.4
0 -4 -9 345.07 34.7
0 -4 9 373.96 33.5
0 -4 9 372.56 27.8
0 -4 -9 375.76 34.8
0 -4 9 426.16 37.3
0 -4 9 399.06 38.2
0 -4 9 302.77 32.9
0 5 0 133.79 10.4
0 5 0 159.98 17.7
0 5 0 151.08 13.2
0 -5 0 137.99 13.2
0 -5 0 126.99 17.3
0 -5 0 157.08 15.4
0 -5 0 134.49 14
0 -5 0 145.19 10.6
0 5 -1 669.73 39.3
0 5 1 600.64 41.6
0 5 -1 655.83 40.5
0 5 1 622.24 42.5
0 5 1 667.33 39.2
0 5 1 660.63 40.7
0 5 -1 677.43 43.9
0 5 1 653.93 40.4
0 5 -1 636.34 40.4
0 -5 -1 577.74 42.6
0 -5 1 653.33 39.3
0 -5 -1 619.44 40.3
0 -5 -1 641.04 40.6
0 -5 1 674.23 43.9
0 -5 1 628.34 40.3
0 -5 -1 594.94 39.3
0 -5 1 663.53 41
0 5 2 316.17 23.1
0 5 -2 371.96 22.7
0 5 2 298.37 25.2
0 5 2 292.57 22.9
0 5 -2 331.07 23.7
0 5 -2 341.57 23.3
0 5 2 313.87 22.5
0 -5 2 330.57 27.3
0 -5 -2 322.97 23
0 -5 2 312.07 23.3
0 -5 -2 350.66 23.8
0 -5 2 321.47 22.6
0 -5 -2 306.97 24.7
0 -5 -2 331.97 23.3
0 -5 2 329.37 24.2
0 5 -3 34.1 7.5
0 5 3 51.59 8.5
0 5 3 31.5 6.4
0 5 3 50.29 8.7
0 5 -3 34.7 7.4
0 5 -3 41.9 7.4
0 5 3 47.5 8.4
0 5 3 39.3 10
0 5 -3 43.2 9.8
0 5 -3 43.8 12.1
0 -5 3 48 7.5
0 -5 -3 27.5 7.1
0 -5 -3 44.4 9
0 -5 3 48.5 8.1
0 -5 3 59.69 9.8
0 -5 -3 50.39 10
0 -5 3 45.2 8.2
0 -5 3 41.3 10.8
0 -5 -3 35.6 7.5
0 -5 -3 32.5 8.4
0 5 -4 478.75 30.9
0 5 -4 417.26 30.2
0 5 -4 421.56 30.2
0 5 4 390.26 30.5
0 5 4 366.86 29.5
0 5 4 376.36 30.1
0 5 4 380.46 31.6
0 5 -4 420.86 34.6
0 5 -4 460.65 29.9
0 -5 -4 427.46 30.7
0 -5 -4 390.56 30.5
0 -5 4 476.65 31.3
0 -5 4 378.06 29.8
0 -5 -4 383.86 32.5
0 -5 -4 400.06 31.1
0 -5 4 431.06 33.5
0 -5 -4 380.56 30.7
0 -5 4 422.66 29.7
0 -5 -4 432.86 29.6
0 -5 4 422.26 30.3
0 5 -5 121.09 14.9
0 5 -5 126.09 19.2
0 5 -5 102.29 15.7
0 5 5 97.39 15.6
0 5 -5 113.29 13.1
0 5 5 105.89 16.7
0 5 5 111.79 15.7
0 5 5 111.39 15.9
0 5 -5 118.59 15.9
0 -5 5 115.49 18.9
0 -5 5 129.89 14.5
0 -5 5 124.69 16
0 -5 -5 108.79 15.9
0 -5 -5 115.59 17.5
0 -5 -5 101.19 14.4
0 -5 5 152.98 17.2
0 -5 5 136.39 16.6
0 -5 -5 109.39 16.1
0 -5 -5 99.69 14.8
0 -5 -5 105.19 17
0 5 -6 19.1 8.4
0 5 6 15 6.8
0 5 6 4.4 8.1
0 5 -6 13.2 6.6
0 5 -6 27.1 7
0 5 6 24.9 9.9
0 5 6 8.2 6.4
0 -5 -6 18.3 7.5
0 -5 6 11.1 7.1
0 -5 -6 26.6 10.2
0 -5 -6 11.8 7.7
0 -5 6 11.7 9.9
0 -5 6 6.9 7.1
0 -5 6 6.8 10.1
0 -5 -6 28.9 11.3
0 -5 -6 23.5 9
0 -5 6 13.3 9.2
0 -5 -6 25.3 7.9
0 5 -7 24.8 9.1
0 5 -7 20.3 8.6
0 5 -7 31.4 8.1
0 5 7 39.9 11.9
0 5 -7 69.59 21.4
0 5 7 42.1 10.4
0 5 -7 29.6 11.1
0 5 7 35.9 8.9
0 -5 7 47.9 13.3
0 -5 -7 18.6 11.5
0 -5 7 43.4 14.1
0 -5 7 30.9 9.1
0 -5 7 44.4 11.9
0 -5 -7 37.9 10.8
0 -5 -7 9.5 10
0 -5 -7 52.99 15
0 -5 7 32.1 8.5
0 -5 -7 25 9.6
0 -5 -7 28.3 9.8
0 5 8 323.87 30.7
0 5 8 332.17 30.7
0 5 8 309.77 30.6
0 5 8 318.67 32.3
0 5 -8 356.36 30.7
0 5 -8 363.16 32.6
0 -5 -8 385.76 39.3
0 -5 8 345.17 26.4
0 -5 -8 354.46 33.8
0 -5 -8 314.47 29.6
0 -5 8 395.26 34.9
0 -5 8 373.16 36.2
0 -5 8 329.67 26.9
0 -5 8 349.96 31.3
0 -5 -8 327.27 32.6
0 -5 8 362.56 31
0 5 -9 7.4 9.7
0 5 9 8.2 12.2
0 5 9 31.3 8.8
0 5 9 13.6 10.3
0 -5 9 10.2 9.4
0 -5 -9 10.5 9.1
0 -5 9 8.3 13.2
0 -5 -9 10.2 10.4
0 -5 9 22.6 13.2
0 5 10 97.69 19.2
0 5 10 73.89 16.8
0 5 10 62.49 15.3
0 5 10 88.59 14.9
0 5 -10 97.19 26.5
0 5 10 105.89 17.2
0 -5 10 81.09 13.1
0 -5 10 74.99 17.3
0 -5 -10 114.49 18.3
0 -5 -10 107.19 18.6
0 -5 10 114.39 28.7
0 -5 10 82.59 14.6
0 -5 10 90.29 12.9
0 -5 11 170.88 30.1
0 6 0 366.86 23.7
0 6 0 286.37 26.3
0 6 0 324.27 26
0 -6 0 282.67 27.5
0 -6 0 345.67 21.2
0 -6 0 358.56 23.8
0 -6 0 346.07 24.3
0 -6 0 363.76 28.9
0 -6 0 303.97 21.3
0 6 1 429.86 28.8
0 6 1 438.06 29.2
0 6 -1 446.46 29.2
0 6 1 434.36 27.1
0 6 1 365.86 30.7
0 6 -1 396.66 34.3
0 6 1 429.96 32
0 6 -1 437.36 28.9
0 -6 -1 474.15 29.3
0 -6 -1 438.66 27.5
0 -6 -1 439.06 31.7
0 -6 -1 401.06 32
0 -6 -1 425.76 29.5
0 -6 1 403.96 27.2
0 -6 1 487.35 31.4
0 -6 1 372.26 32.6
0 -6 1 405.06 29.5
0 6 -2 364.26 25.2
0 6 2 335.07 23.8
0 6 -2 362.26 23.8
0 6 -2 367.36 25.3
0 6 2 347.07 28.6
0 6 2 357.66 25
0 6 -2 349.07 30.4
0 6 2 300.47 25.7
0 6 2 342.07 25.4
0 -6 -2 340.07 25.3
0 -6 2 398.56 27.1
0 -6 2 336.97 30.3
0 -6 -2 351.86 25.3
0 -6 2 342.47 24.2
0 -6 -2 353.96 28.7
0 -6 -2 328.77 24.4
0 -6 2 339.27 25.2
0 -6 2 317.67 25.8
0 6 3 274.97 23.5
0 6 -3 338.27 24.5
0 6 3 306.07 24.2
0 6 3 274.77 27
0 6 3 282.87 24.3
0 6 -3 383.06 31
0 -6 3 335.17 29.6
0 -6 -3 337.17 25.2
0 -6 3 342.67 24.7
0 -6 -3 312.37 26.3
0 -6 -3 331.67 27.1
0 -6 -3 342.57 25.5
0 -6 -3 319.27 26.1
0 -6 3 289.67 24.5
0 -6 3 309.17 25
0 -6 3 354.06 25.8
0 6 -4 228.98 18.9
0 6 -4 191.48 18.7
0 6 -4 208.88 24
0 6 4 223.18 25.5
0 6 4 196.18 21.1
0 6 -4 206.68 18.7
0 6 -4 182.78 18.7
0 6 4 196.98 17.9
0 6 4 194.58 18.9
0 -6 -4 169.58 19.4
0 -6 4 210.08 19.6
0 -6 4 200.28 18.8
0 -6 -4 183.28 19.9
0 -6 4 237.08 26.1
0 -6 -4 177.88 18.9
0 -6 -4 196.28 19.9
0 6 5 297.27 26.5
0 6 5 272.97 24.9
0 6 -5 377.86 32.4
0 6 -5 338.47 26.2
0 6 -5 332.67 25.8
0 6 -5 346.77 24.6
0 6 -5 298.97 25.4
0 6 5 253.87 29.9
0 6 5 279.27 25.6
0 -6 5 331.97 30.5
0 -6 -5 300.37 26.9
0 -6 -5 322.77 26.4
0 -6 5 288.97 26.2
0 -6 -5 333.57 28.6
0 -6 5 360.96 29.8
0 -6 -5 295.67 26.2
0 -6 5 360.06 31.3
0 -6 -5 285.17 25.4
0 -6 -5 312.57 26.6
0 -6 5 284.67 25.1
0 6 6 18.9 9.7
0 6 -6 17.3 9.1
0 6 -6 14.9 7.1
0 6 6 21 10.1
0 6 6 37.8 9
0 6 -6 15.6 7
0 6 -6 19.5 7.4
0 6 6 20.8 7.2
0 -6 -6 16.3 8.7
0 -6 6 38.6 10.3
0 -6 -6 21.8 9.4
0 -6 6 27.9 12.7
0 -6 -6 29 10.9
0 -6 -6 17.8 8.9
0 -6 6 14.4 9.8
0 -6 6 17.4 8.3
0 -6 -6 25.6 9.5
0 -6 6 18.8 8.6
0 -6 -6 30.4 10.6
0 6 -7 209.08 24.2
0 6 7 202.48 22.3
0 6 -7 210.78 18.9
0 6 7 176.28 24
0 6 7 191.98 22.7
0 6 7 151.78 22.3
0 6 -7 185.98 21.8
0 6 -7 246.68 23.5
0 -6 7 216.48 25.2
0 -6 7 196.08 22.2
0 -6 7 209.18 23.4
0 -6 7 225.78 29
0 -6 -7 233.48 26
0 -6 -7 202.58 23.4
0 -6 -7 200.18 21.8
0 -6 -7 245.98 24.8
0 -6 -7 180.08 20.9
0 -6 -7 149.29 24.1
0 -6 7 184.68 20.2
0 6 8 73.29 15.4
0 6 8 75.29 14.6
0 6 -8 89.89 14
0 6 -8 101.99 14
0 6 8 50.09 11.6
0 6 8 39.8 13.7
0 6 -8 71.09 12.3
0 -6 8 65.09 12.3
0 -6 8 79.79 12.8
0 -6 8 90.49 17.5
0 -6 -8 59.19 12.8
0 -6 -8 71.99 13.5
0 -6 8 92.09 13.4
0 -6 8 83.09 18.8
0 -6 -8 66.39 14.1
0 6 9 174.98 26.5
0 6 -9 220.38 25.7
0 6 9 251.37 27.8
0 6 9 187.28 26.5
0 6 9 186.58 25.5
0 -6 9 261.17 40.9
0 -6 -9 211.58 28
0 -6 9 277.37 35.4
0 -6 9 211.98 25.9
0 -6 9 181.58 26.6
0 -6 -9 176.58 23
0 -6 9 223.78 21.8
0 -6 9 242.18 20.3
0 6 10 37.1 12.8
0 6 10 18 12.8
0 6 10 19.9 10.5
0 6 10 30.2 14
0 -6 10 29.7 14.8
0 -6 10 18.7 9.4
0 -6 -10 4 11.2
0 -6 10 17.5 7.8
0 -6 10 62.79 17.3
0 7 0 96.89 16.6
0 7 0 114.29 18.5
0 7 0 88.19 12
0 -7 0 80.49 12
0 -7 0 72.19 8.6
0 -7 0 89.29 10.9
0 -7 0 105.59 15.9
0 -7 0 84.39 8.6
0 -7 0 87.39 15.4
0 7 1 640.94 49.2
0 7 -1 726.93 45.1
0 7 1 723.13 43.1
0 7 -1 620.04 48.7
0 7 1 722.13 48.7
0 7 -1 721.23 45.3
0 7 1 771.42 45.3
0 7 1 747.23 45.6
0 -7 -1 613.94 49
0 -7 1 753.22 43
0 -7 1 724.83 45.3
0 -7 1 692.03 43.4
0 -7 1 742.23 45.7
0 -7 -1 717.33 45.2
0 -7 -1 650.73 43.3
0 -7 1 678.23 49.3
0 -7 -1 671.83 45.8
0 7 2 52.19 8.7
0 7 -2 61.49 8.5
0 7 -2 71.29 15.1
0 7 -2 78.99 9.1
0 7 -2 79.89 12.7
0 7 2 58.79 8
0 7 2 64.59 12.8
0 -7 -2 64.09 8.8
0 -7 2 51.49 13.9
0 -7 2 48.4 8.1
0 -7 2 73.49 10.4
0 -7 -2 77.19 13.8
0 -7 2 45.4 8.5
0 -7 -2 68.39 12
0 -7 -2 66.29 9.2
0 -7 -2 60.69 8.4
0 -7 2 91.09 14.6
0 7 -3 157.28 22.5
0 7 -3 189.98 17.7
0 7 3 197.18 16.7
0 7 3 189.48 25
0 7 -3 167.78 17.6
0 7 -3 182.28 16.2
0 7 3 188.68 18.6
0 7 3 190.88 20.8
0 7 -3 179.88 19.2
0 -7 -3 140.49 18.1
0 -7 3 222.18 17.8
0 -7 -3 161.58 19
0 -7 -3 153.48 20.3
0 -7 3 192.98 18
0 -7 3 208.98 19
0 -7 -3 182.28 18.1
0 -7 3 203.48 19.8
0 7 4 340.47 28.2
0 7 4 380.56 28.4
0 7 -4 424.76 28.3
0 7 -4 437.16 35.1
0 7 4 361.76 28.7
0 7 4 309.97 32.4
0 7 -4 402.96 28.9
0 7 4 332.57 27.6
0 7 -4 399.66 28.1
0 7 -4 388.36 28.5
0 -7 -4 343.27 28.7
0 -7 4 377.26 29.4
0 -7 -4 366.46 29.1
0 -7 4 427.46 34.3
0 -7 4 431.46 30.2
0 -7 -4 372.06 28.9
0 -7 4 399.76 29
0 -7 4 354.46 28.1
0 -7 -4 345.57 29.9
0 -7 -4 324.57 29.7
0 7 -5 980.6 64.39
0 7 5 776.52 60.39
0 7 -5 921.21 58.59
0 7 -5 967.2 59.19
0 7 5 867.41 58.49
0 7 -5 882.31 58.49
0 7 5 865.31 58.79
0 -7 5 846.22 58.29
0 -7 5 884.61 58.49
0 -7 -5 878.11 59.09
0 -7 -5 884.11 58.59
0 -7 -5 852.81 59.09
0 -7 -5 921.91 59.49
0 -7 5 1015.4 64.19
0 -7 5 989.1 59.29
0 -7 -5 829.32 59.69
0 -7 -5 887.91 60.99
0 7 -6 282.77 25.7
0 7 -6 334.17 26.7
0 7 -6 307.07 24.7
0 7 6 258.47 28
0 7 6 266.97 26.4
0 7 6 267.47 26.7
0 7 -6 309.47 32.9
0 7 6 282.47 26.3
0 7 -6 309.77 26.8
0 -7 6 319.77 26.7
0 -7 -6 324.77 27
0 -7 6 308.17 27.9
0 -7 -6 278.37 26.7
0 -7 -6 311.87 28.2
0 -7 6 281.57 25.5
0 -7 -6 244.48 26.9
0 -7 -6 251.47 26.5
0 -7 6 341.47 32.9
0 -7 -6 295.47 27.5
0 -7 6 274.97 26.2
0 7 7 149.79 21.2
0 7 7 127.19 22.2
0 7 -7 136.49 17.5
0 7 7 136.99 19.2
0 7 7 116.89 18.6
0 7 -7 134.39 19.4
0 7 -7 165.08 16.7
0 7 -7 171.98 20.4
0 -7 -7 141.99 19.5
0 -7 7 121.59 18.5
0 -7 -7 179.48 26.1
0 -7 -7 155.38 21.4
0 -7 -7 149.49 21.4
0 -7 7 163.98 22.2
0 -7 7 178.98 19.6
0 -7 -7 112.59 19.2
0 -7 7 143.79 21.5
0 -7 7 148.79 26.4
0 7 8 380.66 33.8
0 7 8 322.67 33.8
0 7 -8 293.27 31.3
0 7 8 345.97 33.1
0 7 -8 390.36 28.4
0 7 -8 367.76 32.6
0 7 8 358.26 32.8
0 -7 8 345.47 31.6
0 -7 8 415.16 36.1
0 -7 -8 353.56 33.2
0 -7 -8 317.17 32.5
0 -7 8 439.66 39.7
0 -7 -8 432.36 36.7
0 -7 -8 378.96 34.2
0 -7 8 362.86 31.9
0 -7 -8 312.97 32
0 -7 8 362.96 30.2
0 7 9 -5.2 8.1
0 7 -9 5.9 8
0 7 9 0.3 10.4
0 7 9 0.4 9.8
0 -7 9 -0.1 8.8
0 -7 -9 9.9 9.1
0 -7 -9 10 11.4
0 -7 9 -1.5 11.9
0 -7 -9 -7.7 7.9
0 -7 -9 -15.6 9.5
0 -7 9 2.1 8.7
0 7 10 12.2 11.6
0 7 -10 -1.5 11.5
0 7 10 -4.3 11.7
0 7 10 1.3 10.6
0 -7 10 12.7 8.9
0 -7 -10 1.4 10.3
0 -7 10 -9 5.9
0 -7 10 25.1 14.1
0 -7 10 23.5 12.7
0 -7 10 9.3 10.3
0 -7 -10 -3.2 12.9
0 8 0 60.29 8.9
0 8 0 73.69 14.2
0 8 0 83.49 11.2
0 8 0 72.39 12.8
0 -8 0 65.99 8.1
0 -8 0 49.1 7.7
0 -8 0 64.79 9.3
0 -8 0 66.39 14.9
0 -8 0 69.79 9.5
0 -8 0 54.19 11.7
0 8 1 159.98 20.1
0 8 1 161.88 17.1
0 8 -1 192.08 22.4
0 8 -1 154.28 23.6
0 8 -1 182.08 16.6
0 8 1 172.08 20.7
0 8 -1 175.98 17.1
0 8 1 171.58 13.4
0 8 1 141.39 17.6
0 -8 -1 158.08 24.7
0 -8 1 199.28 20.5
0 -8 1 149.49 12.7
0 -8 1 171.28 13.8
0 -8 1 187.58 17.2
0 -8 1 152.98 21.1
0 -8 -1 154.68 16.3
0 -8 -1 158.98 13.9
0 -8 -1 167.08 19.3
0 -8 1 173.48 18.2
0 -8 -1 147.89 17.7
0 8 2 297.57 20.6
0 8 2 250.97 24.2
0 8 2 285.97 22.6
0 8 -2 269.47 22.6
0 8 -2 305.47 25.6
0 8 -2 274.97 20.3
0 8 2 297.77 23.7
0 8 2 307.17 43.4
0 8 -2 285.67 29.5
0 8 -2 284.07 22.7
0 -8 -2 293.57 23.6
0 -8 2 299.37 33
0 -8 -2 259.27 28.5
0 -8 -2 275.77 22.6
0 -8 2 288.57 21.2
0 -8 2 287.37 22.6
0 -8 2 286.67 23.6
0 8 -3 49.1 11.3
0 8 -3 38.6 7
0 8 3 40.9 10.9
0 8 -3 50.39 8.5
0 8 3 47 10
0 8 -3 54.39 14.7
0 8 3 37.9 7.5
0 8 -3 34.5 7.4
0 8 3 26.7 8.1
0 8 3 25.3 6.6
0 -8 3 44.3 10.6
0 -8 -3 46.8 11.4
0 -8 3 32.4 7.6
0 -8 -3 37.8 8.6
0 -8 -3 47.1 12.6
0 -8 3 33.3 7.2
0 -8 3 29.9 7.8
0 -8 -3 35.9 7.9
0 -8 -3 33.3 7.8
0 -8 3 45.8 14
0 8 -4 506.75 36.1
0 8 4 511.85 36.9
0 8 4 503.65 35.5
0 8 -4 589.64 36.4
0 8 4 428.76 38.9
0 8 -4 495.45 36
0 8 4 506.65 36
0 8 -4 548.35 42.6
0 -8 4 551.34 38.1
0 -8 4 516.25 36.4
0 -8 4 573.64 36.8
0 -8 -4 461.05 38.5
0 -8 -4 513.65 37.9
0 -8 -4 502.35 37
0 -8 4 527.75 43
0 -8 -4 476.75 36.6
0 -8 -4 462.35 38.3
0 -8 4 512.25 37.2
0 8 -5 15.9 7.7
0 8 5 10.2 7.9
0 8 5 -0.8 5.9
0 8 5 2.7 7.2
0 8 -5 11.1 7.2
0 8 5 10.7 9.8
0 8 5 2.5 6.3
0 8 -5 6.4 6.7
0 8 -5 19.6 6.5
0 -8 5 22.2 12.2
0 -8 5 15.3 10
0 -8 -5 15.5 7.2
0 -8 5 17.7 12.1
0 -8 -5 2.1 6.7
0 -8 -5 -4.1 7.3
0 -8 -5 9.2 10
0 -8 5 9 10.3
0 -8 -5 8.6 7.6
0 8 -6 547.25 45.1
0 8 6 478.15 36.3
0 8 6 455.75 35.6
0 8 6 443.16 39.5
0 8 -6 489.55 36.1
0 8 -6 455.05 36
0 8 -6 458.75 35.6
0 8 6 423.46 35.9
0 8 -6 536.95 35.6
0 -8 -6 488.55 37.9
0 -8 -6 437.76 37.1
0 -8 -6 430.26 37.5
0 -8 6 498.45 36.8
0 -8 6 477.55 42.7
0 -8 -6 423.16 36.5
0 -8 6 425.26 36.1
0 -8 -6 476.15 37.3
0 -8 6 460.45 35.8
0 8 -7 32.1 9.7
0 8 7 9.8 8.9
0 8 -7 19.6 8.5
0 8 7 9.3 9.2
0 8 -7 7.4 8.7
0 8 -7 10.3 8.5
0 8 7 21 12.5
0 8 7 9.6 8.9
0 -8 7 6.6 9.7
0 -8 7 18 8.8
0 -8 -7 26.9 14.3
0 -8 -7 10.2 9.8
0 -8 7 22.7 11
0 -8 7 15.8 9.2
0 -8 -7 35.9 15.6
0 -8 -7 17.1 10
0 -8 7 15.7 12.6
0 -8 -7 17.6 7.7
0 8 -8 175.08 19.4
0 8 8 153.08 21.8
0 8 -8 175.88 23.2
0 8 8 118.69 21.1
0 8 8 112.09 16.6
0 8 8 111.59 19.1
0 -8 -8 159.08 23.3
0 -8 -8 148.09 19.9
0 -8 -8 116.59 19.1
0 -8 8 124.49 17.7
0 -8 8 170.48 20.9
0 -8 8 155.58 21.7
0 -8 -8 142.09 22.8
0 8 -9 14.6 9.7
0 8 10 113.69 20.9
0 8 10 109.09 20
0 8 -10 90.49 17
0 8 10 84.89 16.6
0 -8 10 69.39 14.3
0 -8 -10 71.49 15.3
0 -8 10 138.89 22.4
0 -8 -10 60.29 17.8
0 -8 10 99.79 15.7
0 8 11 -6.7 9.3
0 8 -11 -2.4 10.8
0 8 11 3.2 11.6
0 -8 11 -11.3 8.6
0 -8 11 14 14
0 -8 11 -9.5 6.3
0 -8 -11 0.9 11.1
0 -8 11 34.2 18.3
0 9 0 6.4 6.1
0 9 0 2.3 4.4
0 9 0 15.6 9.9
0 9 0 1.7 10.2
0 -9 0 1.8 5.6
0 -9 0 -1.4 3.3
0 -9 0 4.4 3.6
0 -9 0 8.7 8.1
0 -9 0 8.2 12.4
0 -9 0 0.1 5.2
0 9 -1 423.06 37.3
0 9 -1 411.16 29.5
0 9 1 416.76 29.1
0 9 1 384.36 32.6
0 9 1 397.86 26.2
0 9 1 430.06 29.6
0 9 -1 381.66 34.9
0 9 -1 396.36 28.8
0 9 1 370.26 32.8
0 -9 -1 346.97 35.3
0 -9 1 385.76 26.5
0 -9 1 441.46 30.6
0 -9 1 429.36 33.3
0 -9 -1 405.56 29.2
0 -9 -1 360.36 26.5
0 -9 -1 371.26 32.4
0 -9 -1 386.86 29.8
0 -9 1 401.06 29.2
0 -9 1 395.16 35.7
0 -9 1 411.56 25.8
0 9 -2 189.78 26.3
0 9 2 207.98 24.6
0 9 -2 229.68 19.3
0 9 2 206.58 22.1
0 9 2 246.08 19.8
0 9 2 215.38 20.5
0 9 2 225.88 17.3
0 9 -2 227.88 19.9
0 -9 -2 182.48 26.4
0 -9 2 187.58 27.7
0 -9 -2 219.58 22.9
0 -9 2 256.97 23.6
0 -9 2 217.78 17.7
0 -9 -2 195.68 17.6
0 -9 -2 216.28 19.6
0 -9 -2 224.78 21.3
0 -9 2 224.88 21.1
0 9 3 250.47 20.2
0 9 -3 256.87 29.6
0 9 -3 267.17 22.2
0 9 -3 257.67 22.2
0 9 3 280.27 24.2
0 9 -3 261.67 20
0 9 3 274.27 27.1
0 9 3 256.47 22.1
0 9 3 231.28 23.2
0 -9 3 284.57 23.9
0 -9 3 261.77 20.8
0 -9 3 242.18 22.1
0 -9 -3 244.58 21.8
0 -9 -3 261.87 23.5
0 -9 -3 220.18 24.5
0 -9 3 292.87 25.5
0 -9 -3 227.98 27.7
0 -9 -3 274.17 24.4
0 -9 3 241.08 31.2
0 9 -4 266.97 23.9
0 9 -4 294.27 24.3
0 9 -4 318.37 23.2
0 9 4 277.07 29.3
0 9 4 261.87 24.2
0 9 4 307.27 25.7
0 9 4 304.87 25.1
0 9 4 272.27 23.7
0 -9 -4 274.87 24.8
0 -9 4 293.27 32.9
0 -9 -4 303.37 26.4
0 -9 -4 251.17 26.7
0 -9 4 335.27 25
0 -9 4 297.77 25.4
0 -9 -4 279.07 30
0 -9 4 282.87 26
0 -9 -4 325.67 25.9
0 9 5 446.36 34
0 9 -5 444.56 34
0 9 5 408.36 34.8
0 9 -5 455.45 35.6
0 9 5 425.06 38
0 9 5 452.65 34.8
0 9 -5 505.85 41
0 9 -5 488.95 43.1
0 9 -5 470.65 33.7
0 9 5 399.16 33.4
0 -9 5 450.95 34.4
0 -9 -5 409.16 38.3
0 -9 -5 479.35 35.9
0 -9 5 447.06 35.5
0 -9 -5 397.16 35.1
0 -9 5 515.75 37.1
0 -9 5 512.15 43
0 -9 5 522.15 35.4
0 -9 -5 444.16 35.8
0 9 -6 154.08 20.6
0 9 6 145.59 23.6
0 9 6 135.59 20.2
0 9 -6 153.58 18.9
0 9 6 160.38 19.6
0 9 6 114.69 18.4
0 9 -6 169.58 21.3
0 -9 6 119.39 20.3
0 -9 -6 174.78 23.2
0 -9 -6 119.29 18.3
0 -9 -6 155.48 30.3
0 -9 -6 122.59 19.6
0 -9 6 116.69 15.7
0 -9 6 164.08 21.1
0 -9 6 121.59 22.8
0 -9 -6 122.09 16.4
0 -9 6 132.09 18.6
0 -9 -6 160.78 22.5
0 9 7 150.38 26.8
0 9 7 174.18 25.5
0 9 -7 197.18 20.6
0 9 -7 185.88 21.5
0 9 -7 145.29 21.1
0 9 7 159.58 22.5
0 9 7 160.08 21.1
0 9 -7 187.98 22.6
0 -9 -7 182.38 23.9
0 -9 -7 190.58 26.1
0 -9 -7 211.28 27
0 -9 7 180.98 30.2
0 -9 7 159.78 22.1
0 -9 -7 197.58 24.6
0 -9 7 155.48 22
0 -9 -7 140.49 22.5
0 -9 7 190.08 24.3
0 -9 7 133.29 21.2
0 9 8 34.3 11.4
0 9 -8 33.3 9.7
0 9 -8 36.2 10
0 9 8 40.1 13
0 9 8 18.3 10.1
0 9 8 23.6 13.2
0 -9 8 32.9 12.4
0 -9 -8 27 10.5
0 -9 8 30 9.6
0 -9 -8 33.9 14.6
0 -9 8 18.6 11.7
0 -9 8 44.1 11.2
0 -9 -8 35.5 11.8
0 9 -9 175.78 25.4
0 9 9 161.28 27.2
0 9 9 166.58 25.2
0 9 9 188.18 24.7
0 9 -9 209.48 19.8
0 -9 9 137.59 23
0 -9 -9 141.89 22.1
0 -9 9 168.28 25.5
0 -9 -9 177.48 26.2
0 -9 9 173.68 22.6
0 10 0 554.64 36.2
0 10 0 471.75 39.2
0 10 0 555.44 35.2
0 10 0 464.25 39.2
0 -10 0 436.26 31.5
0 -10 0 493.65 38.5
0 -10 0 459.55 41.3
0 -10 0 489.35 36
0 -10 0 505.85 35
0 -10 0 511.95 31.6
0 10 1 270.47 28.3
0 10 -1 289.07 23.1
0 10 1 235.88 26.4
0 10 -1 262.17 29.4
0 10 1 277.17 23.6
0 10 -1 315.37 29
0 10 1 261.47 20
0 10 1 284.17 23
0 10 -1 293.97 24
0 -10 -1 284.47 24.9
0 -10 -1 276.17 20.2
0 -10 -1 309.87 23.4
0 -10 -1 277.37 30.5
0 -10 1 279.57 20
0 -10 1 283.27 23.2
0 -10 -1 274.77 26.6
0 -10 1 268.97 25.1
0 -10 1 273.97 19.1
0 -10 1 269.77 27
0 -10 1 266.47 30.2
0 10 -2 198.28 27.7
0 10 2 231.68 20.1
0 10 -2 216.78 19.8
0 10 2 221.48 23.1
0 10 2 202.98 16.7
0 10 -2 245.88 25.2
0 10 -2 210.68 19.7
0 10 2 189.38 24.3
0 -10 2 210.18 16.2
0 -10 2 219.88 23
0 -10 2 190.18 30.1
0 -10 -2 198.98 23.5
0 -10 -2 206.58 28
0 -10 -2 190.48 20.1
0 -10 -2 235.58 22.4
0 -10 -2 197.18 17.6
0 -10 2 195.48 19.9
0 -10 2 225.48 21.9
0 10 3 205.08 18.1
0 10 3 228.38 20.2
0 10 -3 208.38 20.4
0 10 -3 215.08 20.2
0 10 3 179.68 25.3
0 10 -3 252.27 24.5
0 10 3 210.48 21
0 10 3 190.68 21.8
0 -10 -3 229.38 22.5
0 -10 3 198.28 20.8
0 -10 -3 213.88 20.5
0 -10 3 197.58 18.7
0 -10 3 162.68 29.7
0 -10 3 231.48 23.4
0 -10 3 184.58 22
0 -10 -3 216.58 19.3
0 -10 -3 211.08 25
0 10 4 379.96 31.4
0 10 4 411.86 37.4
0 10 -4 421.16 29.2
0 10 4 392.26 31.2
0 10 -4 362.46 39.6
0 10 -4 472.65 34.1
0 10 4 374.76 30.9
0 10 -4 376.26 30.7
0 -10 -4 335.67 33.4
0 -10 -4 369.46 30.9
0 -10 -4 419.46 33
0 -10 4 443.46 30.9
0 -10 -4 393.96 31.7
0 -10 4 402.86 32.5
0 -10 4 377.76 33.8
0 -10 4 453.15 43.1
0 -10 -4 339.57 42.7
0 10 5 113.89 17.3
0 10 -5 177.78 17.2
0 10 5 123.69 21
0 10 -5 130.29 30.6
0 10 -5 157.38 18.8
0 10 5 126.59 19.7
0 10 -5 140.49 19.3
0 10 5 137.09 18.3
0 10 -5 170.58 19.6
0 10 5 120.89 18.3
0 -10 5 135.39 22.6
0 -10 -5 140.09 20.4
0 -10 5 153.78 19.6
0 -10 5 146.39 21.3
0 -10 -5 178.18 23.9
0 -10 -5 158.28 19.9
0 -10 -5 151.08 22.2
0 -10 -5 120.79 19.8
0 -10 5 161.08 19.3
0 -10 5 125.99 16.3
0 10 6 80.19 13.7
0 10 6 106.19 15.9
0 10 -6 106.69 16.3
0 10 6 98.09 19.9
0 10 6 127.59 17.9
0 10 -6 92.99 13.1
0 10 -6 116.99 18
0 10 -6 81.89 13
0 -10 6 102.09 14.8
0 -10 -6 80.99 20.4
0 -10 6 139.19 19.1
0 -10 -6 82.29 14.2
0 -10 6 137.39 23.4
0 -10 -6 79.09 15.1
0 -10 6 122.49 21
0 -10 -6 97.99 19
0 -10 -6 93.69 14.2
0 -10 6 141.79 19.6
0 10 -7 244.68 26.1
0 10 -7 249.97 26.7
0 10 7 199.58 24.3
0 10 -7 231.98 30.6
0 10 7 219.68 26.5
0 10 7 216.48 30.2
0 10 7 195.88 26.6
0 -10 7 319.77 36.9
0 -10 7 271.07 25.8
0 -10 7 254.57 28
0 -10 -7 250.07 27.2
0 -10 -7 249.48 28.4
0 -10 7 281.17 27.8
0 -10 7 271.27 27
0 10 8 97.69 20.5
0 10 8 74.69 13.5
0 10 8 112.89 20.6
0 10 -8 90.09 14
0 10 8 88.29 16.3
0 -10 -8 84.79 19.1
0 -10 -8 69.69 15.1
0 -10 8 83.29 15.1
0 -10 8 83.49 18.4
0 10 -9 184.48 25
0 10 9 99.99 28.9
0 10 9 187.88 24.3
0 10 -9 190.18 19.3
0 -10 9 201.18 27.7
0 -10 9 165.48 24.2
0 -10 -9 155.38 24.3
0 -10 9 121.39 20.9
0 -10 -9 131.09 20.9
0 -10 10 186.78 28.8
0 11 0 124.79 21.9
0 11 0 148.49 16.4
0 11 0 183.68 21.6
0 11 0 171.68 23.7
0 -11 0 134.89 16.9
0 -11 0 120.59 12.1
0 -11 0 147.29 20.8
0 -11 0 156.48 12.4
0 -11 0 153.18 22.3
0 -11 0 142.99 19.6
0 11 -1 223.78 28.2
0 11 -1 225.88 22.3
0 11 1 204.78 19
0 11 1 262.77 27.5
0 11 -1 242.08 26.3
0 11 1 264.37 21.1
0 11 -1 238.88 21
0 11 1 209.18 25.8
0 -11 1 248.38 25.3
0 -11 -1 237.78 29.2
0 -11 -1 221.28 23.3
0 -11 1 211.68 30.6
0 -11 1 236.18 24
0 -11 1 234.88 21.8
0 -11 1 225.58 17.6
0 -11 1 233.18 16.9
0 -11 -1 219.08 17.8
0 11 2 160.78 14
0 11 -2 164.08 17.3
0 11 2 154.68 17.5
0 11 -2 170.88 22.3
0 11 2 121.99 20.2
0 11 -2 155.88 26.7
0 11 -2 152.28 20.1
0 11 2 153.48 25.3
0 11 2 137.39 18.3
0 -11 2 146.49 13.2
0 -11 -2 174.28 23.9
0 -11 -2 136.69 20.1
0 -11 2 113.29 15.4
0 -11 2 174.28 22.5
0 -11 -2 158.38 17.7
0 -11 2 177.98 27.6
0 -11 -2 145.09 20.3
0 -11 2 139.89 14.7
0 11 3 96.99 17.7
0 11 -3 130.89 21
0 11 -3 96.39 20.1
0 11 3 114.29 16.4
0 11 -3 99.69 11.5
0 11 3 92.59 13.8
0 11 -3 115.89 16.1
0 11 3 95.29 12.6
0 11 3 85.59 18.5
0 -11 -3 78.69 13.1
0 -11 3 107.99 17.9
0 -11 -3 114.09 20.8
0 -11 -3 112.39 14.7
0 -11 3 110.09 14.6
0 -11 -3 89.49 17.3
0 -11 -3 71.59 16.4
0 -11 3 150.88 26.4
0 -11 3 120.49 14.4
0 11 -4 66.49 14.7
0 11 4 53.59 16.9
0 11 4 55.29 10
0 11 -4 70.59 10.4
0 11 4 30.5 8
0 11 -4 56.49 21.6
0 11 4 37.3 11.5
0 11 -4 50.59 10.2
0 11 4 43.4 10.2
0 11 -4 50.59 9.3
0 -11 -4 62.39 11.4
0 -11 -4 85.19 19.2
0 -11 -4 45.1 10.3
0 -11 4 40.9 10.3
0 -11 4 43.9 13.4
0 -11 4 46 9.9
0 -11 4 53.69 10.7
0 -11 -4 57.19 14.6
0 -11 4 81.89 21.7
0 11 -5 218.48 20.3
0 11 5 169.38 29.9
0 11 -5 261.57 25.7
0 11 -5 220.18 23.1
0 11 5 172.48 22.5
0 11 5 212.98 21.4
0 11 -5 246.78 23.5
0 11 5 227.88 24.7
0 11 5 188.08 22.5
0 -11 -5 183.18 23
0 -11 5 196.98 24.3
0 -11 -5 181.38 24.8
0 -11 5 229.48 24.1
0 -11 5 256.07 22.4
0 -11 -5 235.58 23.7
0 -11 -5 187.68 31.5
0 -11 5 240.58 34
0 -11 5 221.58 25.9
0 11 6 54.89 11.2
0 11 6 28.9 11
0 11 6 32.6 11
0 11 6 46.6 17.5
0 11 -6 47.9 10.7
0 11 -6 39.3 10.1
0 11 6 56.59 14
0 11 -6 46.5 9.3
0 -11 6 44.6 14.2
0 -11 -6 47.1 11.7
0 -11 6 53.89 11.1
0 -11 6 46.6 16.6
0 -11 -6 55.69 12.4
0 -11 6 53.89 12.7
0 -11 6 32.6 10.2
0 -11 -6 67.69 18.7
0 -11 -6 69.69 13.9
0 11 -7 102.69 15.1
0 11 7 85.99 14.3
0 11 7 86.09 20.5
0 11 7 63.99 14.1
0 11 7 127.39 18.7
0 11 -7 92.19 15.6
0 -11 7 106.49 18.4
0 -11 7 149.79 26.3
0 -11 7 110.89 15.5
0 -11 7 145.09 21
0 -11 7 90.99 14.5
0 -11 -7 99.49 16.9
0 -11 -7 101.39 20.5
0 -11 -7 74.49 14.8
0 11 -8 118.59 17
0 11 8 145.59 20.1
0 11 8 99.59 16.8
0 -11 -8 124.49 22
0 -11 -8 96.39 17.3
0 -11 8 121.29 17.6
0 -11 8 94.59 15.2
0 -11 8 129.19 22.7
0 -11 -8 139.99 19.6
0 11 10 59.49 15.6
0 11 10 39.1 18.2
0 11 -10 50.79 14.8
0 11 10 30.3 12.4
0 -11 10 73.59 17.5
0 -11 -10 46 13.3
0 -11 10 76.09 15.4
0 12 0 21.2 6.4
0 12 0 13.4 17.5
0 12 0 31.1 8.2
0 12 0 24.5 13
0 -12 0 14.9 11.6
0 -12 0 18.3 5.1
0 -12 0 37.5 9.8
0 -12 0 30 8
0 -12 0 -0.3 12.8
0 -12 0 28.1 7
0 12 -1 72.39 17.8
0 12 -1 47.7 10.1
0 12 -1 62.79 10.8
0 12 -1 70.09 16.1
0 -12 -1 41.4 8.9
0 -12 -1 46.6 7.2
0 -12 1 75.89 12.5
0 -12 -1 35.6 12.8
0 -12 -1 40.7 7.6
0 -12 1 86.19 19.8
0 -12 1 68.49 10.5
0 -12 -1 47.4 10.5
0 -12 -1 65.19 18
0 -12 1 70.19 15.2
0 12 -2 -3 14.6
0 12 -2 12.9 12.1
0 12 2 2.1 5.6
0 12 2 7.6 12.8
0 12 -2 7.3 7.1
0 12 -2 -1.4 6.6
0 12 2 10 10.8
0 12 2 -4.7 5.7
0 12 2 13 6.1
0 -12 2 8.3 11.5
0 -12 2 -0.2 6.4
0 -12 -2 14 5.9
0 -12 2 25.5 9.1
0 -12 -2 4.5 7.2
0 -12 2 9.6 4.8
0 -12 -2 -9.9 9.1
0 -12 2 1.8 5.6
0 -12 -2 8.9 7.1
0 -12 -2 0.8 14.4
0 -12 2 -11.9 15.5
0 12 -3 78.39 12
0 12 3 63.39 14.2
0 12 -3 89.09 12
0 12 3 60.19 11
0 12 3 56.19 10.8
0 12 3 87.69 12.5
0 12 -3 90.79 16.9
0 12 3 74.69 18.5
0 -12 3 72.09 12.2
0 -12 3 48.3 15.6
0 -12 -3 78.59 13.1
0 -12 -3 84.19 12.5
0 -12 3 79.19 23.7
0 -12 3 77.49 10.8
0 -12 3 53.89 11.8
0 -12 3 64.49 10.6
0 -12 -3 89.79 14.1
0 12 -4 31.4 9.2
0 12 4 37.9 8.7
0 12 -4 43.8 13.2
0 12 4 38.5 10.6
0 12 4 37.4 15.7
0 12 -4 43.6 8.5
0 12 4 48.2 11.9
0 12 -4 27.4 9
0 12 4 38 10.2
0 -12 4 26 13.2
0 -12 4 29.2 9.4
0 -12 4 47.9 11.3
0 -12 4 69.99 22.5
0 -12 -4 43.9 12
0 -12 -4 33.5 9.8
0 -12 -4 40.8 10.1
0 -12 4 44.1 10.2
0 -12 -4 46.4 17.9
0 12 -5 80.29 12.1
0 12 5 60.89 11.6
0 12 -5 66.59 11.7
0 12 5 49.3 13.5
0 12 5 57.69 18
0 12 -5 65.99 11.4
0 12 5 55.49 13
0 12 5 57.69 13.2
0 12 -5 81.89 16.2
0 -12 5 70.39 20
0 -12 -5 67.89 13.2
0 -12 -5 68.19 12.9
0 -12 5 67.79 13.1
0 -12 5 40.1 14.7
0 -12 -5 84.59 20.6
0 -12 -5 51.29 12.2
0 -12 5 44.4 10.6
0 12 6 25.3 14.9
0 12 -6 36.6 11.8
0 12 6 10 12.8
0 12 6 42.9 10.1
0 12 -6 12.4 8.4
0 12 6 17.4 9.7
0 12 -6 27.6 9.9
0 12 6 10.7 9
0 -12 -6 44.4 11.9
0 -12 6 2.9 12.1
0 -12 -6 8.9 10.9
0 -12 6 44.2 12
0 -12 6 36.3 10.6
0 -12 6 48.4 18.8
0 -12 -6 25.3 16.6
0 -12 6 25.2 10.1
0 12 -7 18.5 11.3
0 12 7 41.7 11.6
0 12 7 41.2 11.4
0 12 7 34.8 18.8
0 12 -7 46.2 11.1
0 -12 7 29.4 9.8
0 -12 7 28.9 10.5
0 -12 -7 40.3 17.6
0 -12 7 7.3 14.1
0 -12 7 64.19 18.2
0 -12 -7 34.2 13
0 -12 7 40.4 12.2
0 -12 -7 53.59 12.8
0 12 9 45.9 12
0 12 9 36.4 14.4
0 12 9 22.1 17.4
0 -12 -9 21.3 18.7
0 -12 9 72.19 18.7
0 -12 9 55.59 16.8
0 -12 9 48.6 15.8
0 13 0 19.9 14
0 13 0 6.7 13.8
0 13 0 5.8 6.8
0 13 0 8.2 7.5
0 -13 0 17.6 5.1
0 -13 0 15.2 15.7
0 -13 0 -2.3 7.7
0 -13 0 18.1 7.4
0 -13 0 12.7 14.1
0 13 -1 256.97 29.1
0 13 -1 242.28 24.1
0 13 -1 168.08 29.5
0 13 -1 231.68 22
0 13 1 219.68 21.3
0 13 1 222.48 24.2
0 13 1 192.48 27.5
0 13 1 217.48 29.8
0 -13 -1 251.17 26
0 -13 1 203.08 16.3
0 -13 -1 215.58 17.5
0 -13 -1 245.38 22.4
0 -13 -1 198.78 17.2
0 -13 1 212.78 22.1
0 -13 1 223.58 25.9
0 -13 1 188.58 26.1
0 -13 1 247.98 37.7
0 -13 -1 178.38 30.8
0 13 2 -5.2 6.8
0 13 2 -10.9 9.8
0 13 -2 -1.5 8.9
0 13 2 1.4 5.4
0 13 2 28.5 14.2
0 13 -2 13.1 13.4
0 13 2 -4.4 6.5
0 13 -2 7.4 7.5
0 -13 -2 2.8 15.1
0 -13 2 -7.1 11.2
0 -13 2 4 5.9
0 -13 2 2.4 4.2
0 -13 -2 -2.6 8.4
0 -13 2 4.2 6.5
0 -13 2 2.5 8.2
0 -13 -2 1 5.4
0 -13 -2 6.3 6.1
0 -13 2 1.6 18.2
0 13 3 203.68 28.4
0 13 -3 252.07 23.6
0 13 -3 272.67 29
0 13 3 235.98 25.3
0 13 -3 295.97 25.9
0 13 3 209.48 20.2
0 13 3 224.88 32.1
0 -13 3 232.08 27.9
0 -13 3 252.67 24.7
0 -13 -3 218.28 34.6
0 -13 -3 238.08 24.7
0 -13 -3 232.68 26.4
0 -13 3 236.28 18.9
0 -13 -3 246.98 22.2
0 -13 3 243.58 26.1
0 -13 3 246.48 21.3
0 -13 3 300.97 40
0 13 -4 234.28 24.8
0 13 4 246.38 33.7
0 13 4 238.68 28
0 13 4 280.17 23.3
0 13 -4 296.17 26.7
0 13 4 273.37 26.4
0 -13 4 275.17 24.2
0 -13 4 289.67 41.5
0 -13 4 252.77 28.1
0 -13 -4 277.87 25.1
0 -13 -4 242.78 26.7
0 -13 -4 293.47 29
0 -13 4 258.07 30.7
0 -13 -4 287.97 36.5
0 13 5 49.6 13.6
0 13 5 66.89 12.7
0 13 5 47.2 19.2
0 13 -5 68.69 14.2
0 13 -5 37.5 10.6
0 13 -5 43.1 10.5
0 13 5 67.29 11.9
0 -13 5 57.39 11.8
0 -13 5 60.79 12
0 -13 -5 68.59 14.7
0 -13 5 29 14.4
0 -13 -5 19.8 17.7
0 -13 5 82.79 21.3
0 -13 -5 59.39 12.4
0 -13 5 53.79 11.5
0 13 -6 3.6 7.6
0 13 -6 2.6 9.5
0 13 6 20.4 9.5
0 13 6 7.7 15
0 13 6 -1 8.3
0 13 -6 7.8 11.7
0 -13 -6 9.9 9.9
0 -13 -6 32.1 10.4
0 -13 6 -14.3 11.3
0 -13 -6 13.5 16
0 -13 6 18.4 9.8
0 -13 6 7.1 9.9
0 -13 6 -4.4 8.6
0 -13 6 45.4 20.5
0 -13 -6 0 9.9
0 13 7 1 13.5
0 13 7 18.9 10
0 13 7 5.6 8.9
0 13 -7 21.3 10.6
0 13 -7 39.1 11.9
0 -13 7 17.2 11
0 -13 7 31.7 10.2
0 -13 7 43.1 17.2
0 -13 7 26.6 11.7
0 -13 -7 -14.5 16.5
0 -13 -7 11 10.6
0 13 -8 0.6 9.1
0 13 8 23 10.4
0 13 8 -11.4 10
0 13 8 26.3 18.1
0 13 -8 34.5 11
0 -13 8 -13.6 12.3
0 -13 -8 10.4 12.1
0 -13 8 54.89 20.4
0 -13 8 17.2 10.1
0 -13 8 13.8 11.2
0 -13 -8 7.5 17.6
0 14 0 52.79 11.6
0 14 0 69.99 19.3
0 14 0 67.59 12.3
0 -14 0 44.8 10.7
0 -14 0 73.99 10
0 -14 0 76.69 10.1
0 -14 0 79.19 22.7
0 -14 0 42.7 11.7
0 14 -1 186.98 23.1
0 14 1 173.48 22.5
0 14 -1 189.68 28.4
0 14 -1 170.88 19.2
0 14 1 183.48 20.3
0 14 1 174.58 27.1
0 -14 -1 147.09 20.2
0 -14 1 164.78 30.6
0 -14 -1 184.38 31.6
0 -14 1 160.68 13.8
0 -14 1 162.28 23.8
0 -14 -1 185.18 23.4
0 -14 1 158.28 20.4
0 -14 1 137.79 17.8
0 -14 -1 129.49 14.3
0 -14 -1 136.19 14.1
0 14 2 18.3 8.2
0 14 -2 7.2 7.2
0 14 2 13 14.5
0 14 -2 22.2 14.2
0 14 2 28.5 6.7
0 14 -2 20.4 8.8
0 -14 2 8 9.1
0 -14 -2 14.9 10.1
0 -14 2 14.5 6.1
0 -14 2 22.3 21.3
0 -14 2 26.5 5.4
0 -14 -2 18.7 8.8
0 -14 -2 19.6 7.6
0 -14 -2 25.7 17.7
0 -14 2 12.4 8.2
0 14 -3 84.79 12.6
0 14 3 101.69 13.6
0 14 3 94.29 18.1
0 14 -3 84.79 13.7
0 14 3 99.09 15.7
0 14 3 83.69 12.7
0 14 3 102.29 22.7
0 -14 -3 85.39 14.1
0 -14 3 83.39 14
0 -14 3 107.39 12.2
0 -14 3 94.89 15.2
0 -14 3 115.89 14.7
0 -14 -3 148.69 25
0 -14 -3 121.39 15.9
0 -14 -3 95.29 14.4
0 14 -4 203.78 23.8
0 14 4 203.68 31.9
0 14 4 153.48 21.7
0 14 -4 216.58 27
0 14 4 181.88 18.8
0 14 4 212.08 25.1
0 -14 4 171.48 19.4
0 -14 4 181.88 24.5
0 -14 -4 170.18 20.4
0 -14 -4 132.89 18.8
0 -14 -4 158.08 22.1
0 -14 4 169.18 23.6
0 -14 4 193.38 17.2
0 -14 -4 207.28 33
0 14 5 61.49 20.4
0 14 -5 46.5 11.8
0 14 5 75.49 21.4
0 14 5 58.79 15.1
0 14 -5 82.59 15.9
0 14 -5 57.99 11
0 -14 -5 54.39 17.8
0 -14 -5 56.39 12.8
0 -14 5 80.09 12.8
0 -14 5 64.99 13.9
0 -14 -5 89.49 16.1
0 -14 5 88.39 22.2
0 -14 -5 75.89 21
0 14 6 107.69 19.5
0 14 6 136.89 26
0 14 6 143.59 20.3
0 14 -6 184.98 22.7
0 -14 6 127.29 17.9
0 -14 -6 170.78 27.3
0 -14 -6 116.89 18.6
0 -14 -6 133.79 19.9
0 -14 6 129.09 18.4
0 14 7 28.7 17.1
0 14 -7 14.6 10.8
0 14 7 9.1 11.4
0 14 7 21.3 10.3
0 -14 7 46.4 16.1
0 -14 7 12.5 21.1
0 -14 7 14.2 11.9
0 14 8 26 9.8
0 -14 8 23.6 13.1
0 -14 8 -5.2 15
0 -14 8 65.59 18.8
0 -14 -8 35.8 13.8
0 -14 -8 10 17.1
0 -14 8 32.1 10.7
0 15 0 202.28 31.4
0 15 0 224.18 23.7
0 15 0 256.37 26.8
0 -15 0 303.17 43.2
0 -15 0 272.17 28.1
0 -15 0 236.78 19.3
0 -15 0 236.58 18.3
0 -15 0 236.68 24.8
0 15 -1 218.38 23.4
0 15 -1 247.38 31.5
0 15 1 211.58 26.4
0 15 -1 246.78 26.4
0 15 1 189.88 23.2
0 -15 1 174.28 20.2
0 -15 1 213.58 24.3
0 -15 1 213.58 26.2
0 -15 -1 208.68 17.5
0 -15 -1 257.27 27.7
0 -15 -1 227.68 24.7
0 -15 -1 211.58 36.9
0 -15 1 213.08 16.7
0 -15 1 260.37 44.4
0 -15 -1 255.97 20.4
0 15 2 53.29 11.5
0 15 -2 43.2 11.1
0 15 2 67.79 19
0 15 -2 87.59 19.5
0 -15 -2 49.7 11.1
0 -15 -2 55.99 12.9
0 -15 2 65.39 12.7
0 -15 2 61.99 43.4
0 -15 -2 57.69 10
0 -15 2 72.99 9.8
0 -15 -2 61.79 18.8
0 -15 -2 61.19 9.1
0 -15 2 46.9 11.6
0 -15 2 73.39 9.8
0 15 3 62.69 13.4
0 15 -3 105.19 20.3
0 15 -3 85.09 13.7
0 15 3 56.49 20.3
0 -15 3 90.29 11.4
0 -15 -3 67.29 12.6
0 -15 -3 94.09 13.1
0 -15 -3 79.29 13.9
0 -15 3 60.09 10.6
0 -15 3 56.69 12.9
0 -15 3 63.49 13.5
0 15 -4 47.9 15
0 15 -4 14.9 9.7
0 15 4 55.99 9.8
0 15 4 26.7 17.9
0 15 4 10.1 9.6
0 -15 4 34.5 7
0 -15 4 13.2 10.8
0 -15 -4 44.9 19.2
0 -15 4 39.2 20.4
0 -15 -4 22.4 9.9
0 -15 4 33.3 9
0 -15 4 30.9 12.4
0 -15 -4 11.1 8.8
0 -15 -4 25.5 11
0 15 5 85.29 15.9
0 15 -5 57.69 12.5
0 15 5 96.69 13.6
0 15 5 77.89 22.4
0 -15 5 67.99 14.3
0 -15 -5 60.99 14.8
0 -15 5 94.79 13.8
0 -15 5 101.59 14.6
0 -15 -5 53.99 13.6
0 -15 -5 107.49 18
0 -15 -5 91.09 22.5
0 -15 5 54.69 14.8
0 -15 5 132.59 25.7
0 15 6 21.9 8.8
0 15 -6 10.8 9.3
0 15 -6 34.5 12
0 15 6 3.7 10.8
0 15 6 1.1 17.2
0 -15 6 10.1 10.3
0 -15 6 13.1 9.5
0 -15 -6 -8.4 8.8
0 -15 -6 24.4 17.3
0 -15 -6 11 10.5
0 15 -7 58.59 15.2
0 15 7 46.4 12.7
0 15 7 32.6 13.3
0 15 7 34.1 19.9
0 -15 7 32.7 13.7
0 -15 -7 49.2 14.1
0 -15 7 87.39 21.1
0 -15 7 54.39 13.6
0 -15 -7 41.8 19.8
0 15 8 -6.2 18.2
0 15 8 -13.4 12
0 15 8 12 9.6
0 15 -8 4.7 11.7
0 -15 8 47.2 22.6
0 -15 8 13 11.3
0 -15 -8 -0.6 11.2
0 -15 -8 3.6 18.2
0 -15 8 16.5 12.6
0 16 0 392.36 39.9
0 16 0 348.17 33.1
0 -16 0 332.97 24.6
0 -16 0 397.76 34.7
0 -16 0 354.76 32.2
0 16 1 5.3 10
0 16 -1 8.6 14.2
0 16 1 -0.1 15.4
0 16 -1 9.4 8
0 -16 -1 7.6 9.7
0 -16 -1 17.6 10
0 -16 1 19 21.9
0 -16 -1 4.7 4.6
0 -16 -1 40 20.8
0 -16 1 10.5 4.2
0 -16 1 2 9.8
0 -16 1 6.2 8.9
0 -16 -1 5 6.3
0 16 -2 213.98 24.8
0 16 2 228.78 27.2
0 16 2 221.68 34.3
0 16 -2 234.08 31
0 -16 2 250.77 28.3
0 -16 2 239.08 26.8
0 -16 2 303.87 49.3
0 -16 -2 229.08 26.7
0 -16 -2 196.08 18.5
0 -16 2 232.48 16.8
0 -16 -2 246.48 28.8
0 -16 -2 236.18 35.7
0 -16 2 233.88 18.9
0 -16 -2 207.48 20.1
0 16 -3 6 8.3
0 16 3 1.6 9.6
0 16 3 -1.4 15.3
0 16 -3 27 13.9
0 -16 3 13.9 6
0 -16 -3 -7.7 7.3
0 -16 3 28.8 20
0 -16 -3 14.9 15.6
0 -16 3 -2.3 8.6
0 -16 -3 5.5 7.9
0 -16 -3 16.6 10.1
0 -16 3 25 11.1
0 -16 3 7.3 6.9
0 16 4 47.4 21.1
0 16 4 71.69 11
0 16 -4 81.79 19
0 16 4 43.7 14.2
0 16 -4 42.9 10.9
0 -16 4 112.69 28.6
0 -16 -4 51.99 12.5
0 -16 -4 80.59 20.7
0 -16 4 62.29 11.2
0 -16 4 49.1 13.1
0 -16 4 65.69 9.4
0 -16 -4 64.29 14.3
0 16 5 15 19.3
0 16 5 -4.8 9.3
0 16 5 14.3 7.4
0 16 -5 0.6 9.8
0 16 -5 -5 8
0 -16 -5 2.2 14.5
0 -16 5 -11.2 7.8
0 -16 5 24.6 14.5
0 -16 -5 -16 9.3
0 -16 5 -3.6 7.9
0 -16 5 -5.1 9.9
0 -16 -5 3.6 10.2
0 16 6 73.19 24.3
0 16 -6 79.39 15.1
0 16 6 79.79 13.1
0 -16 6 87.79 15.1
0 -16 6 68.29 22.9
0 -16 -6 94.99 22.1
0 -16 -6 67.39 16.8
0 16 -7 -5.7 10.2
0 16 7 -19.3 10.1
0 16 7 15.2 9.6
0 16 7 -17.2 17.2
0 -16 -7 19.4 13.9
0 -16 7 -10.3 10.1
0 -16 -7 -20 13.4
0 17 0 15.3 15.4
0 17 0 30.2 11.1
0 -17 0 68.69 24.4
0 -17 0 42.6 13.3
0 -17 0 30.6 10.7
0 17 -1 211.58 30.8
0 17 -1 223.68 26.8
0 17 1 183.98 29.7
0 17 1 202.38 27.5
0 -17 1 198.08 27.6
0 -17 -1 176.18 26.6
0 -17 -1 141.39 14.7
0 -17 -1 187.48 16.2
0 -17 1 153.48 23.4
0 -17 -1 148.29 20.7
0 17 2 41.9 19
0 17 2 35.7 11.4
0 17 -2 45.4 11.8
0 17 -2 48.1 17.3
0 -17 -2 25.9 11.4
0 -17 -2 26.3 12
0 -17 2 28.8 11.7
0 -17 -2 29.8 8.4
0 -17 2 17 11.2
0 -17 -2 26.5 6.8
0 17 -3 145.09 25
0 17 -3 90.69 14.7
0 17 3 135.89 28.3
0 -17 3 111.39 17.8
0 -17 3 105.29 13.9
0 -17 -3 96.89 13.9
0 -17 3 136.99 19.6
0 -17 -3 122.99 19.3
0 -17 -3 128.09 24.7
0 17 -4 -3.7 8.9
0 17 4 0.4 6.8
0 17 4 -7.1 16.6
0 17 4 -12.7 9.6
0 17 -4 13.4 12.9
0 -17 -4 24.5 17.2
0 -17 4 -15.2 13.5
0 -17 -4 -14.4 9.8
0 -17 4 4 7.2
0 -17 -4 19.4 11.6
0 -17 4 16.6 10.7
0 -17 4 4.9 5.8
0 17 5 137.59 17.4
0 17 -5 87.89 17.3
0 17 5 127.89 27.9
0 17 5 97.19 17.7
0 -17 5 117.29 22.3
0 -17 -5 150.98 32
0 -17 5 141.89 17.1
0 -17 5 112.79 20.7
0 -17 -5 101.79 19
0 -17 5 144.19 18.3
0 -17 -5 109.19 17.5
0 17 6 25.9 9
0 17 6 5.8 19.1
0 17 6 -12.9 11.8
0 17 -6 22.1 17.6
0 -17 6 -27 17.7
0 -17 -6 7.4 13.9
0 -17 6 21.8 10.6
0 -17 -6 47.8 23
0 -17 6 1.6 11.3
0 18 0 54.09 20.4
0 18 0 46.5 13.1
0 -18 0 78.99 17
0 -18 0 22 28.7
0 18 1 70.09 20.5
0 18 -1 51.49 21.6
0 18 -1 41.8 11.8
0 -18 -1 30.5 13.8
0 -18 -1 52.89 14.1
0 -18 1 12 19.3
0 -18 -1 99.79 26
0 -18 1 53.19 14.1
0 18 -2 41.2 16.6
0 18 2 21.5 11.7
0 18 2 48.5 19.4
0 18 -2 10.1 10.3
0 -18 2 73.09 26.4
0 -18 -2 11.9 12.7
0 -18 -2 15.8 7.9
0 -18 2 43.1 13.2
0 -18 -2 21.6 6.6
0 -18 -2 25.9 11.8
0 -18 2 10.9 23
0 18 -3 52.39 16.9
0 18 3 24.3 11.9
0 18 3 9.8 16.7
0 18 -3 32.5 12.1
0 -18 -3 16.6 11.4
0 -18 3 40.8 18.7
0 -18 -3 14.8 12.2
0 -18 -3 16.9 10.2
0 18 4 25.6 20.5
0 18 4 60.09 10.6
0 18 -4 70.69 15.8
0 18 -4 76.39 18.4
0 -18 -4 54.59 14.3
0 -18 -4 60.89 14.9
0 -18 4 64.39 15.5
0 -18 4 24.5 15.8
0 18 5 48.2 23.3
0 18 5 83.29 12.7
0 -18 -5 60.39 19.1
0 -18 5 169.88 47.6
0 -18 5 64.99 15.2
0 19 0 10.1 18.7
0 19 0 17.5 11.2
0 19 -1 8.3 16.9
0 19 -1 -3.5 11.6
0 19 1 2.9 11.9
0 19 1 -19.2 14.5
0 -19 -1 -20.7 13.7
0 -19 -1 -3.5 25.1
0 -19 1 -3.5 12.9
0 -19 1 -29.9 12
0 19 2 57.79 21.7
0 19 -2 77.89 19.9
0 19 2 29.3 13.1
0 19 -2 27.4 13.6
0 -19 2 21 17.4
0 -19 -2 47 19.9
0 -19 2 32.5 12.8
0 19 -3 -0.2 12
0 19 -3 20 15.3
0 19 3 16.8 31
0 19 3 -20.8 11.1
0 -19 3 -8.1 14.9
0 -19 -3 5.1 13
0 -19 -3 -2.9 5.3
0 -19 3 -2.8 11.9
0 20 0 -8.6 10.9
0 20 0 -20 30
0 -20 0 -9.8 13.3
0 20 -1 88.59 36.6
1 0 -12 40 13.1
-1 0 12 23.1 11.9
-1 0 12 37.8 14
-1 0 12 57.89 18.2
1 0 -11 -2.1 8.6
-1 0 11 -11.3 11.5
-1 0 11 16.4 9.8
-1 0 11 -7.3 9.8
-1 0 11 -3.6 8.8
-1 0 10 135.09 19.9
1 0 -10 196.98 25.6
1 0 -10 139.29 21.1
-1 0 10 158.48 25.2
-1 0 10 180.78 22.4
-1 0 10 217.58 20.7
-1 0 10 189.08 20.6
-1 0 10 223.68 25.7
1 0 -9 16.1 9.2
1 0 -9 10 9.8
-1 0 9 17.2 7.8
-1 0 9 5.7 8.8
-1 0 9 -5.7 7.8
-1 0 9 -0.7 10.6
-1 0 9 4.9 7.7
1 0 -8 76.39 18.4
-1 0 8 30.3 8.9
1 0 -8 41.4 11.3
-1 0 8 38.1 11.8
-1 0 8 32.8 9.4
-1 0 8 50.19 12
-1 0 8 39.3 9.8
-1 0 8 41.9 10.1
1 0 -8 39 10.2
1 0 -7 0.1 10.7
-1 0 7 0.7 6.9
-1 0 7 3.5 6
1 0 -7 -1.8 7
-1 0 7 7.2 6
-1 0 7 -0.4 6.3
-1 0 7 9.2 10.2
-1 0 7 4.2 6.3
1 0 -7 -0.8 6.5
1 0 -7 -2.5 10.2
-1 0 6 1213.78 69.09
-1 0 6 1155.98 71.19
-1 0 6 1124.89 68.89
1 0 -6 1064.79 70.89
-1 0 6 1097.79 75.79
-1 0 6 1069.09 68.79
1 0 -6 963.9 69.79
1 0 -6 954.6 70.69
1 0 -6 1083.29 69.09
1 0 -5 -1.1 5.9
-1 0 5 -3.8 5.1
1 0 -5 2 6.1
1 0 -5 -4.7 6.8
-1 0 5 4.4 7.8
1 0 -5 -7.9 6.2
-1 0 5 2.5 5.6
-1 0 5 -1.5 4.9
-1 0 5 2.1 7.4
-1 0 5 0.5 5.9
1 0 -4 216.58 18.5
1 0 -4 214.28 19.8
-1 0 4 250.37 18.7
-1 0 4 264.67 18.9
-1 0 4 232.38 20.5
1 0 -4 211.28 19.9
1 0 -4 227.68 19.9
-1 0 4 216.58 19.8
-1 0 4 243.28 18.5
-1 0 4 232.68 19.4
-1 0 3 -1.5 4.1
-1 0 3 0.7 4.7
-1 0 3 -1.9 4.4
-1 0 3 6.2 6.4
1 0 -3 5 5.1
-1 0 3 -1.3 4.5
1 0 -3 4.3 5.8
1 0 -3 4.1 4.6
-1 0 3 -0.4 4.8
1 0 -3 -3.1 4.5
1 0 -2 1023.5 65.89
-1 0 2 1017 65.69
1 0 -2 1111.29 66.39
-1 0 2 1153.88 66.79
1 0 -2 1119.09 66.49
1 0 -2 1211.38 67.49
1 0 -2 1241.68 67.09
-1 0 2 1094.39 67.09
-1 0 2 1030.1 66.19
1 0 -1 -0.9 1.5
1 0 1 1.9 2.8
1 0 1 1.3 3.2
-1 0 -1 6.1 3.1
-1 0 -1 5.7 4.1
-1 0 -1 3.9 2.8
1 0 1 6.8 4.1
-1 0 -1 5.3 3.3
-1 0 -2 875.11 57.29
1 0 2 957.6 57.49
1 0 2 1014.6 58.39
-1 0 -2 932.41 57.49
1 0 2 940.41 57.39
-1 0 -2 903.91 55.69
-1 0 -2 912.81 58.59
1 0 2 1000 58.59
-1 0 -2 976.1 58.69
1 0 3 -0.1 4.8
1 0 3 3 2.9
1 0 3 -2.3 4.6
1 0 3 1.7 3.4
-1 0 -3 1.1 5.5
1 0 3 2.6 5.9
-1 0 -3 2.7 5
-1 0 -3 -3 4.7
-1 0 -3 -0.6 5.3
1 0 3 3.6 5.8
-1 0 -4 112.29 16.4
1 0 4 139.29 16.2
1 0 4 136.49 15.8
-1 0 -4 113.99 16.3
-1 0 -4 127.49 15
1 0 4 147.79 15.4
-1 0 -4 118.69 16.6
1 0 4 109.39 15.7
1 0 4 122.09 10.6
1 0 5 1.1 3.6
1 0 5 -1.4 5.8
-1 0 -5 -1.4 5.4
1 0 5 5 7
1 0 5 -0.2 6.6
-1 0 -5 12 8
1 0 5 5.4 4.6
-1 0 -5 -6.3 6.6
1 0 5 -0.7 5.7
-1 0 -5 -8.4 6.3
1 0 6 393.56 25.9
-1 0 -6 357.56 31.9
-1 0 -6 356.16 29.4
1 0 6 394.36 29.5
1 0 6 367.76 29.8
-1 0 -6 364.76 32.5
1 0 6 422.36 32.7
1 0 6 391.46 30.3
1 0 6 333.07 25.1
-1 0 -6 355.36 29
1 0 7 -4 8.1
-1 0 -7 3.7 9.5
1 0 7 -2.9 7.1
1 0 7 6.1 6
1 0 7 12.4 10.7
1 0 7 -4.4 11.9
1 0 7 7.4 5
-1 0 -7 12.5 15.1
-1 0 -7 8.1 7.6
-1 0 -7 7.3 12.3
1 0 8 90.29 14.4
1 0 8 111.69 13.3
1 0 8 133.79 19.7
1 0 8 93.39 17
1 0 8 120.19 20.2
-1 0 -8 122.19 19.2
1 0 8 94.99 12.6
-1 0 -8 89.09 14.9
1 0 9 -1 9.1
1 0 9 -0.7 8.5
1 0 9 2.7 10.7
1 0 9 11.5 5.9
1 0 9 -4.2 5.8
1 0 9 2.6 6.4
-1 0 -9 -11.1 11.5
-1 0 -9 1.1 8.5
1 0 10 96.59 18.2
1 0 10 74.49 14.5
-1 0 -10 91.29 14.9
1 0 10 77.59 14.1
1 0 10 76.59 17.8
1 0 10 73.79 11.4
1 0 11 -1.9 10.8
1 0 11 4.5 9.8
1 0 11 0.7 10.8
-1 0 -11 -5.3 10.1
-1 1 12 -14.2 9.8
1 1 -12 6.6 11.1
-1 1 12 16.7 12.9
1 -1 -12 -0.9 12.2
-1 -1 12 -13 11.2
-1 -1 12 7.7 13.3
-1 -1 12 23.8 11.7
-1 1 11 129.39 19
-1 1 11 91.69 20.2
-1 1 10 23.8 10.1
-1 1 10 25.2 9.6
-1 1 10 18.5 12.3
1 1 -10 6.8 11.1
-1 1 10 10.1 10.6
-1 1 10 35.4 12
-1 1 10 31 10.6
1 1 -10 19.8 9.9
-1 -1 10 11.6 10.3
-1 -1 10 30.6 12.9
-1 -1 10 20.3 10.9
-1 -1 10 37.7 14.5
1 -1 -10 20.2 12
-1 -1 10 18.9 9.6
1 1 -9 289.77 30
1 1 -9 307.17 30.3
-1 1 9 319.27 27.1
-1 1 9 285.57 33.1
-1 1 9 289.87 25.9
-1 1 9 299.37 27.5
-1 1 9 332.37 30.4
-1 1 9 271.57 30.6
1 -1 -9 230.48 30.1
-1 -1 9 286.77 28.7
-1 -1 9 251.67 29.9
-1 -1 9 324.37 26.1
-1 -1 9 316.27 26.9
-1 -1 9 274.77 31.6
-1 -1 9 299.57 28.4
1 -1 -9 332.77 29.8
1 1 -8 514.95 42.2
1 1 -8 612.54 43.7
-1 1 8 558.54 40.3
-1 1 8 584.84 41
-1 1 8 543.35 41.4
-1 1 8 575.94 40.5
-1 1 8 509.55 42
-1 1 8 526.25 45
-1 -1 8 599.34 40.7
-1 -1 8 561.84 45.3
-1 -1 8 599.24 43.1
-1 -1 8 547.25 41.4
1 -1 -8 573.74 43.4
1 -1 -8 584.24 42.3
-1 -1 8 568.64 42.8
-1 -1 8 549.65 39.6
-1 1 7 310.27 29.7
1 1 -7 332.57 28.8
-1 1 7 287.77 28.4
-1 1 7 360.06 27.6
-1 1 7 323.07 26.4
-1 1 7 356.26 26.8
1 1 -7 340.17 29.5
-1 1 7 311.97 27.6
1 1 -7 350.86 38.4
-1 -1 7 329.47 29.7
1 -1 -7 344.67 28.8
1 -1 -7 330.27 28.8
-1 -1 7 346.97 26.6
1 -1 -7 321.37 34.4
-1 -1 7 314.77 27.6
-1 -1 7 292.37 28
1 -1 -7 391.96 31.8
-1 -1 7 392.16 31.8
-1 -1 7 337.07 26
-1 1 6 12.1 6.8
-1 1 6 24.1 7
-1 1 6 21.6 7.4
-1 1 6 31.2 7.6
-1 1 6 4.3 7.9
1 1 -6 20.9 7.2
1 1 -6 24.3 9.1
-1 1 6 18.1 7.5
1 1 -6 33.2 10.4
-1 -1 6 21.9 7.3
1 -1 -6 27.9 8.5
1 -1 -6 28.3 9
-1 -1 6 11.2 6.7
1 -1 -6 14.1 8.9
-1 -1 6 19.8 7.6
-1 -1 6 15.4 9.2
-1 -1 6 27.5 9.1
1 -1 -6 7.7 6.8
-1 -1 6 13.4 7.6
1 1 -5 508.05 37.6
1 1 -5 509.35 37.7
-1 1 5 521.35 37.3
1 1 -5 548.25 38.3
-1 1 5 561.74 37.5
-1 1 5 567.84 36
-1 1 5 515.75 38.5
1 1 -5 544.85 38.9
-1 1 5 571.14 36.9
-1 -1 5 552.34 37.4
-1 -1 5 507.25 37.1
-1 -1 5 565.64 39.4
-1 -1 5 521.55 36
-1 -1 5 624.34 37.6
-1 -1 5 527.95 37.2
1 -1 -5 549.95 37.7
1 -1 -5 515.05 36.5
1 -1 -5 526.05 38.1
-1 1 4 186.78 16.1
-1 1 4 157.78 17.4
1 1 -4 198.78 17.8
1 1 -4 175.58 15.6
-1 1 4 182.48 17
1 1 -4 166.18 17.6
1 1 -4 170.88 17.3
-1 1 4 175.78 14.7
1 1 -4 170.18 17.2
-1 1 4 146.89 17.1
-1 1 4 194.98 16.5
1 -1 -4 167.28 16.9
-1 -1 4 189.58 17.8
-1 -1 4 190.88 15.3
1 -1 -4 189.38 17.8
-1 -1 4 187.38 16.5
-1 -1 4 173.48 17.1
1 -1 -4 176.48 18.4
-1 -1 4 190.38 17
1 -1 -4 166.28 15.2
-1 1 3 276.67 21.5
1 1 -3 255.07 20.7
-1 1 3 293.37 20.9
1 1 -3 293.37 21.6
-1 1 3 288.27 21.1
-1 1 3 288.57 18.7
1 1 -3 253.57 21
1 1 -3 294.07 20.3
1 1 -3 263.47 20.9
1 -1 -3 251.27 21.1
-1 -1 3 288.07 20.8
1 -1 -3 245.48 21.1
1 -1 -3 252.77 18.9
1 -1 -3 295.17 21
1 -1 -3 266.07 20.8
-1 -1 3 303.77 20.9
-1 -1 3 307.37 20.2
-1 -1 3 291.27 20.5
-1 1 2 191.78 16.9
1 1 -2 182.08 15.7
-1 1 2 163.58 15.9
-1 1 2 162.68 15.2
-1 1 2 176.78 15.2
1 1 -2 197.98 15.4
1 1 -2 207.18 15
-1 -1 2 214.28 16.2
1 -1 -2 194.18 15.7
1 -1 -2 181.48 16.1
-1 -1 2 171.98 15.3
1 -1 -2 212.08 15.8
-1 -1 2 179.18 14.5
1 -1 -2 197.48 15.2
-1 -1 2 174.78 15.2
-1 1 1 730.83 44.8
1 1 -1 778.92 44.3
1 1 -1 723.63 44
-1 1 1 710.83 44.6
1 1 -1 750.62 44.4
-1 -1 1 786.12 44.3
-1 -1 1 676.33 43.8
-1 -1 1 644.84 44.4
1 -1 -1 814.12 43.8
1 -1 0 8.3 1.5
-1 1 -1 1637.04 96.69
-1 1 -1 1725.63 94.39
-1 1 -1 1612.54 95.19
1 1 1 1644.54 95.89
-1 1 -1 1557.54 95.09
-1 1 -1 1780.72 95.79
1 1 1 1656.43 95.49
1 -1 1 1591.84 96.49
-1 -1 -1 1664.03 95.89
-1 -1 -1 1669.53 95.39
-1 -1 -1 1413.76 95.09
-1 -1 -1 1524.55 96.09
1 -1 1 1592.04 95.19
1 -1 1 1784.42 95.79
-1 -1 -1 1492.85 96.09
-1 -1 -1 1637.44 95.39
-1 1 -2 9949.5 535.55
1 1 2 8811.12 533.25
1 1 2 9001.6 534.55
-1 1 -2 9073.89 533.55
-1 1 -2 9276.47 533.65
1 1 2 9234.78 533.85
1 1 2 8990.4 534.55
-1 -1 -2 9367.56 536.45
1 -1 2 8939.41 533.55
-1 -1 -2 9600.14 533.35
-1 -1 -2 9072.09 533.75
-1 -1 -2 8794.12 534.55
-1 -1 -2 9338.57 534.75
1 -1 2 9256.57 533.75
1 1 3 1051.69 64.19
-1 1 -3 986.6 65.09
1 1 3 1065.79 65.49
1 1 3 1028.8 65.89
-1 1 -3 1001.6 65.09
-1 1 -3 1161.48 66.79
1 1 3 1003.8 65.19
1 1 3 1136.69 66.69
-1 1 -3 1104.69 67.19
1 -1 3 1093.69 65.69
-1 -1 -3 1048.2 65.49
-1 -1 -3 1004.7 66.19
-1 -1 -3 1038.3 65.39
-1 -1 -3 1051.09 66.69
1 -1 3 1175.58 63.29
1 -1 3 1174.68 66.99
-1 -1 -3 1074.89 64.29
1 -1 3 1027.1 65.19
1 1 4 122.99 15
1 1 4 95.29 13.5
1 1 4 128.49 12
1 1 4 115.99 14.6
1 1 4 100.89 14.7
-1 1 -4 117.09 19.2
-1 1 -4 111.09 14.6
-1 1 -4 101.89 14.8
1 -1 4 131.89 16.2
1 -1 4 103.69 14.5
-1 -1 -4 97.99 13.7
1 -1 4 123.19 16.2
-1 -1 -4 106.79 15.5
-1 -1 -4 80.29 12.8
1 -1 4 139.59 15.8
-1 -1 -4 89.49 14.9
-1 -1 -4 97.19 10.6
-1 1 -5 92.09 12.6
1 1 5 160.28 17.8
1 1 5 127.69 15.9
1 1 5 141.09 12
-1 1 -5 117.99 17.7
1 1 5 135.59 16
-1 1 -5 113.59 16.2
-1 1 -5 105.59 16.7
1 1 5 120.19 16.2
1 -1 5 106.09 10.4
-1 -1 -5 111.79 15.1
1 -1 5 135.19 16.6
1 -1 5 121.29 16.9
-1 -1 -5 111.59 16.4
-1 -1 -5 95.09 16.5
-1 -1 -5 115.59 16.2
1 -1 5 127.19 16.3
1 -1 5 114.09 17.9
1 1 6 0.3 7.4
-1 1 -6 7.6 6.4
-1 1 -6 13.9 9.7
1 1 6 13.7 5.9
1 1 6 4.6 7.4
1 1 6 2.7 6.4
-1 1 -6 10.6 7.2
1 1 6 10.5 7.3
1 1 6 4.2 4.6
-1 1 -6 3.4 8.6
1 -1 6 7 8.4
-1 -1 -6 12.5 10.6
-1 -1 -6 11.3 7.2
-1 -1 -6 9.7 8
-1 -1 -6 1.7 5
1 -1 6 0.3 6.9
1 -1 6 3.4 6.1
1 -1 6 3.9 4.2
1 -1 6 9.1 4.3
1 1 7 807.62 55.69
1 1 7 798.02 52.09
1 1 7 815.62 57.59
-1 1 -7 806.12 58.19
-1 1 -7 832.22 55.69
1 1 7 830.92 55.39
1 1 7 767.62 55.29
1 1 7 741.73 51.39
-1 1 -7 806.62 55.99
-1 -1 -7 709.63 56.89
-1 -1 -7 907.31 58.49
1 -1 7 818.72 55.29
1 -1 7 825.92 56.69
1 -1 7 894.71 51.39
1 -1 7 717.53 60.39
-1 -1 -7 774.72 55.39
-1 -1 -7 931.31 59.89
-1 1 -8 53.89 12.5
1 1 8 41.1 10.5
1 1 8 56.99 13.7
1 1 8 47.8 12.5
-1 1 -8 42.9 11.8
1 1 8 53.49 12.1
1 1 8 54.69 10.2
1 1 8 51.19 13.4
1 -1 8 53.29 8.4
-1 -1 -8 38.5 11
1 -1 8 36.7 9.7
1 -1 8 43.2 11.1
1 -1 8 37.3 13.1
1 -1 8 37.3 8.4
-1 -1 -8 43.8 20.2
1 -1 8 84.59 16.8
-1 1 -9 11 9.4
1 1 9 41 8.6
1 1 9 20.2 11.9
1 1 9 34.9 11.3
1 1 9 21.6 9.4
1 1 9 30.9 11.3
1 -1 9 11.8 10.5
1 -1 9 39.4 7.7
-1 -1 -9 12.4 9
1 -1 9 17.7 8.7
-1 -1 -9 24.9 12.3
1 -1 9 37.5 12.1
1 -1 9 31.4 13.9
1 1 10 32.1 13.1
1 1 10 23.6 9.9
1 1 10 33.3 11.6
-1 1 -10 36.5 11.4
1 1 10 12.4 8.7
1 -1 10 14.5 9.2
1 -1 10 2.9 12
1 -1 10 61.59 14.5
1 -1 10 30.5 14.3
-1 -1 -10 29.8 13.5
1 1 11 -5.4 14.2
1 1 11 8.7 12
1 -1 11 50.89 16.7
-1 -1 -11 32.4 13.1
-1 -1 -11 53.69 16.3
1 -1 11 9.2 13.6
1 -1 11 15.9 10.1
-1 -2 12 178.68 26
-1 -2 11 220.88 22.3
-1 2 10 62.29 14.3
-1 2 10 63.39 14.5
1 2 -10 78.09 15.9
-1 2 10 60.79 16.4
-1 2 10 63.19 13.9
1 2 -10 67.99 14.6
-1 -2 10 86.69 16.3
-1 -2 10 53.69 14.2
-1 -2 10 59.19 13.6
1 -2 -10 86.09 15.4
-1 -2 10 74.69 17.9
1 -2 -10 91.79 16.9
-1 -2 10 65.99 12.8
1 -2 -10 62.39 14.3
-1 2 9 322.77 28.9
-1 2 9 320.67 27.3
-1 2 9 288.87 32.4
1 2 -9 288.57 32.4
1 2 -9 304.97 30.8
-1 2 9 318.47 42.6
-1 2 9 299.37 31
-1 -2 9 329.17 27.2
-1 -2 9 358.86 27.1
-1 -2 9 269.17 30.5
-1 -2 9 349.96 34.8
-1 -2 9 283.47 29.5
-1 -2 9 378.86 33.5
1 -2 -9 248.58 31.4
1 -2 -9 321.37 31.2
1 2 -8 16.3 9.3
-1 2 8 9.3 7.1
-1 2 8 13.5 15.6
-1 2 8 1.1 9.9
-1 2 8 17.1 9.1
1 2 -8 2 7.6
-1 2 8 6 7.5
-1 -2 8 8.2 10.8
-1 -2 8 29.7 8.6
-1 -2 8 13 7.8
-1 -2 8 9.8 7.4
-1 -2 8 3.6 7.2
1 -2 -8 22.2 9
1 -2 -8 21.9 8.4
-1 -2 8 -0.4 10
-1 2 7 171.48 19.2
-1 2 7 176.58 17.5
1 2 -7 143.79 23.3
-1 2 7 141.29 20.3
1 2 -7 202.38 29
-1 2 7 166.18 18.4
-1 2 7 132.39 16.6
1 2 -7 126.69 20
-1 2 7 118.89 18.7
1 2 -7 196.68 20.4
-1 -2 7 143.69 15.7
1 -2 -7 132.49 21.4
1 -2 -7 141.69 18.8
-1 -2 7 124.29 19.4
-1 -2 7 147.19 21.4
-1 -2 7 149.29 16
1 -2 -7 167.18 25.6
-1 -2 7 138.69 19
1 -2 -7 144.89 21
-1 -2 7 161.38 23.3
-1 2 6 261.97 22.2
1 2 -6 239.98 23.3
1 2 -6 262.47 23.5
-1 2 6 238.78 25.2
-1 2 6 240.78 20.8
1 2 -6 261.97 25.9
-1 2 6 254.27 25
-1 2 6 259.07 22.4
1 2 -6 268.87 25.4
-1 2 6 245.98 23.5
1 -2 -6 236.98 24.6
-1 -2 6 272.27 23
1 -2 -6 243.68 22.9
-1 -2 6 281.27 22.7
-1 -2 6 267.47 23.3
-1 -2 6 232.78 22.9
-1 -2 6 274.47 25.4
1 -2 -6 264.77 22.7
-1 -2 6 261.67 21.1
1 -2 -6 221.38 23.4
-1 2 5 225.08 23.2
-1 2 5 246.18 21.3
1 2 -5 239.18 22
-1 2 5 199.28 29.9
1 2 -5 273.27 20
1 2 -5 270.47 23.6
-1 2 5 227.68 19
1 2 -5 241.28 23.5
-1 2 5 239.08 21.6
1 -2 -5 239.68 20.2
-1 -2 5 230.28 21.2
-1 -2 5 248.88 21.9
-1 -2 5 262.47 22.5
-1 -2 5 214.68 21.1
-1 -2 5 244.38 19.7
1 -2 -5 227.88 22.1
1 -2 -5 238.68 23.1
1 -2 -5 248.68 21.4
1 2 -4 671.93 39.5
1 2 -4 653.23 41.2
-1 2 4 658.63 40.7
-1 2 4 557.34 39.3
1 2 -4 528.75 39.2
1 2 -4 598.24 39.6
-1 2 4 594.34 39.6
-1 -2 4 561.84 39.1
-1 -2 4 592.54 38.8
-1 -2 4 639.74 42
1 -2 -4 607.14 40
1 -2 -4 556.14 40.6
1 -2 -4 618.24 42.3
-1 -2 4 565.14 39.3
1 -2 -4 582.54 37.7
1 -2 -4 546.55 39.5
-1 -2 4 622.34 40.9
-1 2 3 603.44 43.8
-1 2 3 666.13 42.8
1 2 -3 647.24 41.7
1 2 -3 731.93 42.1
1 2 -3 707.23 43.4
-1 2 3 644.74 41.8
1 2 -3 630.54 41.7
-1 2 3 619.64 41.5
-1 -2 3 676.53 42.7
1 -2 -3 625.24 40.1
-1 -2 3 690.03 41.7
-1 -2 3 631.74 41.7
1 -2 -3 692.83 43
1 -2 -3 628.94 42
1 -2 -3 644.94 40.1
1 -2 -3 665.13 41.9
-1 -2 3 725.33 45
1 -2 -3 635.64 42.5
-1 2 2 3068.59 201.58
1 2 -2 3439.86 201.28
-1 2 2 3612.34 202.88
-1 2 2 3277.57 201.18
-1 2 2 3165.78 200.08
1 2 -2 3518.85 201.38
-1 -2 2 3809.52 202.88
-1 -2 2 3848.01 202.18
1 -2 -2 3415.26 201.38
1 -2 -2 3554.54 201.48
-1 -2 2 3527.15 201.38
-1 -2 2 3476.75 201.28
1 -2 -2 3160.28 201.68
1 -2 -2 3357.96 202.68
-1 2 1 1219.38 78.19
-1 2 1 1314.07 79.79
1 2 -1 1321.47 78.49
-1 2 1 1292.37 78.29
1 2 -1 1354.16 78.59
-1 2 1 1369.66 78.39
1 2 -1 1431.76 79.59
1 -2 -1 1282.47 79.69
-1 -2 1 1314.27 79.39
1 -2 -1 1199.88 78.19
1 -2 -1 1379.46 78.39
-1 -2 1 1468.05 79.09
-1 -2 1 1455.55 80.09
-1 -2 1 1270.47 78.39
-1 -2 1 1313.17 79.19
1 2 0 447.26 30.9
1 2 0 495.65 31.2
-1 2 0 469.55 29.6
1 2 0 518.95 30.1
1 2 0 510.15 30
-1 2 0 539.95 30.9
1 -2 0 481.05 29.7
-1 -2 0 493.55 30.5
-1 -2 0 493.05 31.3
-1 -2 0 491.55 30
1 -2 0 453.55 30.9
-1 -2 0 503.95 30
1 -2 0 499.25 30.7
1 2 1 450.15 28.7
-1 2 -1 457.65 27.5
-1 2 -1 405.76 27.1
1 2 1 432.86 27.7
1 2 1 471.55 27.5
-1 2 -1 382.56 29.3
1 2 1 416.46 28.7
-1 2 -1 410.06 27.2
1 2 1 461.35 27.7
-1 -2 -1 439.96 27.7
-1 -2 -1 437.56 28
1 -2 1 427.96 27.5
1 -2 1 425.86 29.5
-1 2 -2 1836.32 101.79
-1 2 -2 1650.03 99.39
1 2 2 1671.13 100.29
1 2 2 1517.25 99.49
-1 2 -2 1622.24 98.19
1 2 2 1629.74 99.69
-1 2 -2 1732.23 99.49
1 2 2 1636.14 99.59
1 -2 2 1637.44 99.49
-1 -2 -2 1763.12 99.79
1 -2 2 1819.42 101.89
-1 -2 -2 1615.24 99.59
-1 -2 -2 1633.44 100.29
-1 -2 -2 1658.33 100.49
1 -2 2 1776.52 98.39
-1 -2 -2 1698.93 99.79
1 -2 2 1621.34 99.39
-1 2 -3 788.02 49.9
-1 2 -3 746.03 47.8
1 2 3 798.22 50.29
1 2 3 787.22 49.8
1 2 3 830.52 51.39
1 2 3 808.02 50.39
-1 2 -3 839.52 52.29
-1 2 -3 808.12 50.19
1 -2 3 797.52 51.39
-1 -2 -3 844.72 50.59
-1 -2 -3 783.22 51.09
1 -2 3 811.32 50.29
-1 -2 -3 782.92 50.79
1 -2 3 725.03 47.8
-1 -2 -3 812.82 50.49
1 -2 3 875.81 52.69
-1 -2 -3 774.62 51.49
-1 -2 -3 817.82 49.7
1 2 4 530.95 36.9
-1 2 -4 547.55 36.4
1 2 4 533.55 36.7
-1 2 -4 534.45 38.4
1 2 4 525.85 36.3
1 2 4 546.45 37.9
1 2 4 575.24 35.7
-1 2 -4 512.05 36.3
-1 -2 -4 526.15 37.8
1 -2 4 583.24 39
1 -2 4 520.75 36.3
-1 -2 -4 530.75 36.6
-1 -2 -4 520.55 38.1
-1 -2 -4 533.05 35.1
1 -2 4 473.65 33
-1 -2 -4 555.44 37.4
1 -2 4 523.55 36.2
-1 2 -5 377.56 29
1 2 5 374.26 25.4
1 2 5 358.46 27.2
1 2 5 359.46 27
-1 2 -5 348.87 26.6
-1 2 -5 334.57 26.8
1 2 5 328.17 26.9
-1 2 -5 340.17 29.1
1 2 5 363.16 28.5
-1 -2 -5 319.07 28.1
-1 -2 -5 325.57 27.1
1 -2 5 356.06 26.8
-1 -2 -5 313.97 26.9
1 -2 5 320.57 22.7
1 -2 5 387.86 29.2
-1 -2 -5 296.87 27.4
1 -2 5 346.07 26.9
-1 -2 -5 308.17 24.4
1 2 6 279.67 26.4
-1 2 -6 304.07 30
-1 2 -6 311.77 26.4
-1 2 -6 340.87 26.5
-1 2 -6 301.87 28
1 2 6 269.87 27
1 2 6 324.47 24.3
1 2 6 313.27 26.3
1 2 6 336.37 26.9
1 -2 6 286.27 21.7
-1 -2 -6 296.87 26
-1 -2 -6 286.07 27.6
1 -2 6 317.47 27.3
1 -2 6 366.06 29.5
-1 -2 -6 329.87 29.7
1 -2 6 343.37 22
-1 -2 -6 276.37 26.8
1 -2 6 317.97 26.1
1 -2 6 338.77 30.1
1 2 7 53.49 12.7
1 2 7 50.79 10.2
-1 2 -7 39.7 12.1
1 2 7 38.7 10.2
1 2 7 66.49 12.9
-1 2 -7 77.09 18.1
-1 2 -7 44.7 10.7
1 2 7 56.39 11.3
-1 2 -7 43.3 11
1 -2 7 50.99 12.7
-1 -2 -7 31 11.7
1 -2 7 34.8 9.4
1 -2 7 43.5 7.7
1 -2 7 59.49 14.6
1 -2 7 61.79 8.6
1 -2 7 37.7 12.6
-1 -2 -7 61.29 17.9
-1 -2 -7 49.5 11
-1 -2 -7 43.1 10.4
1 2 8 173.48 17.3
1 2 8 165.28 18.1
-1 2 -8 147.09 19.5
1 2 8 158.88 22.9
1 2 8 151.68 24
-1 2 -8 176.08 22.4
1 2 8 184.38 23.4
1 -2 8 166.58 24.8
1 -2 8 169.48 15
1 -2 8 172.18 15.6
-1 -2 -8 159.68 30.8
-1 -2 -8 186.68 23.5
1 -2 8 184.08 24.5
1 -2 8 193.08 24.5
1 -2 8 193.38 21.9
1 2 9 88.59 18.1
1 2 9 84.69 14.8
1 2 9 83.89 14.7
1 2 9 127.59 15
1 2 9 92.89 14
-1 2 -9 81.59 15.3
1 -2 9 81.39 14.4
1 -2 9 113.69 11.8
-1 -2 -9 84.09 14.8
1 -2 9 105.19 15.9
1 -2 9 104.09 11.5
1 -2 9 116.69 20
-1 -2 -9 87.89 17.7
-1 -2 -9 73.29 15.6
1 -2 9 127.19 23.5
1 2 10 109.99 14.3
-1 -2 -10 67.59 17.8
1 2 11 87.09 16.1
-1 2 -11 59.29 20.9
1 2 11 84.79 18.8
1 2 11 59.09 15.6
1 -2 11 36 16.8
1 -2 11 79.09 16.9
1 -2 11 109.59 18.4
1 -2 11 79.49 20.2
-1 -2 -11 120.69 22.3
-1 -2 -11 59.29 16.4
-1 3 12 9.5 13.4
1 3 -12 35.7 12.3
-1 3 12 62.89 23
-1 -3 12 33 16.4
-1 -3 12 33.5 11.1
1 -3 -12 43.6 13.6
-1 -3 12 27.1 11.1
-1 3 10 68.39 13.8
-1 3 10 70.29 13.3
1 3 -10 59.29 14.9
-1 3 10 85.99 19
1 3 -10 62.79 14.4
1 -3 -10 60.29 14.9
-1 -3 10 94.89 15.2
-1 -3 10 100.09 19.8
1 -3 -10 69.09 14.5
-1 -3 10 84.79 15.5
-1 -3 10 57.39 12.5
1 -3 -10 56.59 14.9
1 3 -9 -9.8 10.3
-1 3 9 13 7.8
-1 3 9 14 11.5
1 3 -9 6.7 9.3
-1 3 9 8.8 10.3
1 -3 -9 0.5 7.8
-1 -3 9 -2.4 7.1
-1 -3 9 17.5 8.8
1 -3 -9 10.2 9.1
-1 -3 9 -2.9 8.5
-1 -3 9 8.2 12.3
-1 -3 9 -3.3 6.8
-1 -3 9 0.4 11
1 3 -8 522.85 40.6
-1 3 8 529.65 40.5
1 3 -8 531.65 41
-1 3 8 551.94 39.9
-1 3 8 536.15 40.8
-1 3 8 494.25 40.1
-1 3 8 484.95 42.8
-1 -3 8 483.65 40.3
-1 -3 8 537.15 45
1 -3 -8 575.14 42.2
1 -3 -8 564.84 42.3
1 -3 -8 559.94 39.3
-1 -3 8 542.15 40.5
-1 -3 8 538.85 38
-1 -3 8 558.44 44.7
-1 -3 8 543.75 38.6
-1 3 7 96.29 12.9
1 3 -7 86.59 15.4
1 3 -7 96.09 13
1 3 -7 111.29 14.6
-1 3 7 122.79 17.4
-1 3 7 101.09 15.4
-1 3 7 79.69 14.5
-1 3 7 103.89 16.4
-1 -3 7 132.09 20.6
1 -3 -7 97.79 13.7
-1 -3 7 107.69 13.4
-1 -3 7 96.89 14.4
-1 -3 7 98.89 13.9
1 -3 -7 94.99 14.7
-1 -3 7 102.89 18.6
1 -3 -7 104.19 16.9
-1 -3 7 115.39 16.7
1 -3 -7 83.49 12.8
1 3 -6 202.98 21.7
-1 3 6 241.08 24.3
1 3 -6 253.97 20.3
1 3 -6 253.97 23.3
-1 3 6 232.78 21.8
-1 3 6 215.28 22.1
-1 3 6 261.67 26.2
1 3 -6 243.98 25.9
1 3 -6 221.78 22
1 -3 -6 223.38 22.4
-1 -3 6 245.08 21.9
1 -3 -6 196.98 20.5
1 -3 -6 215.28 23.6
1 -3 -6 214.58 22.8
-1 -3 6 218.68 21.8
-1 -3 6 255.07 23.8
1 -3 -6 251.77 22.1
1 3 -5 53.89 9
1 3 -5 43.8 9.1
-1 3 5 58.69 9.1
1 3 -5 54.89 10.5
-1 3 5 51.39 10.8
1 3 -5 54.59 9.3
-1 3 5 62.59 9.6
1 3 -5 47.7 12.2
-1 3 5 63.19 11.2
1 -3 -5 38.9 7.7
1 -3 -5 40.9 8.4
-1 -3 5 64.49 11.9
-1 -3 5 66.09 11.2
1 -3 -5 42.7 8
-1 -3 5 55.49 10.8
-1 -3 5 49.99 9.2
1 3 -4 434.86 27.6
1 3 -4 394.86 28
1 3 -4 431.66 28.8
-1 3 4 362.16 27.5
-1 3 4 390.86 29.1
1 3 -4 350.06 27.6
-1 3 4 414.26 28
1 3 -4 391.26 30.7
-1 3 4 341.37 28.6
-1 -3 4 396.16 27.3
1 -3 -4 347.37 28.7
-1 -3 4 359.26 27.4
1 -3 -4 341.47 28.2
-1 -3 4 423.26 29.3
-1 -3 4 389.56 27.9
1 -3 -4 349.67 25.4
1 -3 -4 357.66 28.1
1 -3 -4 366.36 25.6
1 -3 -4 359.16 28.1
-1 -3 4 408.56 29.6
1 3 -3 94.99 12.5
1 3 -3 121.39 12.1
1 3 -3 122.99 15.2
1 3 -3 117.49 12.5
1 3 -3 104.79 12.7
-1 3 3 99.09 17.8
-1 3 3 98.89 14.8
-1 3 3 105.29 12
-1 3 3 117.79 12.6
1 -3 -3 93.79 9.8
-1 -3 3 96.89 13.1
1 -3 -3 100.49 10.3
1 -3 -3 88.89 12.1
1 -3 -3 107.29 12.5
-1 -3 3 123.69 12.8
-1 -3 3 104.09 11.7
1 -3 -3 96.39 12.7
1 -3 -3 98.59 12.9
-1 3 2 1152.28 68.69
1 3 -2 1110.49 68.69
1 3 -2 1273.97 71.29
1 3 -2 1146.59 68.79
-1 3 2 1055.69 70.19
-1 3 2 1130.89 69.79
-1 -3 2 1142.89 68.89
-1 -3 2 1116.99 68.69
1 -3 -2 1154.68 68.79
1 -3 -2 1024.7 68.79
1 -3 -2 1115.29 68.69
-1 -3 2 1261.07 71.29
1 -3 -2 1029.3 70.09
-1 -3 2 1272.27 69.49
1 3 -1 1477.65 92.49
-1 3 1 1463.75 92.69
1 3 -1 1667.83 93.69
-1 3 1 1626.34 91.09
1 3 -1 1492.55 91.19
1 3 -1 1458.25 91.09
-1 3 1 1473.45 90.39
-1 3 1 1519.75 90.99
-1 -3 1 1548.55 91.39
-1 -3 1 1642.34 92.79
1 -3 -1 1479.45 90.99
-1 -3 1 1463.35 91.09
-1 -3 1 1702.03 91.59
1 -3 -1 1409.96 90.49
-1 -3 1 1711.43 93.99
1 3 0 50.49 9.1
-1 3 0 66.49 10.5
1 3 0 61.69 7.6
-1 3 0 48.8 5.7
1 3 0 66.79 9.4
-1 -3 0 45.1 6.1
-1 -3 0 43 6
-1 -3 0 48.4 8.7
1 -3 0 65.79 9.2
-1 -3 0 59.89 8
1 -3 0 58.59 9.7
-1 3 -1 516.25 33.2
1 3 1 580.74 34.1
1 3 1 591.34 34.3
-1 3 -1 534.85 33.7
-1 3 -1 519.55 33.8
1 3 1 548.35 36
1 3 1 533.85 35.3
1 3 1 547.75 33.9
1 -3 1 539.55 34
-1 -3 -1 542.35 34
-1 -3 -1 490.05 34.9
-1 -3 -1 519.55 35.8
1 -3 1 502.65 35.9
-1 -3 -1 560.74 34.1
-1 3 -2 760.72 44.7
1 3 2 689.33 44.6
-1 3 -2 752.52 44.5
-1 3 -2 784.82 47.3
1 3 2 687.53 44.8
1 3 2 677.03 45
-1 -3 -2 744.23 44.8
1 -3 2 810.52 44.1
-1 -3 -2 696.63 45.1
1 -3 2 656.03 44.4
-1 -3 -2 651.33 44.8
1 -3 2 662.03 44.4
-1 -3 -2 674.33 45.4
-1 -3 -2 761.02 44.8
-1 3 -3 340.37 22.9
-1 3 -3 350.66 25.2
1 3 3 330.07 25.1
1 3 3 361.36 26.4
1 3 3 368.16 26.3
-1 3 -3 350.66 25.1
-1 -3 -3 326.77 25.7
1 -3 3 364.26 23.5
-1 -3 -3 372.96 25.6
-1 -3 -3 338.37 27.5
1 -3 3 313.37 24.9
-1 -3 -3 366.66 25.3
1 -3 3 308.87 25.1
1 -3 3 390.06 26.5
-1 -3 -3 371.66 26.1
1 -3 3 377.86 28.1
-1 3 -4 1083.79 66.09
1 3 4 1000.4 65.99
1 3 4 1022.6 66.29
-1 3 -4 1032.5 63.59
-1 3 -4 1081.69 68.89
1 3 4 1036.1 67.59
-1 3 -4 1074.79 65.99
-1 -3 -4 1040.6 68.09
-1 -3 -4 1046 66.89
1 -3 4 1095.99 68.99
1 -3 4 1159.18 68.19
1 -3 4 998.6 65.99
1 -3 4 1014.9 65.99
-1 -3 -4 1135.79 66.89
-1 -3 -4 1070.69 67.19
-1 -3 -4 1101.89 66.29
1 -3 4 1015.3 63.79
1 3 5 217.88 19.5
1 3 5 224.68 21.5
-1 3 -5 213.28 20.3
-1 3 -5 240.28 20.9
-1 3 -5 274.57 22.9
-1 3 -5 234.28 24
1 3 5 223.28 21
-1 3 -5 218.08 16.2
1 3 5 229.28 20.6
1 -3 5 219.08 21
1 -3 5 235.98 20.8
-1 -3 -5 215.38 21
-1 -3 -5 199.58 18.4
-1 -3 -5 213.78 22
-1 -3 -5 222.18 20.7
-1 -3 -5 206.78 21.6
1 -3 5 220.58 23.1
-1 -3 -5 228.88 22.7
1 -3 5 212.78 16.6
1 3 6 193.78 20
1 3 6 152.98 19.4
-1 3 -6 175.28 18.6
1 3 6 142.89 17.1
-1 3 -6 174.68 21.2
1 3 6 165.88 19.4
-1 3 -6 158.18 19.8
-1 -3 -6 145.79 19.9
1 -3 6 179.78 22.9
-1 -3 -6 168.68 19.8
1 -3 6 158.18 14.2
-1 -3 -6 183.18 23.9
-1 -3 -6 190.98 20.7
-1 -3 -6 216.28 24.1
1 -3 6 169.78 13.7
-1 -3 -6 146.39 15.8
1 -3 6 195.98 21.8
1 -3 6 181.08 20.2
1 3 7 130.29 16.2
-1 3 -7 90.99 13.4
1 3 7 120.29 19.1
1 3 7 105.19 15.1
-1 3 -7 108.59 14.9
1 3 7 125.19 15.9
-1 3 -7 157.58 24.3
-1 3 -7 109.79 17.8
1 -3 7 120.29 18.2
1 -3 7 120.79 11.3
1 -3 7 100.29 17.3
1 -3 7 110.19 12.3
-1 -3 -7 93.29 15.7
1 -3 7 142.39 20.6
-1 -3 -7 81.79 16.7
-1 -3 -7 87.09 14
1 -3 7 94.99 15.9
-1 -3 -7 126.89 18.7
-1 -3 -7 151.28 21.7
-1 3 -8 194.88 22.8
1 3 8 158.48 17.8
1 3 8 142.49 18.8
1 3 8 179.18 24
1 3 8 160.38 22.5
-1 3 -8 212.68 24.1
1 3 8 183.18 22.9
1 -3 8 191.58 25.7
1 -3 8 174.88 23.4
-1 -3 -8 184.38 23.3
-1 -3 -8 190.28 31.4
-1 -3 -8 163.38 22.3
1 -3 8 168.58 22.3
1 -3 8 177.38 26.6
1 -3 8 149.59 14.9
1 -3 8 171.88 14.8
1 3 9 -6.3 7.8
-1 3 -9 12 8.5
1 3 9 8.1 10.2
1 3 9 -0.6 7.3
1 3 9 12.5 7.6
1 3 9 8.8 9.6
1 -3 9 -3.9 10.1
1 -3 9 22.1 17.2
1 -3 9 14.5 10.6
1 -3 9 -0.9 7.4
-1 -3 -9 -9.3 8.9
-1 -3 -9 7.1 11
1 3 10 100.89 16.1
-1 -3 -10 44.2 25.6
1 3 11 24.6 12.4
1 3 11 -28.1 14
1 3 11 -1.7 9
-1 3 -11 -0.7 9.7
-1 -3 -11 -9.3 10.1
1 -3 11 -8.5 10.8
-1 -3 -11 0 13.4
1 -3 11 -23.6 14.2
-1 4 12 -14.5 11.4
-1 4 12 2.5 11.7
1 4 -12 8.5 10.8
-1 -4 12 -5.1 9.9
-1 -4 12 27.4 12.6
1 -4 -12 -17.6 11.7
1 -4 -12 -0.4 11.1
-1 -4 12 2.1 8.3
-1 -4 12 17.7 14.6
-1 4 10 7.2 10.1
-1 4 10 -0.4 10.1
-1 4 10 26.1 11.1
-1 4 10 6 10.3
1 4 -10 11.5 9.1
-1 4 10 -11.1 12
-1 -4 10 -5 7.8
-1 -4 10 12.9 7.6
-1 -4 10 -1.7 8.9
1 -4 -10 0.4 9.2
1 -4 -10 2.2 11
-1 -4 10 10.5 10.3
-1 -4 10 33.5 13.6
1 -4 -10 3.7 10.5
-1 -4 10 13.1 12.8
-1 4 9 141.69 18.4
1 4 -9 102.59 21.3
-1 4 9 90.29 16.8
-1 4 9 94.99 18.6
-1 4 9 91.39 16.6
1 4 -9 71.09 17.6
-1 -4 9 114.99 15.8
-1 -4 9 145.29 22.1
-1 -4 9 104.99 19.5
1 -4 -9 83.49 16.6
1 -4 -9 89.59 15.5
1 -4 -9 101.79 17.2
-1 -4 9 113.29 15.5
-1 -4 9 119.09 15.8
-1 -4 9 138.89 17.6
1 4 -8 4.6 7.4
-1 4 8 9.5 8.7
-1 4 8 6.3 9.1
-1 4 8 10.3 9.3
-1 4 8 11.6 7.8
1 4 -8 43 16.3
1 4 -8 -2.2 7.7
-1 4 8 9.2 8.1
-1 -4 8 9.5 7.6
1 -4 -8 7.2 12.3
1 -4 -8 1.8 7.7
1 -4 -8 6.8 7.6
-1 -4 8 3.8 7.2
1 -4 -8 -9.8 8
-1 -4 8 12.2 7.5
-1 -4 8 5.9 11.6
-1 -4 8 8.9 10.7
-1 4 7 152.88 19.5
-1 4 7 155.38 19.8
1 4 -7 187.98 17.7
1 4 -7 143.29 19.9
-1 4 7 153.08 21.7
-1 4 7 143.79 21
1 4 -7 175.58 21.8
1 4 -7 134.09 16.9
-1 -4 7 181.68 23.9
-1 -4 7 160.68 19
1 -4 -7 131.09 17.6
1 -4 -7 162.88 22.8
1 -4 -7 174.38 21.4
-1 -4 7 173.78 17.6
-1 -4 7 196.38 23.4
1 -4 -7 154.88 20.8
1 -4 -7 158.88 21.8
1 -4 -7 145.59 17.2
-1 -4 7 155.58 19.6
1 4 -6 95.09 11.9
-1 4 6 59.89 12
1 4 -6 78.99 12.9
-1 4 6 86.99 13.9
1 4 -6 73.49 10.9
1 4 -6 64.69 10.4
-1 4 6 78.19 12
-1 4 6 75.69 11.7
1 -4 -6 67.79 12.5
1 -4 -6 73.29 10.8
1 -4 -6 88.39 15.8
1 -4 -6 70.99 12.6
1 -4 -6 68.69 11.9
-1 -4 6 78.39 13.7
-1 -4 6 60.69 10.3
-1 -4 6 75.99 11
-1 -4 6 91.89 12.7
1 4 -5 376.46 30.9
-1 4 5 352.06 28.7
-1 4 5 354.96 27.2
1 4 -5 325.27 27.2
1 4 -5 295.07 27.3
1 4 -5 415.56 29.4
-1 4 5 380.36 29.2
-1 4 5 374.56 27.9
1 4 -5 375.86 26.7
-1 -4 5 393.06 27.1
1 -4 -5 299.37 28.5
-1 -4 5 378.56 30.1
-1 -4 5 366.96 27.5
1 -4 -5 372.06 28
1 -4 -5 317.07 28
-1 -4 5 401.86 29.7
-1 -4 5 370.86 27.5
1 -4 -5 325.27 25.8
1 -4 -5 322.17 27.8
1 4 -4 1014.9 64.89
1 4 -4 1117.59 67.99
1 4 -4 1155.58 66.19
-1 4 4 946.01 66.19
-1 4 4 949.9 65.39
1 4 -4 1154.28 65.39
-1 4 4 994.9 64.79
-1 4 4 1042.4 65.29
1 -4 -4 1026.6 66.59
-1 -4 4 1127.39 65.39
1 -4 -4 918.91 62.89
1 -4 -4 1010.8 65.09
-1 -4 4 1061.39 67.19
1 -4 -4 957.3 65.89
1 -4 -4 1074.49 65.29
-1 -4 4 1013.6 64.59
-1 -4 4 1153.48 66.59
-1 -4 4 991.4 64.79
1 4 -3 366.16 26.8
1 4 -3 383.46 27.3
-1 4 3 367.96 26.8
-1 4 3 362.86 25.3
-1 4 3 377.86 26.8
1 4 -3 412.66 30.3
1 4 -3 439.26 27.6
-1 4 3 382.76 29.2
1 -4 -3 451.55 35.2
-1 -4 3 376.96 26.9
1 -4 -3 365.66 27.2
-1 -4 3 395.66 27.4
1 -4 -3 367.86 28.4
-1 4 2 238.28 18
-1 4 2 246.88 18.1
1 4 -2 281.97 20.1
-1 4 2 224.48 17.6
-1 4 2 224.58 20.5
1 4 -2 239.38 18.8
1 4 -2 236.88 18.4
1 -4 -2 218.98 17.7
-1 -4 2 280.47 23.7
1 -4 -2 230.48 18.3
-1 -4 2 284.17 20.1
-1 -4 2 243.48 18.3
1 -4 -2 215.08 18.2
1 -4 -2 234.68 20
-1 4 1 1142.79 69.29
-1 4 1 1198.68 70.79
-1 4 1 1067.59 72.29
1 4 -1 1193.58 70.79
1 4 -1 1307.17 70.79
1 4 -1 1150.68 70.69
1 4 -1 1204.68 73.09
-1 4 1 1259.67 70.69
1 -4 -1 1125.89 70.49
1 -4 -1 1054.79 71.69
1 -4 -1 1165.88 70.59
1 -4 -1 1087.19 69.49
-1 -4 1 1275.27 73.89
-1 -4 1 1328.37 72.99
-1 -4 1 1145.29 70.79
1 -4 -1 1110.79 72.49
-1 -4 1 1229.28 70.69
1 4 0 1963.1 109.29
-1 4 0 1845.62 109.39
-1 4 0 1676.63 111.19
-1 4 0 1882.41 109.39
1 4 0 1939.71 109.79
1 4 0 1842.82 111.39
1 4 0 1941.11 109.89
1 4 0 1689.53 111.19
-1 -4 0 1915.01 109.79
-1 -4 0 1941.01 111.89
1 -4 0 1794.22 109.39
1 -4 0 1908.81 110.69
1 -4 0 1754.82 111.39
-1 -4 0 1972.9 109.29
-1 -4 0 1678.93 110.99
-1 -4 0 1944.31 109.79
-1 4 -1 794.22 45.5
-1 4 -1 791.32 46.6
1 4 1 683.93 48
1 4 1 667.53 48.1
1 4 1 768.02 46.8
1 4 1 767.12 46.5
-1 4 -1 688.63 48.9
-1 4 -1 792.42 46.6
1 4 1 772.02 47
-1 -4 -1 829.52 46.8
-1 -4 -1 857.61 47.1
1 -4 1 715.23 46.5
-1 -4 -1 771.42 46.9
-1 -4 -1 817.82 48.8
1 -4 1 701.43 45.5
1 -4 1 724.63 46.7
-1 -4 -1 740.33 48.5
-1 4 -2 655.23 40.4
1 4 2 593.04 41.3
1 4 2 674.93 41
1 4 2 641.14 40.6
1 4 2 625.74 42.3
-1 4 -2 685.43 43.9
-1 4 -2 711.53 40.4
1 4 2 619.34 44.2
-1 -4 -2 592.24 41.8
-1 -4 -2 569.14 40.6
1 -4 2 640.14 43.1
1 -4 2 632.24 40.5
-1 -4 -2 656.53 41
-1 -4 -2 600.44 41.6
-1 -4 -2 693.03 41.1
1 4 3 2080.59 128.79
-1 4 -3 2168.08 127.99
1 4 3 2028.1 128.19
-1 4 -3 2425.26 131.99
-1 4 -3 2353.46 127.39
1 4 3 1919.41 128.39
1 -4 3 2417.46 127.69
1 -4 3 2224.08 131.29
1 -4 3 2061.89 128.09
-1 -4 -3 2211.48 128.69
-1 -4 -3 2011.1 129.09
1 -4 3 2060.09 128.09
-1 -4 -3 2048.2 129.09
-1 -4 -3 2332.87 128.79
-1 -4 -3 1913.51 128.89
-1 4 -4 214.08 20
-1 4 -4 244.28 20.6
1 4 4 253.67 20.8
1 4 4 232.18 21.2
1 4 4 239.38 22.2
-1 4 -4 208.08 17.5
-1 4 -4 277.17 22.2
-1 4 -4 239.18 24.6
1 4 4 273.37 21.7
-1 -4 -4 218.08 23.2
-1 -4 -4 239.38 20.6
-1 -4 -4 238.88 22.9
-1 -4 -4 251.87 22.7
1 -4 4 288.47 22.8
1 -4 4 264.67 19
-1 -4 -4 224.38 21.5
1 -4 4 221.28 21.1
-1 -4 -4 243.98 21.3
1 -4 4 262.27 24.5
1 -4 4 244.68 21.1
-1 4 -5 300.47 24.5
1 4 5 253.47 24.2
1 4 5 237.08 22.4
-1 4 -5 270.87 22.6
1 4 5 279.37 23.6
-1 4 -5 280.37 23.1
-1 4 -5 250.47 18.9
-1 4 -5 301.47 27.9
-1 -4 -5 264.77 24.8
1 -4 5 244.78 22.9
-1 -4 -5 279.07 23.5
1 -4 5 276.37 25.8
-1 -4 -5 252.27 23
-1 -4 -5 258.47 23.8
1 -4 5 255.77 19.7
1 -4 5 238.38 22.7
-1 -4 -5 249.28 23.9
-1 -4 -5 249.28 21.7
-1 4 -6 41.6 13.3
1 4 6 24 8.5
-1 4 -6 20.3 6.9
1 4 6 29.1 8.6
-1 4 -6 25.4 5.4
-1 4 -6 10.9 9
1 4 6 10.9 8.9
-1 4 -6 24.6 8.1
1 4 6 27.1 9.8
1 -4 6 19.7 6.5
-1 -4 -6 25.2 10.3
-1 -4 -6 16 8.7
1 -4 6 36.7 10.9
-1 -4 -6 16.8 7.3
-1 -4 -6 16.7 8.1
-1 -4 -6 23.5 7.3
1 -4 6 15.3 7.3
1 -4 6 22.8 10.4
-1 -4 -6 20.9 9.9
1 -4 6 21.7 8.7
1 4 7 86.19 14.8
1 4 7 109.29 16.7
1 4 7 83.99 15.6
-1 4 -7 119.39 17.9
1 4 7 88.09 12.5
-1 4 -7 96.79 13.5
-1 4 -7 140.59 18.8
-1 -4 -7 107.39 14.1
-1 -4 -7 106.89 18.6
-1 -4 -7 77.49 13.5
1 -4 7 86.59 10.6
-1 -4 -7 97.79 14.4
-1 -4 -7 146.19 26.1
1 -4 7 126.09 19.8
-1 -4 -7 87.49 15.9
1 -4 7 104.29 19.2
1 -4 7 106.59 23.7
1 -4 7 81.39 12.1
1 -4 7 94.79 13.5
-1 4 -8 13.4 8.7
-1 4 -8 15.5 9
1 4 8 -0.5 10.5
1 4 8 20.7 8.6
1 4 8 3.3 7.9
1 4 8 11.3 9.8
-1 -4 -8 17.2 10
1 -4 8 22.1 12
1 -4 8 5.9 8.9
-1 -4 -8 4 8.7
1 -4 8 7 9.1
-1 -4 -8 12.5 10.6
1 -4 8 14.3 12.4
1 -4 8 12 5.1
1 4 9 175.58 25.1
1 4 9 172.68 26
1 4 9 138.49 20.5
1 4 9 170.98 19.8
-1 4 -9 194.68 23.7
1 -4 9 176.18 14.7
1 -4 9 184.68 25.9
1 -4 9 183.28 33.1
1 -4 9 145.79 15.8
-1 -4 -9 203.78 25.6
-1 -4 -9 216.18 25.8
1 4 10 -5.9 10
1 4 10 -7.3 12.8
1 4 10 2.9 9.4
-1 4 -10 16.6 8.7
1 4 10 6.5 10.2
1 -4 10 -11.7 11.2
1 -4 10 5.2 8.5
-1 -4 -10 14.2 12.1
1 -4 10 5.3 11.3
-1 -4 -10 9.7 11.6
1 4 11 34.4 13.7
1 4 11 51.69 16.7
1 4 11 52.39 12.3
-1 4 -11 53.49 14.1
-1 -4 -11 75.89 17
1 -4 11 59.49 13.8
1 -4 11 42.9 15.6
-1 5 12 12 16
1 5 -12 -8.3 11.5
-1 5 12 -5.7 8.8
-1 5 12 -11.5 12.5
1 -5 -12 8.9 12.5
-1 -5 12 18.9 9.6
-1 -5 12 6.1 17.8
-1 5 11 69.79 16.6
-1 5 11 38.8 15.7
-1 5 11 61.69 14.6
1 5 -11 62.99 13.9
-1 -5 11 61.39 12.8
-1 -5 11 95.39 20.7
-1 -5 11 63.49 15.1
1 -5 -11 57.79 15.1
1 -5 -11 72.79 14.6
-1 -5 11 60.49 12.8
-1 5 10 101.29 18.8
-1 5 10 84.59 15.4
-1 5 10 91.19 18.1
-1 5 10 116.69 18.6
-1 -5 10 80.29 15.7
-1 -5 10 116.39 16.7
1 -5 -10 119.89 18.6
1 -5 -10 129.89 18.9
-1 -5 10 112.49 20.9
-1 -5 10 127.79 17.6
-1 -5 10 99.39 14.8
-1 5 9 8.3 11.5
-1 5 9 15.1 11.3
-1 5 9 2.1 16.9
-1 5 9 0.8 8.3
1 5 -9 7.7 8.1
1 5 -9 16.3 9.1
1 5 -9 51.49 15.1
-1 5 9 23.7 10.5
-1 -5 9 26.7 13
1 -5 -9 4.1 9.2
-1 -5 9 7.1 12.3
-1 -5 9 6.5 9.2
1 -5 -9 21.9 11.1
1 -5 -9 6 9.1
-1 -5 9 20.9 9.4
-1 -5 9 19.7 8.3
-1 5 8 248.28 25.5
1 5 -8 247.28 22.8
1 5 -8 252.57 25.1
-1 5 8 230.88 24.9
-1 5 8 249.68 26.9
-1 5 8 217.28 25.7
1 5 -8 249.88 26
1 -5 -8 212.18 23.4
-1 -5 8 288.77 31.6
1 -5 -8 209.38 22.4
-1 -5 8 252.17 22.7
1 -5 -8 248.28 26.6
-1 -5 8 260.17 25.6
1 -5 -8 269.87 27.3
-1 -5 8 235.48 25.2
-1 -5 8 222.78 28.1
1 5 -7 29.7 8.7
1 5 -7 20.8 10.3
-1 5 7 11.7 9.3
-1 5 7 13.8 9.8
1 5 -7 21.1 7.7
-1 5 7 16.7 8.2
1 5 -7 22.9 9
-1 5 7 8.8 7.2
1 5 -7 24.8 13.5
1 -5 -7 -1.9 8.9
-1 -5 7 19.7 10.8
1 -5 -7 14.5 8.4
1 -5 -7 16.8 8.8
-1 -5 7 20.1 8.5
1 -5 -7 29.6 11.9
1 -5 -7 19.9 9.3
-1 -5 7 18.8 8.5
-1 -5 7 8.8 12
-1 -5 7 2.6 6.5
1 -5 -7 16.1 7.5
-1 5 6 541.05 41
1 5 -6 609.04 38.4
1 5 -6 542.55 39.2
-1 5 6 579.94 39.5
-1 5 6 541.85 38.7
-1 5 6 489.45 40.2
1 5 -6 577.44 43.5
1 5 -6 555.84 39.1
-1 -5 6 590.54 41.3
-1 -5 6 510.35 38.9
-1 -5 6 581.24 43.3
-1 -5 6 552.24 39
-1 -5 6 587.84 38.5
1 -5 -6 533.95 39.3
1 -5 -6 493.05 39.7
1 -5 -6 485.85 39.7
1 -5 -6 518.85 38
1 5 -5 265.87 21.3
1 5 -5 222.38 20.8
-1 5 5 207.28 22.3
1 5 -5 234.88 25.1
-1 5 5 224.38 20.3
-1 5 5 224.08 20.8
1 5 -5 249.88 20.2
-1 5 5 181.68 20.8
1 5 -5 195.88 20.4
-1 -5 5 231.38 20
-1 -5 5 255.97 27.1
1 -5 -5 222.18 21.4
1 -5 -5 197.48 21.6
1 -5 -5 239.28 21.4
-1 -5 5 251.27 22
-1 -5 5 226.48 21
1 -5 -5 206.48 19
1 -5 -5 216.18 20.9
-1 -5 5 209.18 25.2
1 -5 -5 216.48 19.1
-1 5 4 411.46 30
1 5 -4 400.76 29.8
-1 5 4 433.76 29.7
-1 5 4 381.76 27.5
1 5 -4 406.66 33.7
1 5 -4 395.56 29.5
-1 5 4 397.46 29.1
1 5 -4 439.56 30.2
-1 5 4 420.76 32.3
1 5 -4 461.15 30.3
-1 -5 4 431.76 30.1
-1 -5 4 396.96 29.4
-1 -5 4 457.75 31
1 -5 -4 368.66 30.9
-1 -5 4 397.86 32.4
1 -5 -4 361.06 29.7
1 -5 -4 348.87 29
-1 5 3 55.69 10
1 5 -3 58.69 13.8
1 5 -3 66.59 10.2
-1 5 3 41.8 8.2
-1 5 3 74.59 11.8
-1 5 3 50.19 7.4
-1 5 3 42.7 7.9
1 5 -3 67.99 8.8
1 5 -3 72.39 11.1
1 5 -3 51.29 7.9
-1 -5 3 43.5 8.1
-1 -5 3 44.9 7.4
1 -5 -3 42.7 7
1 -5 -3 60.79 9.8
-1 -5 3 59.59 10
-1 -5 3 63.99 12.9
1 -5 -3 47.9 8.7
1 -5 -3 33.9 7.1
1 -5 -3 55.39 10.6
1 5 -2 1279.87 78.79
1 5 -2 1314.17 78.99
-1 5 2 1155.28 77.79
-1 5 2 1336.77 78.79
-1 5 2 1238.08 80.99
1 5 -2 1375.66 83.69
-1 5 2 1301.77 78.69
1 -5 -2 1272.97 78.79
-1 -5 2 1465.95 82.09
-1 -5 2 1446.06 79.19
1 -5 -2 1164.98 78.19
-1 -5 2 1311.67 78.79
1 -5 -2 1227.18 83.39
-1 -5 2 1384.96 79.29
-1 5 1 218.78 17
-1 5 1 222.48 19.6
1 5 -1 222.68 17.6
1 5 -1 247.58 19.9
-1 5 1 237.38 17.7
1 5 -1 221.48 17.8
-1 5 1 215.78 14.5
1 5 -1 258.57 21.7
-1 5 1 204.48 19.4
1 -5 -1 221.98 19.5
1 -5 -1 201.08 15.2
-1 -5 1 214.08 21.7
1 -5 -1 221.08 17.3
-1 -5 1 228.78 17.7
-1 -5 1 235.48 19.5
1 -5 -1 223.68 17.1
-1 -5 1 230.38 16.5
1 -5 -1 186.08 19.6
-1 -5 1 225.38 18.5
-1 -5 1 235.98 15.9
-1 5 0 241.68 29.1
1 5 0 310.07 19.3
1 5 0 313.37 23.4
-1 5 0 279.77 19.8
-1 5 0 214.28 25.4
1 5 0 299.97 20.5
1 5 0 297.97 23.2
1 5 0 291.37 20.6
1 -5 0 314.77 22.3
1 -5 0 288.47 20
-1 -5 0 254.67 18.9
-1 -5 0 255.77 22.2
1 -5 0 274.07 20.5
1 -5 0 260.57 22.9
-1 -5 0 263.97 20.1
-1 -5 0 270.17 20.8
1 5 1 453.65 28
-1 5 -1 403.66 28.1
-1 5 -1 393.06 26.4
1 5 1 468.05 29.1
1 5 1 406.76 30.6
-1 5 -1 483.35 30.1
-1 5 -1 394.16 31.5
1 5 1 454.45 28.5
1 5 1 398.86 29.9
-1 -5 -1 365.76 32.3
-1 -5 -1 430.56 28.8
-1 -5 -1 450.45 28.6
-1 -5 -1 426.36 30.4
1 -5 1 445.96 26.8
1 -5 1 417.06 31.8
1 -5 1 423.76 35.1
-1 -5 -1 422.66 27.9
1 -5 1 412.36 28.1
-1 5 -2 1452.35 86.69
1 5 2 1375.86 83.09
-1 5 -2 1388.26 82.89
-1 5 -2 1363.96 82.89
1 5 2 1438.56 83.59
1 5 2 1339.67 85.29
-1 5 -2 1403.56 82.49
1 5 2 1232.28 83.89
1 5 2 1410.16 83.29
-1 -5 -2 1376.46 83.39
-1 -5 -2 1331.67 83.39
-1 -5 -2 1363.36 84.99
1 -5 2 1324.87 83.09
1 -5 2 1397.26 83.09
1 -5 2 1437.66 86.39
-1 -5 -2 1324.57 83.29
1 -5 2 1527.35 82.99
-1 -5 -2 1273.97 84.49
-1 5 -3 40.5 8.1
1 5 3 42.4 8.5
-1 5 -3 28 11.5
-1 5 -3 41.4 8
1 5 3 49.6 10.3
1 5 3 36.8 7.7
-1 5 -3 28.6 6.7
1 5 3 34.9 8.7
1 5 3 29.5 6.5
-1 5 -3 34.4 7.1
1 -5 3 50.09 11.8
1 -5 3 50.49 8.6
-1 -5 -3 52.39 10.4
-1 -5 -3 28.4 8.6
1 -5 3 30.2 7.6
-1 -5 -3 36 7.4
1 -5 3 50.99 7.9
-1 -5 -3 43.1 8.4
-1 -5 -3 37.1 8.7
1 5 4 991.6 62.19
-1 5 -4 1035.7 60.39
1 5 4 865.71 62.69
-1 5 -4 965.3 61.29
-1 5 -4 973.7 61.39
1 5 4 881.21 61.29
-1 5 -4 1044.8 66.09
1 -5 4 943.51 61.59
-1 -5 -4 1010.2 62.69
-1 -5 -4 938.41 62.59
1 -5 4 1059.99 60.79
-1 -5 -4 887.81 62.29
1 -5 4 936.31 61.59
-1 -5 -4 1013.1 62.29
1 -5 4 1080.89 63.09
-1 -5 -4 1018 62.29
-1 -5 -4 884.61 62.89
-1 5 -5 123.09 20.8
-1 5 -5 118.39 15.2
1 5 5 62.49 10.6
-1 5 -5 103.29 14.4
-1 5 -5 103.39 11.2
-1 5 -5 70.69 10.4
1 5 5 74.69 12.8
1 5 5 79.99 13
1 5 5 105.49 15.6
-1 -5 -5 98.79 14.7
1 -5 5 117.49 15.6
-1 -5 -5 96.99 13.3
1 -5 5 81.99 11.9
-1 -5 -5 94.99 17
-1 -5 -5 71.59 11.8
1 -5 5 94.29 15.9
1 -5 5 74.99 10.9
-1 -5 -5 91.89 16
1 5 6 69.29 10.9
-1 5 -6 78.19 13.6
1 5 6 60.69 13
-1 5 -6 75.69 10.1
1 5 6 76.59 13
-1 5 -6 77.49 11.6
1 5 6 61.09 11.4
-1 5 -6 69.49 10.4
1 -5 6 84.19 16.3
-1 -5 -6 62.59 11.2
1 -5 6 81.39 14.4
-1 -5 -6 60.19 10.7
1 -5 6 68.39 11.4
-1 -5 -6 81.59 13.1
-1 -5 -6 100.89 14.8
1 -5 6 76.09 11.5
1 -5 6 85.59 12.7
1 5 7 40.1 18.8
1 5 7 25.7 9
1 5 7 53.59 13
-1 5 -7 51.99 10.3
-1 5 -7 47 13
1 5 7 31.8 9.7
1 -5 7 38.7 8.5
1 -5 7 47.8 12.7
1 -5 7 45.9 14
-1 -5 -7 49 12
-1 -5 -7 35.4 9.7
1 -5 7 54.89 15.9
1 -5 7 40.7 9.9
-1 -5 -7 41.9 11.8
-1 -5 -7 54.59 13.1
-1 -5 -7 38.7 12.3
1 5 8 175.38 23.4
1 5 8 195.08 23.4
1 5 8 178.18 25.7
-1 5 -8 183.38 24.1
-1 5 -8 239.08 24.4
1 5 8 156.68 21.1
1 -5 8 216.78 24.1
1 -5 8 233.38 27.3
1 -5 8 218.78 28.6
-1 -5 -8 205.58 24.9
1 -5 8 191.68 18.6
-1 -5 -8 249.38 26.4
1 -5 8 224.38 25.1
-1 -5 -8 184.08 21.2
1 -5 8 180.18 17.8
-1 -5 -8 241.08 27.4
-1 5 -9 3.7 7.4
1 5 9 1.1 10.4
1 5 9 6.1 10
1 5 9 -2.8 9.3
1 5 9 18.5 9.2
1 -5 9 5 11.6
1 -5 9 1.6 8.4
1 -5 9 16.2 8.1
1 -5 9 -8.8 13.3
-1 -5 -9 -3.6 9.6
-1 -5 -9 6.7 8.6
1 5 10 129.79 21.2
1 5 10 88.19 16.7
-1 5 -10 89.39 15.6
1 5 10 119.39 17.4
1 5 10 91.99 17.3
1 5 10 71.49 15
-1 -5 -10 78.59 15.7
1 -5 10 89.59 13.8
-1 -5 -10 101.59 19.4
1 -5 10 112.49 17.2
1 -5 10 99.29 20.1
-1 5 -11 -3 9.3
1 5 11 -19.3 9.1
1 5 11 20.8 13.5
1 -5 11 -14.1 8.5
-1 -5 -11 -14.6 11.4
1 -5 11 2.4 14.8
1 -5 11 21.6 10.4
1 -5 11 7 12.7
-1 -5 -11 -14.1 9.8
-1 6 10 68.09 16.1
1 6 -10 70.69 12.6
-1 6 10 67.59 17.2
-1 6 10 80.69 15.9
-1 -6 10 94.49 13.7
-1 -6 10 73.89 13.7
-1 -6 10 82.69 14
-1 -6 10 97.79 19.7
1 -6 -10 48.5 14.6
-1 -6 10 53.89 13.7
1 -6 -10 60.99 14.5
1 6 -9 135.09 18.4
-1 6 9 140.39 23.8
-1 6 9 97.79 28.9
1 6 -9 159.48 23.6
-1 6 9 152.98 20.8
-1 6 9 126.19 24
-1 6 9 107.99 16.6
-1 -6 9 135.59 19.1
-1 -6 9 169.38 26.3
-1 -6 9 153.08 22.5
1 -6 -9 201.48 24.8
1 -6 -9 156.38 20.3
1 -6 -9 178.88 24.9
-1 -6 9 198.68 22.8
1 6 -8 40.1 11.3
-1 6 8 24.6 11.1
-1 6 8 21.8 9.2
1 6 -8 52.69 16.1
1 6 -8 29.5 10.1
1 6 -8 35.9 9.8
-1 6 8 24.7 11.5
-1 6 8 19.1 10.1
1 -6 -8 40.1 11.3
1 -6 -8 27.7 10.1
-1 -6 8 34.8 10.2
-1 -6 8 27 8.6
1 -6 -8 9.5 9.8
-1 -6 8 40.4 15.5
-1 -6 8 17.6 8.8
-1 -6 8 18.1 12.1
1 -6 -8 15.2 9.3
1 6 -7 210.58 24.1
1 6 -7 215.08 22.9
-1 6 7 209.78 23.7
1 6 -7 193.28 20
-1 6 7 213.98 23.9
1 6 -7 214.48 22.8
-1 6 7 204.18 22.6
-1 6 7 182.58 23.1
-1 -6 7 234.38 29.5
1 -6 -7 172.28 23.3
1 -6 -7 208.28 23.9
-1 -6 7 244.08 22.7
1 -6 -7 195.18 21.2
-1 -6 7 214.38 23.2
-1 -6 7 232.68 21.6
1 -6 -7 164.28 21.1
1 -6 -7 174.28 24.1
-1 6 6 45.4 8.8
1 6 -6 65.99 10.6
1 6 -6 61.59 16.3
-1 6 6 72.29 12.8
1 6 -6 58.39 10.5
-1 6 6 49.8 9.6
1 6 -6 52.69 11.4
1 6 -6 59.99 10.1
-1 6 6 76.79 14.4
1 -6 -6 39.5 12
1 -6 -6 43.9 11.5
1 -6 -6 46.1 10.1
-1 -6 6 58.59 10.5
1 -6 -6 55.09 10.5
1 -6 -6 36.3 9.1
-1 -6 6 54.29 10.4
1 -6 -6 55.39 11.9
-1 6 5 230.38 32.5
-1 6 5 260.37 23.6
1 6 -5 333.37 29.9
1 6 -5 335.57 25
1 6 -5 303.47 24.7
1 6 -5 336.27 24.7
1 6 -5 279.17 24.2
-1 6 5 266.77 24.2
-1 6 5 267.57 26.1
-1 -6 5 304.07 29.1
-1 -6 5 290.87 24.4
1 -6 -5 280.57 25.4
1 -6 -5 280.57 24.7
1 -6 -5 232.28 24.4
1 -6 -5 281.47 22.9
-1 -6 5 287.97 24.8
1 -6 -5 300.57 24.9
-1 -6 5 291.67 23.6
-1 6 4 106.59 16.2
-1 6 4 102.99 13.7
-1 6 4 110.99 14.3
1 6 -4 124.59 15.2
-1 6 4 84.89 14
1 6 -4 106.29 14.8
-1 6 4 95.49 12
1 6 -4 115.99 13.6
1 6 -4 125.99 22
-1 -6 4 111.49 15.1
1 -6 -4 113.99 15.6
1 -6 -4 97.99 15.8
-1 -6 4 116.09 14.9
-1 -6 4 121.19 15.5
-1 -6 4 111.99 17.3
1 -6 -4 104.79 14.6
1 -6 -4 103.19 15.1
1 -6 -4 95.09 14
1 6 -3 334.57 24.8
1 6 -3 327.47 22.6
-1 6 3 240.98 21.5
1 6 -3 291.97 23
-1 6 3 243.08 25.2
1 6 -3 328.07 29.7
1 6 -3 302.57 22.8
-1 6 3 262.17 22.4
-1 -6 3 275.57 28.1
1 -6 -3 287.97 23
1 -6 -3 310.57 23.5
-1 -6 3 279.87 22.7
-1 -6 3 303.17 23.2
1 -6 -3 291.57 22.9
-1 -6 3 322.47 25.4
1 -6 -3 288.77 25.1
1 -6 -3 286.57 25
-1 -6 3 287.77 23.3
-1 6 2 399.76 30.7
-1 6 2 434.86 33.2
1 6 -2 425.56 30.4
1 6 -2 415.26 30.4
1 6 -2 402.86 34.3
1 6 -2 508.05 33
-1 6 2 490.45 29
1 6 -2 490.65 30.2
-1 6 2 486.75 30.8
-1 6 2 481.75 30.4
-1 -6 2 479.35 30.2
1 -6 -2 389.76 29.1
-1 -6 2 434.06 30.4
1 -6 -2 412.56 30.1
-1 -6 2 461.15 34.7
-1 -6 2 473.35 31.3
1 -6 -2 420.26 30.4
1 -6 -2 385.36 32.2
-1 6 1 1786.32 103.29
1 6 -1 1759.52 105.49
1 6 -1 1773.92 105.49
-1 6 1 1748.72 107.99
-1 6 1 1814.52 105.39
1 6 -1 1851.91 107.99
-1 6 1 1563.24 106.59
-1 6 1 1778.82 105.39
-1 -6 1 1782.72 105.49
-1 -6 1 1730.43 104.99
1 -6 -1 1753.82 105.29
-1 -6 1 1767.42 105.69
1 -6 -1 1679.43 103.69
-1 -6 1 1857.61 104.59
1 -6 -1 1775.22 108.29
-1 -6 1 1810.22 110.19
-1 -6 1 1740.33 108.89
1 -6 -1 1802.12 105.59
-1 6 0 479.05 36.2
1 6 0 510.05 38.2
1 6 0 498.85 33.1
1 6 0 499.45 36.1
1 6 0 508.65 33.4
-1 6 0 503.55 33.3
1 6 0 512.85 32.1
-1 6 0 522.45 32.8
1 -6 0 469.55 36.3
-1 -6 0 514.15 32
1 -6 0 505.45 32.9
1 -6 0 470.55 35.2
1 -6 0 489.55 33.3
-1 -6 0 497.95 33.2
-1 -6 0 501.15 37.6
-1 -6 0 539.45 36.4
-1 -6 0 521.75 33.7
1 6 1 304.37 21.9
-1 6 -1 280.97 20.8
1 6 1 302.87 20
1 6 1 296.27 21
-1 6 -1 258.77 18
-1 6 -1 293.37 21
1 6 1 293.77 24.4
1 6 1 306.87 23.6
-1 6 -1 243.18 25.1
-1 -6 -1 240.08 22.7
1 -6 1 290.87 18.6
-1 -6 -1 272.97 21.7
1 -6 1 296.57 22.2
1 -6 1 235.08 24.5
-1 -6 -1 285.67 21.1
-1 -6 -1 240.28 24.8
1 -6 1 271.77 20.9
-1 -6 -1 286.97 20.2
1 6 2 587.24 42.8
1 6 2 603.64 39.5
1 6 2 609.34 40.9
-1 6 -2 641.54 40.1
-1 6 -2 682.03 39
-1 6 -2 585.34 44.4
-1 6 -2 604.64 39.8
1 6 2 605.34 40.1
-1 -6 -2 552.64 42.2
-1 -6 -2 606.84 42.5
1 -6 2 667.03 39.2
1 -6 2 614.64 40.5
1 -6 2 612.24 40.3
-1 -6 -2 609.94 40.3
-1 -6 -2 683.33 40.7
-1 -6 -2 618.04 40.5
1 -6 2 540.25 43.6
1 6 3 641.94 46.3
-1 6 -3 751.72 45.6
1 6 3 654.53 45.6
-1 6 -3 703.23 45.3
1 6 3 714.23 45.8
1 6 3 627.14 47.6
1 6 3 692.53 46.2
-1 6 -3 787.92 51.49
-1 -6 -3 632.54 45.9
-1 -6 -3 680.33 47.5
1 -6 3 813.52 46.1
-1 -6 -3 682.53 46
-1 -6 -3 674.33 46.5
1 -6 3 777.12 50.39
1 -6 3 708.93 46
1 -6 3 690.63 45.7
-1 6 -4 377.26 27.2
-1 6 -4 336.57 26.6
1 6 4 346.97 27.1
-1 6 -4 364.76 25.8
1 6 4 318.47 28.7
-1 6 -4 397.36 32.9
-1 6 -4 370.16 27
1 6 4 379.56 27.3
1 6 4 374.96 27.8
1 6 4 339.37 26.8
-1 -6 -4 306.67 27.7
-1 -6 -4 295.27 27.7
-1 -6 -4 352.76 27.7
1 -6 4 407.06 31.7
1 -6 4 352.36 27.5
-1 -6 -4 328.37 27.7
-1 -6 -4 300.67 27.9
1 -6 4 374.06 27
-1 6 -5 39 8.3
1 6 5 54.29 10.7
1 6 5 35.2 10.1
-1 6 -5 57.09 9.6
1 6 5 38.6 10.4
1 6 5 33.6 11.3
-1 6 -5 66.19 14.5
-1 6 -5 43.7 8.1
-1 6 -5 31.7 9.2
1 -6 5 27.9 13.6
-1 -6 -5 29.6 8.8
-1 -6 -5 28.6 10.8
1 -6 5 38.8 8.8
-1 -6 -5 37.2 8.8
-1 -6 -5 41 8.4
1 -6 5 36.6 8
1 -6 5 41.2 12.4
-1 -6 -5 37.3 10.6
-1 -6 -5 52.39 11.6
1 6 6 63.19 14
1 6 6 71.19 12
-1 6 -6 91.49 11.7
-1 6 -6 65.39 11.3
1 6 6 58.89 12.6
1 6 6 52.19 11.2
-1 6 -6 80.59 11.8
-1 6 -6 84.19 14.1
-1 -6 -6 72.59 12.5
-1 -6 -6 99.89 15.7
1 -6 6 63.99 14.8
-1 -6 -6 60.19 10.8
1 -6 6 74.69 11.4
-1 -6 -6 67.59 13.9
-1 -6 -6 81.99 12.9
1 -6 6 60.49 10.9
1 -6 6 76.19 14.5
-1 6 -7 205.68 25.6
-1 6 -7 190.58 23.8
-1 6 -7 220.58 24.2
1 6 7 218.48 25.1
1 6 7 210.78 24.6
1 6 7 239.18 25.1
1 6 7 205.38 23.8
-1 6 -7 237.58 19.3
1 -6 7 256.37 28.6
1 -6 7 260.27 26.9
-1 -6 -7 189.78 21.3
-1 -6 -7 288.27 29.4
-1 -6 -7 206.88 25.2
1 -6 7 228.48 24.1
1 -6 7 254.97 24.6
1 -6 7 235.18 20.8
-1 -6 -7 236.98 25.8
-1 -6 -7 230.68 25.3
1 6 8 22.1 10.2
1 6 8 29.9 13
-1 6 -8 36.9 9.8
1 6 8 13.2 9.3
1 6 8 23 11.5
1 -6 8 10.2 7.3
-1 -6 -8 31.9 10.5
1 -6 8 38.8 15.3
-1 -6 -8 23.1 12.3
1 -6 8 31.9 10.1
1 -6 8 26.7 6.4
1 -6 8 14.2 8.8
1 -6 8 39.1 13.3
-1 -6 -8 18.2 9.9
-1 -6 -8 24.4 10.3
1 6 9 311.37 31.1
1 6 9 376.86 34.8
1 6 9 356.56 34.2
1 6 9 317.77 33.4
-1 6 -9 345.47 32
1 -6 9 290.47 25.2
-1 -6 -9 355.76 35.4
1 -6 9 383.36 32
1 -6 9 312.77 33.1
1 -6 9 416.86 37.6
-1 -6 -9 322.17 33.2
1 6 11 30.8 14
1 6 11 42.2 13.7
-1 6 -11 29.8 12.5
1 6 11 29.4 14.2
1 6 11 44.3 17.6
1 -6 11 40.3 15.6
1 -6 11 49.9 13.4
-1 -6 -11 27.6 15.6
-1 -6 -11 17.5 13.1
-1 7 11 57.99 18.2
-1 7 11 112.49 19
-1 7 11 72.99 17.4
1 7 -11 61.59 13.8
-1 -7 11 63.59 16.1
1 -7 -11 62.99 17.1
1 -7 -11 67.69 16.3
-1 -7 11 108.79 22.1
-1 -7 11 62.39 12.7
-1 7 10 8.5 9.5
-1 7 10 48.1 14.8
1 7 -10 25.2 10.1
-1 -7 10 25.6 9.4
-1 -7 10 14.7 9.3
-1 -7 10 44.9 16
1 -7 -10 33.4 12.9
-1 -7 10 37 14.6
1 -7 -10 14.1 15.7
1 7 -9 25.2 8.5
1 7 -9 1.6 9.4
-1 7 9 15.2 10.7
1 7 -9 15.1 8.6
-1 7 9 17.8 12.4
-1 7 9 25 11.4
-1 7 9 2 8.9
-1 -7 9 13.4 10.8
-1 -7 9 17 13
-1 -7 9 6.1 15.3
1 -7 -9 8.2 10.7
1 -7 -9 -3.9 10.4
1 -7 -9 16.1 10.8
-1 -7 9 4.5 8
-1 -7 9 14.9 9.7
-1 7 8 57.39 13.1
-1 7 8 73.79 14.9
-1 7 8 75.19 17.7
1 7 -8 54.09 11.7
-1 7 8 55.39 11.9
1 7 -8 82.99 12.9
-1 -7 8 75.79 14.4
1 -7 -8 62.09 13.1
-1 -7 8 84.69 16.3
1 -7 -8 55.29 13.6
-1 -7 8 62.29 11.3
1 -7 -8 69.19 14.2
-1 -7 8 96.89 20.2
-1 -7 8 60.39 12.2
1 -7 -8 68.49 13.5
-1 7 7 113.29 18.5
1 7 -7 102.19 19.8
-1 7 7 69.19 12.8
-1 7 7 70.79 13.8
1 7 -7 80.99 12
1 7 -7 76.79 11.8
1 7 -7 55.99 13.9
-1 7 7 88.89 13.1
1 -7 -7 91.29 14.3
1 -7 -7 53.29 12.4
1 -7 -7 64.49 14.6
-1 -7 7 117.79 17.3
-1 -7 7 111.79 17.4
-1 -7 7 90.19 14.1
1 -7 -7 85.59 14.4
-1 7 6 244.38 26.5
1 7 -6 273.07 24
-1 7 6 269.17 25.1
1 7 -6 252.07 24.7
1 7 -6 280.37 25
-1 7 6 247.48 25
-1 7 6 273.37 24.6
1 7 -6 243.48 24.2
1 7 -6 304.17 32
1 -7 -6 211.38 25
1 -7 -6 275.17 26.9
1 -7 -6 291.47 26.4
-1 -7 6 308.57 25.5
-1 -7 6 304.47 32.4
1 -7 -6 251.77 30.5
-1 -7 6 251.87 24.4
1 -7 -6 234.58 25
-1 -7 6 272.07 24
1 -7 -6 220.38 24
-1 7 5 357.06 29.4
1 7 -5 416.16 30
-1 7 5 351.66 33.2
1 7 -5 408.26 36.3
-1 7 5 377.76 33.7
-1 7 5 341.97 27.2
-1 7 5 393.36 29.6
1 7 -5 399.56 30.1
1 7 -5 454.45 31.3
-1 -7 5 389.16 30.1
-1 -7 5 401.46 29.7
-1 -7 5 400.66 36.3
1 -7 -5 390.76 30.8
1 -7 -5 365.96 30.1
1 -7 -5 373.66 32.1
1 -7 -5 408.56 30.7
1 7 -4 537.65 40.1
1 7 -4 504.75 33.9
-1 7 4 405.56 36.2
1 7 -4 476.15 33.6
1 7 -4 528.45 35.3
-1 7 4 426.86 33
-1 7 4 461.05 33.5
-1 7 4 410.96 32.7
1 -7 -4 426.96 34.8
-1 -7 4 514.05 34.4
1 -7 -4 428.86 33.5
-1 -7 4 529.05 40
-1 -7 4 510.65 35.6
1 -7 -4 453.65 36.2
-1 -7 4 460.45 34.1
1 -7 -4 491.15 34.1
-1 -7 4 437.16 33.7
1 -7 -4 501.85 34.5
-1 7 3 408.56 26.9
1 7 -3 320.47 26.2
1 7 -3 351.16 26.1
1 7 -3 359.76 27.8
1 7 -3 333.37 32.4
-1 7 3 331.97 25.8
-1 7 3 392.76 30.8
-1 7 3 345.57 24.8
-1 7 3 355.06 26
-1 -7 3 351.06 26.4
1 -7 -3 351.46 26.5
-1 -7 3 343.47 26.9
-1 -7 3 376.86 36.3
-1 -7 3 399.16 26.8
1 -7 -3 319.67 26.4
1 -7 -3 291.77 28
1 -7 -3 313.57 25.5
-1 7 2 52.49 7.7
-1 7 2 55.09 11.8
1 7 -2 46.8 11.1
1 7 -2 56.89 7.8
-1 7 2 52.09 10.6
1 7 -2 58.39 14.5
-1 7 2 46.1 7.7
1 7 -2 49 7.5
1 7 -2 51.09 7.9
-1 7 2 53.09 7
1 -7 -2 39.2 7.5
1 -7 -2 53.69 8
1 -7 -2 56.19 11
-1 -7 2 54.79 9.2
-1 -7 2 44.5 8
-1 -7 2 28.9 12.5
1 -7 -2 49.4 12.6
1 -7 -2 57.49 8
-1 -7 2 62.79 11.8
-1 -7 2 43.3 7.7
1 7 -1 1381.66 80.99
-1 7 1 1338.97 77.89
-1 7 1 1238.78 80.39
-1 7 1 1156.38 81.39
-1 7 1 1250.67 74.89
1 7 -1 1238.98 77.59
1 7 -1 1124.29 80.29
-1 7 1 1275.67 77.49
1 7 -1 1271.67 77.49
-1 -7 1 1282.57 77.89
1 -7 -1 1275.07 77.49
-1 -7 1 1324.57 77.79
1 -7 -1 1187.38 80.29
-1 -7 1 1420.76 80.89
1 -7 -1 1194.18 75.29
1 -7 -1 1281.97 77.69
-1 -7 1 1305.17 82.59
-1 -7 1 1294.97 76.79
-1 -7 1 1293.07 76.19
1 7 0 225.18 20.5
1 7 0 202.28 23.4
-1 7 0 255.97 20.7
1 7 0 217.08 23.9
-1 7 0 247.98 25
1 7 0 249.58 18.1
-1 7 0 277.07 20
1 7 0 274.57 20.1
1 -7 0 199.78 24.6
1 -7 0 239.88 19.8
-1 -7 0 260.57 20.1
-1 -7 0 260.87 18.1
-1 -7 0 257.57 21.3
-1 -7 0 273.37 23.6
1 -7 0 254.87 20.6
1 -7 0 234.68 22
-1 7 -1 160.18 18.7
1 7 1 143.89 17.9
-1 7 -1 135.79 14.8
1 7 1 168.88 16.4
-1 7 -1 147.49 15.2
1 7 1 157.08 15.1
-1 7 -1 114.19 18.1
1 7 1 164.48 15.7
1 7 1 159.48 19.8
1 -7 1 124.29 20.7
1 -7 1 164.48 17.2
-1 -7 -1 134.19 16.6
1 -7 1 137.49 16.7
-1 -7 -1 136.49 13.2
-1 -7 -1 139.89 21.8
-1 -7 -1 134.29 17.3
1 -7 1 156.58 11.9
-1 7 -2 158.68 18.1
-1 7 -2 127.59 21.1
1 7 2 154.38 20.4
-1 7 -2 154.98 12.9
1 7 2 144.19 13.7
-1 7 -2 145.19 15.2
1 7 2 143.19 17.5
1 7 2 154.08 16.5
-1 7 -2 140.99 15.1
1 7 2 150.78 15.2
1 -7 2 112.39 15.4
-1 -7 -2 143.79 16.4
1 -7 2 131.99 22
1 -7 2 134.39 16.3
-1 -7 -2 155.58 21.5
-1 -7 -2 149.39 16.6
-1 -7 -2 147.59 15.5
1 -7 2 159.68 17.3
1 -7 2 132.99 13.4
-1 -7 -2 135.89 17.8
-1 7 -3 305.77 22.4
1 7 3 275.57 27
1 7 3 306.07 23.4
-1 7 -3 306.47 24
1 7 3 295.97 25.1
1 7 3 316.47 24.2
-1 7 -3 327.37 25.1
-1 7 -3 322.77 30
-1 7 -3 300.57 23.8
1 -7 3 325.07 24.3
-1 -7 -3 298.27 24.7
1 -7 3 289.47 28.3
1 -7 3 337.07 25.3
-1 -7 -3 303.17 25.7
-1 -7 -3 290.97 26.4
-1 -7 -3 265.57 23.9
1 7 4 3.2 6.8
1 7 4 3.1 6
1 7 4 1.9 11.3
-1 7 -4 10.4 5.8
1 7 4 3.8 16.4
-1 7 -4 -6.7 6
1 7 4 3.2 6.6
-1 7 -4 10.8 6.2
-1 7 -4 10.7 10.4
-1 7 -4 3.9 5.5
1 -7 4 12.4 10.6
1 -7 4 7.6 6.8
1 -7 4 0.3 6.6
1 -7 4 1.7 5.6
-1 -7 -4 10.8 7.4
-1 -7 -4 6.2 6.4
-1 -7 -4 1.5 6.3
-1 -7 -4 12.8 9.6
-1 -7 -4 -0.2 5.2
1 7 5 585.54 41.8
1 7 5 549.95 43.5
1 7 5 615.64 42.6
-1 7 -5 612.84 41.4
-1 7 -5 571.64 41
-1 7 -5 658.53 42.6
1 7 5 599.64 42.4
-1 7 -5 646.24 40.6
-1 -7 -5 614.54 42.7
1 -7 5 592.14 41.4
1 -7 5 651.63 47.5
-1 -7 -5 552.04 42.9
-1 -7 -5 545.75 43.3
-1 -7 -5 591.44 43.5
1 -7 5 582.24 41.7
-1 -7 -5 561.24 42.3
-1 -7 -5 563.64 43.4
1 7 6 113.29 18.4
-1 7 -6 133.49 17.7
1 7 6 145.69 21.7
1 7 6 131.29 18.6
-1 7 -6 131.09 15.1
-1 7 -6 132.09 18
-1 7 -6 102.99 14.2
1 7 6 120.59 18.6
-1 -7 -6 142.59 20.8
1 -7 6 96.79 13.8
-1 -7 -6 107.19 17.1
1 -7 6 158.08 20.5
-1 -7 -6 126.59 19.3
1 -7 6 126.69 18.3
-1 -7 -6 154.58 23
-1 -7 -6 116.59 17
-1 -7 -6 117.19 22.4
1 -7 6 148.29 25
1 -7 6 120.69 20.5
1 7 7 195.08 22
1 7 7 137.09 22.7
1 7 7 162.08 21.4
-1 7 -7 155.38 21.5
-1 7 -7 150.98 21.3
-1 7 -7 154.18 21.1
-1 7 -7 162.68 16.6
1 -7 7 199.38 23.9
1 -7 7 179.38 21.9
1 -7 7 186.48 27.4
-1 -7 -7 131.99 22.6
-1 -7 -7 161.88 22.9
1 -7 7 146.99 25
-1 -7 -7 175.98 23.1
1 -7 7 185.78 21.5
-1 7 -8 309.47 29
1 7 8 267.97 28.7
1 7 8 322.17 31.2
-1 7 -8 288.87 22.7
1 7 8 319.07 30.5
1 7 8 237.98 29
1 -7 8 263.97 28.9
1 -7 8 322.07 31
-1 -7 -8 300.07 31.2
1 -7 8 350.56 35.1
-1 -7 -8 281.97 30.4
-1 -7 -8 280.07 31.8
-1 -7 -8 247.18 29.9
1 -7 8 303.67 28.3
1 7 9 14.8 12
-1 7 -9 6.8 8.5
1 7 9 30.4 12.1
1 7 9 12.7 9.7
1 -7 9 3.6 5.1
1 -7 9 2.1 8.4
1 -7 9 11.6 12.6
1 -7 9 44.7 15.3
1 -7 9 -3.8 7.6
-1 -7 -9 17.3 9.8
-1 -7 -9 10.5 12.9
1 -7 9 1.7 9.9
1 7 11 54.39 16.3
1 7 11 29.4 14.7
-1 7 -11 53.09 14.3
1 7 11 39.1 21.4
1 -7 11 83.29 18.4
-1 -7 -11 32.3 17.7
1 -7 11 37.9 12.1
-1 -7 -11 43.2 14
1 8 -10 181.98 25.9
-1 8 10 142.09 21
-1 8 10 163.08 25
-1 8 10 186.28 24.7
-1 -8 10 145.79 20.9
-1 -8 10 155.58 21.6
1 -8 -10 118.89 23.6
-1 -8 10 179.28 25.6
1 -8 -10 169.88 24.1
1 8 -9 24 9.3
1 8 -9 1.3 8.8
-1 8 9 12.3 8.6
-1 8 9 22.8 10.9
-1 8 9 6.6 11.6
1 -8 -9 12 8.4
-1 -8 9 4.9 7.2
-1 -8 9 13.9 17.3
-1 8 8 10.3 9.8
-1 8 8 -4.6 8
-1 8 8 6.1 8.7
1 8 -8 15.7 8.7
-1 8 8 9.2 11.9
1 8 -8 -4.5 7.9
1 8 -8 14.7 9.3
-1 -8 8 2.6 10.9
1 -8 -8 0.1 8.9
1 -8 -8 37.4 10.8
-1 -8 8 11.7 9.4
-1 -8 8 6.7 11.1
-1 -8 8 12.2 13.2
1 -8 -8 25.6 11.6
-1 -8 8 8.6 8.5
-1 8 7 78.09 13.1
-1 8 7 91.29 18.2
1 8 -7 75.69 12.9
1 8 -7 92.59 13
1 8 -7 90.49 15.6
-1 8 7 85.39 15.6
1 8 -7 85.39 14.7
-1 8 7 65.29 12.8
1 8 -7 84.69 21.5
1 -8 -7 68.19 13.3
-1 -8 7 90.99 15.8
-1 -8 7 101.79 14.4
1 -8 -7 61.39 13.9
-1 -8 7 84.49 12.6
1 -8 -7 88.19 14.9
1 -8 -7 119.69 21.1
-1 -8 7 124.39 17.9
1 -8 -7 69.49 12.3
1 -8 -7 68.29 15
-1 -8 7 116.99 22
-1 8 6 289.27 26.7
1 8 -6 340.07 35.4
1 8 -6 324.87 27.3
-1 8 6 272.47 29.3
-1 8 6 257.37 25.9
1 8 -6 305.47 26.8
-1 8 6 270.77 26.4
1 8 -6 304.37 26.7
1 8 -6 279.47 27.1
1 -8 -6 314.37 26.9
-1 -8 6 333.77 28.4
1 -8 -6 258.17 26.8
1 -8 -6 263.67 27.9
-1 -8 6 319.37 27.5
1 -8 -6 265.77 27.5
-1 -8 6 301.17 26.6
-1 -8 6 337.07 35.5
1 -8 -6 296.27 27.6
-1 8 5 25.7 8.1
-1 8 5 25.8 7.1
1 8 -5 33.8 14.7
-1 8 5 10.4 7.1
-1 8 5 14.1 10.3
1 8 -5 28.8 8
-1 8 5 22.4 8.7
1 8 -5 17.5 7.2
1 8 -5 19.1 7.7
-1 -8 5 18 7.5
1 -8 -5 25 9.9
1 -8 -5 26.4 11
-1 -8 5 23.1 10.8
-1 -8 5 24.4 14.6
1 -8 -5 9.2 7.8
1 -8 -5 30 9.6
-1 -8 5 25.4 8.7
1 -8 -5 28.3 8
-1 -8 5 21.5 9.4
-1 8 4 682.63 48.6
-1 8 4 684.53 48
1 8 -4 815.42 49.4
-1 8 4 698.03 49.1
1 8 -4 761.22 49.2
1 8 -4 733.53 49.1
1 8 -4 851.91 55.89
1 -8 -4 695.83 52.29
1 -8 -4 718.93 49.6
-1 -8 4 678.63 49
-1 -8 4 844.42 52.09
1 -8 -4 717.63 49.4
1 -8 -4 668.83 50.69
-1 -8 4 839.52 50.19
1 -8 -4 710.23 49.2
-1 -8 4 738.23 49.7
-1 -8 4 799.12 58.09
-1 8 3 5.3 5.4
-1 8 3 3.8 4.8
-1 8 3 10 5.6
1 8 -3 3.7 4.5
1 8 -3 -3.1 11.4
-1 8 3 13.5 8.3
1 8 -3 14.1 6.1
1 8 -3 8 5.5
-1 8 3 9.8 8.6
1 8 -3 4.2 8.8
-1 -8 3 22.4 9.4
-1 -8 3 12.6 6.9
1 -8 -3 24.1 11
1 -8 -3 6 6.6
-1 -8 3 9.6 10.8
-1 -8 3 6.4 5.6
1 -8 -3 5.3 6.2
1 -8 -3 4.1 5.4
-1 -8 3 13.7 6.5
1 -8 -3 0.9 6.7
1 8 -2 656.13 42.3
-1 8 2 580.04 36.1
1 8 -2 557.44 43.6
-1 8 2 594.44 38.9
1 8 -2 544.35 43.9
-1 8 2 517.55 39.8
1 8 -2 621.34 39.3
-1 8 2 593.54 38.4
-1 8 2 555.84 45.8
-1 -8 2 612.94 38
1 -8 -2 568.04 37.1
1 -8 -2 531.75 38.3
-1 -8 2 594.54 39.5
1 -8 -2 569.74 38.9
1 -8 -2 527.15 42.3
1 -8 -2 541.35 41.7
1 8 -1 334.67 25.6
-1 8 1 311.27 28.8
-1 8 1 334.87 24.8
1 8 -1 323.77 30.2
1 8 -1 332.47 28.8
-1 8 1 307.87 20.7
-1 8 1 336.67 24.3
-1 8 1 337.67 28.7
1 8 -1 320.77 24.6
1 -8 -1 314.47 21.4
1 -8 -1 323.47 24.6
-1 -8 1 292.57 31.7
-1 -8 1 338.67 32.6
1 -8 -1 312.97 25.5
1 -8 -1 283.77 28.8
-1 -8 1 334.37 22.4
-1 -8 1 330.67 24.7
-1 -8 1 372.86 29.4
-1 -8 1 338.57 24.6
1 8 0 591.34 46.3
1 8 0 666.93 47.2
-1 8 0 582.24 46.9
-1 8 0 735.73 46.9
-1 8 0 688.43 42.6
-1 8 0 660.63 43
1 8 0 697.63 43.1
1 -8 0 687.63 39.4
1 -8 0 617.34 47.6
1 -8 0 690.73 43.1
-1 -8 0 564.24 45.6
1 -8 0 690.73 43.5
-1 -8 0 650.53 47.3
-1 -8 0 629.74 41.2
-1 -8 0 690.93 43.3
-1 8 -1 8.6 10.9
1 8 1 10 9.4
-1 8 -1 1.5 4.9
1 8 1 5.8 7.3
1 8 1 6.5 5.5
1 8 1 13.2 8.8
1 8 1 9.7 5
-1 8 -1 7.7 4.7
-1 8 -1 19.3 9.4
-1 -8 -1 7.7 11.9
-1 -8 -1 4.3 5.4
1 -8 1 -1.6 9.7
1 -8 1 7.3 3.9
1 -8 1 0.5 6.9
1 -8 1 5.6 3.1
-1 -8 -1 -1.4 6.8
1 -8 1 6.9 5.2
1 -8 1 1.5 5.9
-1 -8 -1 1 7.4
-1 -8 -1 4.3 4.8
-1 8 -2 430.86 30.5
1 8 2 360.86 31.8
1 8 2 424.16 38
-1 8 -2 448.66 27.8
1 8 2 425.86 31.1
1 8 2 435.86 30.6
-1 8 -2 471.45 36.6
1 8 2 391.96 29.1
-1 8 -2 441.56 30.4
-1 8 -2 491.45 33.5
1 -8 2 425.06 30.9
1 -8 2 399.76 36.6
-1 -8 -2 418.36 33.4
-1 -8 -2 475.35 33.7
1 -8 2 416.46 30.3
-1 -8 -2 420.86 29.9
-1 -8 -2 408.36 35.6
1 -8 2 383.96 28.3
1 -8 2 443.06 32.7
-1 8 -3 22.2 6.5
1 8 3 26.3 7.2
-1 8 -3 30.7 12.4
-1 8 -3 25.7 6.4
-1 8 -3 38.3 7.1
1 8 3 39.7 11.9
1 8 3 29.1 8.5
-1 8 -3 39.3 9.9
1 8 3 40.7 8.5
-1 -8 -3 26.3 7.2
1 -8 3 28.8 12.2
-1 -8 -3 26.5 7.6
-1 -8 -3 27.1 8.1
-1 -8 -3 22.2 8.6
-1 -8 -3 46.9 11.6
1 -8 3 27.2 7.3
1 -8 3 42 7.7
1 -8 3 28 8.8
1 -8 3 23.1 6.9
-1 8 -4 634.54 44.8
-1 8 -4 680.73 45.7
1 8 4 696.83 50.29
1 8 4 615.04 46.4
1 8 4 679.53 46.1
1 8 4 686.03 46.1
-1 8 -4 752.12 46.8
1 8 4 719.03 46.8
-1 8 -4 686.33 51.89
-1 8 -4 682.73 45.8
-1 -8 -4 675.13 47
1 -8 4 726.13 52.29
-1 -8 -4 617.24 48.2
1 -8 4 686.03 46.7
-1 -8 -4 683.03 46.5
1 -8 4 705.43 46.3
-1 8 -5 25.6 7.9
-1 8 -5 35.7 15
-1 8 -5 25.3 7.7
1 8 5 9.7 7.7
-1 8 -5 17.4 7.5
1 8 5 19.5 8.7
1 8 5 19.5 12.3
-1 8 -5 30.9 9
1 8 5 15.8 7.3
1 -8 5 31.4 9.6
1 -8 5 20.6 8.9
1 -8 5 17.7 10.9
-1 -8 -5 14.7 7.3
-1 -8 -5 15.4 9.6
-1 -8 -5 14.9 9
-1 -8 -5 15.5 7.8
1 -8 5 20.6 7.2
1 -8 5 2.5 10.8
1 8 6 474.05 43.5
1 8 6 488.95 38.2
-1 8 -6 487.75 37.9
1 8 6 480.25 40.9
-1 8 -6 566.24 47.9
-1 8 -6 509.65 37.9
-1 8 -6 437.76 36.7
-1 8 -6 542.25 35.6
1 8 6 432.56 37
-1 -8 -6 407.46 38.5
-1 -8 -6 488.45 38.4
1 -8 6 536.25 44.1
1 -8 6 561.24 37.2
-1 -8 -6 453.85 38.4
-1 -8 -6 478.35 40.2
1 -8 6 517.75 37.8
-1 -8 -6 536.65 40.5
-1 -8 -6 442.36 38.1
1 -8 6 463.35 37.3
-1 8 -7 12.5 7.2
1 8 7 2.8 8.7
1 8 7 6.3 9.2
-1 8 -7 5.2 9.3
-1 8 -7 -5.9 7.3
-1 8 -7 11.2 9.8
1 8 7 13.6 11.6
1 8 7 -2 7.6
1 -8 7 1 8.9
-1 -8 -7 1.3 8
-1 -8 -7 -6.7 7.8
1 -8 7 12.4 7.9
1 -8 7 9.3 8.2
1 -8 7 -1.4 8.2
-1 -8 -7 -16.3 7.4
-1 -8 -7 -3.8 10.8
1 -8 7 -6.5 10.4
1 8 8 233.18 29.9
-1 8 -8 247.98 20.2
1 8 8 292.07 28.2
1 8 8 227.78 24.5
-1 8 -8 253.27 25.5
-1 -8 -8 228.18 28.8
-1 -8 -8 192.58 27.4
1 -8 8 245.98 25.9
1 -8 8 264.57 27.2
1 -8 8 200.98 22.3
-1 -8 -8 186.98 28.6
-1 -8 -8 180.08 23.9
1 8 9 -11.4 10.9
1 8 9 17 9.7
1 8 9 12 10.5
-1 8 -9 -3.5 8.1
1 8 9 -4.3 12.4
-1 -8 -9 1.5 8.7
1 -8 9 4.3 12.2
1 -8 9 0.1 7.7
-1 -8 -9 9.7 14.6
1 -8 9 30 15.6
1 -8 9 0.7 10.4
-1 9 11 34.1 13.4
1 9 -11 4.1 11
-1 9 11 -5.6 11
-1 -9 11 17.6 11.1
-1 -9 11 15.2 10.2
-1 -9 11 29.2 16.3
1 -9 -11 -1.1 11.6
1 9 -10 23 9.9
1 9 -10 36.3 9.5
-1 -9 10 68.19 16.9
1 9 -9 90.69 14.4
-1 9 9 62.79 13.4
-1 9 9 69.79 14.5
-1 9 9 93.69 20.2
1 -9 -9 65.59 14.3
-1 -9 9 38.1 15.4
-1 -9 9 62.69 13.1
1 -9 -9 61.69 16
-1 -9 9 76.79 17.4
-1 -9 9 54.49 11.4
1 -9 -9 57.69 12.7
-1 9 8 36.3 12
1 9 -8 28.2 13.1
1 9 -8 41.4 11.6
-1 9 8 20.5 10
-1 9 8 40.5 12.2
-1 9 8 33.4 14.6
1 9 -8 24.7 10.6
1 -9 -8 20.7 12.4
-1 -9 8 32.6 10
-1 -9 8 67.99 19.4
1 -9 -8 38.4 10.4
-1 -9 8 35.7 12.9
-1 -9 8 26.6 9.4
1 -9 -8 19.1 11.2
-1 -9 8 16.2 12.5
1 9 -7 163.28 26.7
-1 9 7 138.09 20.8
-1 9 7 174.98 26.3
-1 9 7 147.59 20.3
-1 9 7 162.38 21.1
1 9 -7 155.88 22.1
1 9 -7 200.38 21.1
1 9 -7 172.18 21.5
-1 -9 7 221.28 34.8
-1 -9 7 174.28 23.3
1 -9 -7 178.98 23.7
1 -9 -7 167.88 25
-1 -9 7 169.68 23.6
1 -9 -7 208.48 24.4
-1 -9 7 158.58 20.9
1 -9 -7 137.09 19
-1 -9 7 149.09 20.9
1 9 -6 51.89 10.2
-1 9 6 63.49 10.7
-1 9 6 61.89 15.4
1 9 -6 83.39 14.7
1 9 -6 69.29 12.6
1 9 -6 66.89 19.1
1 9 -6 60.79 10.7
-1 9 6 48.4 11
-1 9 6 43.7 11.3
-1 -9 6 65.19 13.5
-1 -9 6 57.59 11.4
1 -9 -6 48 13.4
-1 -9 6 89.29 20.4
1 -9 -6 77.79 14.1
1 -9 -6 72.79 15.7
1 -9 -6 51.29 10.7
-1 -9 6 58.39 14.2
1 -9 -6 38.6 10.1
-1 -9 6 62.99 10.9
1 9 -5 236.48 20.3
-1 9 5 195.58 25.3
1 9 -5 202.28 30.8
1 9 -5 234.48 23.8
-1 9 5 190.38 20.1
1 9 -5 215.18 21.3
1 9 -5 185.48 20.7
-1 9 5 223.88 21
-1 9 5 180.98 26.9
1 -9 -5 179.88 22.1
-1 -9 5 215.68 21.5
-1 -9 5 231.08 24.6
1 -9 -5 203.88 23.9
-1 -9 5 219.08 23.1
1 -9 -5 185.38 21.2
1 -9 -5 168.58 26
-1 -9 5 195.58 33.7
1 -9 -5 192.28 22.6
-1 -9 5 230.48 22.6
1 9 -4 44.3 9.2
-1 9 4 59.59 10.5
-1 9 4 50.39 8.7
1 9 -4 67.29 12.9
1 9 -4 75.99 18.2
-1 9 4 61.39 14.3
1 9 -4 65.79 10.2
-1 9 4 64.19 10.9
-1 9 4 51.59 10.1
1 9 -4 57.49 9.4
1 -9 -4 48.4 13.3
-1 -9 4 76.79 20.3
1 -9 -4 46.7 9.3
-1 -9 4 71.29 11.1
-1 -9 4 47.2 9.7
-1 -9 4 71.19 14.3
1 -9 -4 49.7 12.3
1 -9 -4 60.09 10.3
1 -9 -4 46.4 10.8
-1 -9 4 44.3 8.7
1 9 -3 353.66 28.3
-1 9 3 309.17 28.1
1 9 -3 377.76 28
-1 9 3 372.86 27.5
-1 9 3 365.06 28.1
-1 9 3 333.27 25.3
1 9 -3 393.76 35.5
-1 9 3 359.26 32.6
1 9 -3 400.16 26.8
1 -9 -3 338.87 31.3
-1 -9 3 426.86 32.4
1 -9 -3 371.56 28
1 -9 -3 346.67 26.7
1 -9 -3 350.26 28.8
-1 -9 3 425.86 36.7
-1 -9 3 381.16 27.3
-1 -9 3 349.67 28.1
-1 -9 3 385.76 29.4
1 -9 -3 343.77 32.5
1 9 -2 61.99 9
1 9 -2 60.19 13
-1 9 2 57.99 8.5
1 9 -2 54.59 14.8
-1 9 2 54.09 11.8
-1 9 2 73.99 14.1
1 9 -2 63.49 9.5
-1 9 2 45.7 7.7
-1 9 2 39.3 8.1
1 -9 -2 57.99 13.7
-1 -9 2 49.2 9.3
-1 -9 2 53.49 9.8
1 -9 -2 61.99 8.3
1 -9 -2 34.5 10.7
-1 -9 2 67.69 13.4
1 -9 -2 41.2 9.1
-1 -9 2 59.99 8.9
-1 -9 2 40.2 14
-1 -9 2 79.19 11
1 -9 -2 43.4 7.8
1 9 -1 1016 62.69
1 9 -1 935.21 66.29
-1 9 1 972 62.29
1 9 -1 1095.19 66.79
-1 9 1 901.11 65.69
1 9 -1 1030.4 63.09
-1 9 1 1014.8 62.09
-1 9 1 929.81 58.79
-1 9 1 861.21 64.39
1 -9 -1 1006.5 59.39
1 -9 -1 927.41 65.99
-1 -9 1 944.11 65.49
-1 -9 1 1054.29 68.49
-1 -9 1 1012.2 60.29
1 -9 -1 983.8 62.69
-1 -9 1 1010.1 61.19
-1 -9 1 1026.8 62.99
1 -9 -1 1060.99 62.49
-1 -9 1 959.3 62.39
-1 9 0 188.58 17.3
1 9 0 173.88 22.4
1 9 0 194.38 23
1 9 0 182.28 24.3
-1 9 0 182.08 24.1
-1 9 0 223.28 19.2
-1 9 0 235.08 22.9
1 -9 0 151.68 23.8
-1 -9 0 204.98 19.8
-1 -9 0 214.08 22.2
-1 -9 0 209.48 29.5
-1 -9 0 189.38 16
-1 -9 0 206.58 18.6
1 -9 0 213.48 22.3
-1 -9 0 183.58 15.4
1 -9 0 204.58 18.5
1 -9 0 174.18 19.4
1 9 1 294.97 27.6
-1 9 -1 225.08 27.8
1 9 1 252.07 19
1 9 1 276.37 26.3
-1 9 -1 225.28 20.7
-1 9 -1 227.88 21
1 9 1 269.47 25.6
1 9 1 277.37 22.1
-1 -9 -1 227.68 22.4
-1 -9 -1 220.38 19.2
1 -9 1 243.28 16.6
1 -9 1 259.27 21.3
1 -9 1 255.57 22.9
1 -9 1 277.37 24.5
1 -9 1 273.87 29.4
1 -9 1 256.67 17.3
-1 9 -2 0.3 8.9
1 9 2 4.8 5.9
-1 9 -2 0.1 10.7
1 9 2 11.3 8.2
-1 9 -2 5.7 3.3
-1 9 -2 0.1 4.9
-1 9 -2 3 5.1
1 9 2 8.4 10.2
1 9 2 4 5.2
1 9 2 -2.5 5
1 -9 2 3.5 7.7
-1 -9 -2 -11 7.5
-1 -9 -2 3.9 17.9
-1 -9 -2 6.2 6.8
1 -9 2 0.3 4.9
-1 -9 -2 1 5.3
1 -9 2 5.6 5.3
-1 -9 -2 -1.4 5.4
1 -9 2 -1 6.5
1 -9 2 3.3 10.7
1 9 3 631.54 45.3
1 9 3 577.44 47.6
1 9 3 622.24 43.9
-1 9 -3 682.83 43.9
-1 9 -3 676.13 50.29
1 9 3 667.93 44.7
-1 9 -3 642.14 43.7
-1 9 -3 670.73 41.9
1 9 3 662.33 43.3
-1 -9 -3 589.04 46.7
-1 -9 -3 675.53 45.4
1 -9 3 636.34 44.2
1 -9 3 700.53 51.49
-1 -9 -3 699.33 45
1 -9 3 640.14 45
-1 -9 -3 587.24 43.7
1 -9 3 689.53 42.8
-1 9 -4 129.39 17.4
-1 9 -4 148.59 25.6
1 9 4 112.09 16.4
-1 9 -4 133.79 16.2
1 9 4 98.89 18.6
-1 9 -4 111.49 15.7
1 9 4 111.29 16.5
1 9 4 145.19 15.6
1 9 4 147.89 18.2
-1 9 -4 145.19 14.4
1 -9 4 121.29 18
-1 -9 -4 119.69 18.3
-1 -9 -4 129.29 19.3
-1 -9 -4 117.39 17.4
1 -9 4 130.49 18.2
1 -9 4 120.99 17.9
1 -9 4 133.99 16.1
-1 -9 -4 126.19 17.2
-1 -9 -4 114.39 19.1
1 -9 4 153.38 24.9
-1 9 -5 319.17 28.1
-1 9 -5 353.66 35.8
1 9 5 269.47 26.3
1 9 5 311.87 27.9
1 9 5 340.47 28.5
-1 9 -5 325.07 26.3
1 9 5 312.47 28.4
-1 9 -5 352.46 27.8
1 9 5 296.87 32.7
-1 9 -5 330.37 27.1
1 -9 5 325.27 28.3
1 -9 5 354.26 28.9
1 -9 5 339.77 34.6
-1 -9 -5 296.17 32.1
1 -9 5 313.37 28.2
-1 -9 -5 292.67 28.3
-1 -9 -5 272.47 28
1 -9 5 322.87 30.8
-1 -9 -5 321.87 29.2
-1 9 -6 57.79 11.8
1 9 6 52.09 12
1 9 6 93.99 15.4
1 9 6 59.69 14.9
-1 9 -6 63.09 10.6
1 9 6 80.69 12.8
-1 9 -6 70.39 11.5
-1 -9 -6 60.29 14.2
1 -9 6 72.69 12.7
1 -9 6 79.79 14.3
-1 -9 -6 68.79 16.2
1 -9 6 66.69 12.9
1 -9 6 82.49 14
-1 -9 -6 61.39 14
1 -9 6 83.99 19.4
-1 -9 -6 66.09 13.6
-1 -9 -6 52.19 10.7
1 9 7 69.09 17.4
1 9 7 76.69 12.9
1 9 7 83.49 15.3
-1 9 -7 62.59 14
1 9 7 95.29 16.6
-1 9 -7 95.69 15.4
1 -9 7 109.59 17.4
-1 -9 -7 65.09 15.1
1 -9 7 94.09 15.1
-1 -9 -7 58.39 13.4
1 -9 7 98.79 20.7
-1 -9 -7 74.19 16.9
1 -9 7 78.09 13.9
-1 -9 -7 42.2 16
1 -9 7 50.49 11.6
-1 9 -8 60.89 12.4
1 9 8 66.19 14.5
1 9 8 53.89 15.4
1 9 8 82.19 18.7
1 9 8 67.09 15.3
-1 -9 -8 56.59 16.8
1 -9 8 89.99 16.7
1 -9 8 54.49 12.4
1 -9 8 67.19 12.4
1 -9 8 59.89 13.3
-1 -9 -8 30.4 13.9
-1 -9 -8 59.69 14.1
1 -9 8 96.79 21.1
1 9 9 37.1 13.4
1 9 9 22.4 14.3
1 9 9 55.89 13.9
-1 9 -9 57.69 13.4
1 9 9 39.6 15.6
-1 -9 -9 52.89 15.3
1 -9 9 90.09 19.6
-1 -9 -9 44.9 16.3
1 -9 9 45.9 12.2
1 -9 9 72.19 13.5
1 -9 9 66.09 16.2
1 10 -10 98.99 17.4
-1 10 9 51.49 13.6
1 10 -9 50.39 13.1
-1 10 9 25.5 11.9
-1 10 9 27.3 17.1
1 10 -9 69.89 12.5
1 -10 -9 50.09 12.2
-1 -10 9 22.5 12.3
-1 -10 9 56.19 16
-1 -10 9 26.5 10.7
1 -10 -9 26.5 14.3
-1 10 8 64.29 13.3
1 10 -8 70.09 14.6
-1 10 8 54.29 12.8
1 10 -8 89.39 14.8
-1 10 8 45.5 15.8
1 -10 -8 78.29 15.1
1 -10 -8 86.99 20.7
-1 -10 8 83.39 16.8
-1 -10 8 95.49 21.5
1 -10 -8 48.7 13.8
-1 -10 8 41.8 12.1
-1 -10 8 9.9 23.4
-1 -10 8 57.39 11.6
-1 10 7 141.59 21
1 10 -7 160.98 21.3
-1 10 7 132.09 19.6
-1 10 7 101.29 16.8
1 10 -7 155.38 20.6
-1 10 7 126.79 22.2
1 10 -7 105.29 14.6
1 -10 -7 138.99 20.1
-1 -10 7 142.69 23.6
1 -10 -7 100.09 15.5
1 -10 -7 115.99 16.7
1 -10 -7 86.39 16.8
-1 -10 7 162.68 20.9
-1 -10 7 105.49 16.5
-1 10 6 111.49 16.4
-1 10 6 67.79 13.5
1 10 -6 104.59 15.6
-1 10 6 82.89 18.3
-1 10 6 128.89 23.5
1 10 -6 76.89 13.2
-1 10 6 75.99 13
1 10 -6 109.59 17
-1 -10 6 112.59 17
1 -10 -6 98.59 18.5
-1 -10 6 88.09 14
-1 -10 6 81.39 13.1
-1 -10 6 88.19 17.9
1 -10 -6 88.09 15.2
1 -10 -6 71.99 13.3
-1 -10 6 92.19 20
1 -10 -6 77.99 13.3
1 10 -5 77.59 12.9
-1 10 5 106.09 19.8
1 10 -5 88.49 21.4
1 10 -5 135.09 20.1
1 10 -5 131.09 16.6
-1 10 5 99.19 15.2
1 10 -5 108.29 14.9
-1 10 5 108.19 15.2
-1 10 5 94.49 14.4
-1 10 5 74.79 13
1 -10 -5 110.79 18.9
-1 -10 5 129.59 24.9
-1 -10 5 126.29 18.4
-1 -10 5 131.89 25.6
1 -10 -5 120.79 19.8
-1 -10 5 123.69 21.2
1 -10 -5 99.89 14.3
-1 -10 5 125.99 18.3
1 -10 -5 77.99 13.5
1 -10 -5 95.39 14.4
-1 10 4 34.7 8
1 10 -4 32.1 16.1
1 10 -4 40.6 8
-1 10 4 38 8.9
1 10 -4 31.7 8.6
1 10 -4 43.3 12.5
-1 10 4 38.8 10.1
1 10 -4 33.6 8.7
-1 10 4 32.4 8.1
-1 10 4 41.7 13
1 -10 -4 28.8 11
1 -10 -4 31.6 14.2
-1 -10 4 38 10.1
-1 -10 4 39.9 8.3
-1 -10 4 48.6 13.3
-1 -10 4 60.59 10.6
1 -10 -4 27.6 9
1 -10 -4 28.8 8.5
1 -10 -4 28.3 8.9
-1 -10 4 58.89 21.8
1 10 -3 309.27 27
1 10 -3 229.88 23.1
-1 10 3 263.67 20.1
1 10 -3 278.87 20.8
-1 10 3 260.57 22.8
-1 10 3 243.18 27.6
-1 10 3 267.97 23.8
-1 10 3 220.38 23.2
1 10 -3 268.97 23.4
1 -10 -3 288.07 25.2
1 -10 -3 253.17 22.6
-1 -10 3 277.67 33.7
1 -10 -3 245.38 29.6
1 -10 -3 236.18 29.5
-1 -10 3 303.57 28.3
-1 -10 3 280.67 25.2
1 -10 -3 308.97 32.4
-1 -10 3 281.47 22.4
1 10 -2 113.99 15.8
-1 10 2 121.69 14.4
-1 10 2 95.89 16.5
1 10 -2 121.09 20.1
-1 10 2 95.29 17.2
-1 10 2 113.89 10.3
-1 10 2 80.99 11.5
1 10 -2 82.39 17.6
1 10 -2 123.49 14.3
-1 -10 2 102.69 11.9
-1 -10 2 115.09 15
1 -10 -2 92.49 12.8
1 -10 -2 108.29 17.7
1 -10 -2 120.19 19.1
-1 -10 2 116.99 18.9
1 -10 -2 114.79 12.2
-1 -10 2 98.49 19.1
-1 -10 2 125.29 18
-1 -10 2 97.69 14.7
1 -10 -2 122.79 15.2
1 10 -1 210.48 20.5
1 10 -1 179.58 24.9
-1 10 1 227.68 19
1 10 -1 209.88 19.2
-1 10 1 194.48 23
-1 10 1 219.18 24.8
1 10 -1 196.68 25.1
1 -10 -1 184.68 15
-1 -10 1 202.68 19.4
-1 -10 1 200.08 22.6
1 -10 -1 186.88 22.6
1 -10 -1 207.68 25.2
1 -10 -1 219.18 18.9
-1 -10 1 223.48 21.4
-1 -10 1 211.28 26.7
-1 -10 1 212.48 16.9
1 -10 -1 193.98 20.9
-1 -10 1 211.18 16.3
1 10 0 554.84 41.2
1 10 0 545.65 36.1
1 10 0 543.25 36.8
-1 10 0 541.15 35.6
1 10 0 455.75 39.8
-1 10 0 534.25 35.9
-1 10 0 544.45 40.6
1 -10 0 498.95 31.4
-1 -10 0 510.55 37
-1 -10 0 486.25 35.6
-1 -10 0 514.75 43.7
1 -10 0 519.75 43.1
-1 -10 0 457.55 39.3
1 -10 0 542.65 36
1 -10 0 515.55 36.7
-1 -10 0 503.05 33.5
-1 -10 0 460.85 33.7
1 -10 0 518.15 39.6
1 10 1 173.78 18.7
-1 10 -1 181.68 23.1
1 10 1 176.68 23.4
1 10 1 174.38 15.1
-1 10 -1 176.68 17.7
1 10 1 167.18 17.4
-1 10 -1 168.58 17.1
-1 10 -1 139.09 24.1
1 10 1 162.58 21.3
1 -10 1 184.38 17.8
1 -10 1 175.18 12.4
-1 -10 -1 142.09 26.2
1 -10 1 126.49 21
-1 -10 -1 189.88 20.3
1 -10 1 215.18 27.2
1 -10 1 171.58 13.1
-1 -10 -1 193.38 21.8
-1 -10 -1 148.99 18.8
1 -10 1 202.38 22.6
-1 -10 -1 182.28 18.3
1 10 2 153.38 15
1 10 2 153.28 22.9
-1 10 -2 135.69 16.6
-1 10 -2 127.69 21
1 10 2 131.49 19.3
1 10 2 146.79 17.9
-1 10 -2 148.99 23.1
1 10 2 171.98 17.3
-1 10 -2 154.88 16.8
-1 -10 -2 154.58 26.7
1 -10 2 148.09 18.6
-1 -10 -2 147.89 15.3
1 -10 2 156.78 13.7
1 -10 2 194.68 27.4
-1 -10 -2 160.78 17.3
1 -10 2 158.08 19.1
-1 -10 -2 154.58 19.5
-1 -10 -2 140.69 20.2
1 10 3 395.26 34.8
-1 10 -3 453.85 30.2
1 10 3 474.35 33.9
1 10 3 440.16 32.1
1 10 3 475.15 34.7
-1 10 -3 450.75 39.6
-1 10 -3 489.05 33.5
-1 10 -3 457.75 33.1
1 10 3 399.66 37.8
1 -10 3 501.05 44.2
1 -10 3 444.86 31.3
1 -10 3 435.06 33.7
-1 -10 -3 400.76 39.8
-1 -10 -3 415.56 32.9
-1 -10 -3 405.76 40.2
1 -10 3 434.86 33.9
1 -10 3 522.75 36.8
-1 -10 -3 453.95 35.3
-1 -10 -3 488.25 34.4
1 10 4 206.28 20.7
-1 10 -4 206.38 20.9
1 10 4 183.28 27.6
-1 10 -4 196.58 27.8
-1 10 -4 197.78 20.2
-1 10 -4 227.08 23.6
-1 10 -4 207.08 17.9
1 10 4 183.58 21.9
1 10 4 179.28 19.5
1 10 4 198.88 21.1
-1 -10 -4 159.58 22.5
-1 -10 -4 207.98 28.6
-1 -10 -4 233.48 23.6
1 -10 4 212.18 23.1
1 -10 4 171.48 19.1
-1 -10 -4 177.58 21.3
-1 -10 -4 186.68 21.6
1 -10 4 215.78 21.2
1 -10 4 209.48 23.2
1 -10 4 183.48 30
1 10 5 300.97 27.2
-1 10 -5 371.26 28.8
1 10 5 328.07 32.1
-1 10 -5 309.97 27.9
1 10 5 313.87 34
1 10 5 298.47 28.1
1 10 5 312.47 28
-1 10 -5 333.37 26.7
-1 10 -5 310.47 27
1 -10 5 310.07 29.1
1 -10 5 338.97 29.4
1 -10 5 351.06 36.9
-1 -10 -5 354.26 29.3
-1 -10 -5 308.17 31.4
1 -10 5 344.07 28.3
-1 -10 -5 262.77 33.1
-1 -10 -5 298.17 29.5
1 -10 5 314.47 28.3
-1 10 -6 11.4 7.8
-1 10 -6 16 8.5
1 10 6 8.2 8.2
-1 10 -6 5.2 8.6
1 10 6 10 8.1
1 10 6 5.8 13.2
1 10 6 -7.2 7.1
-1 10 -6 17.6 7.8
-1 -10 -6 22.5 9.6
-1 -10 -6 19.7 14.5
1 -10 6 6.1 13.4
1 -10 6 6.7 7.8
1 -10 6 7.9 10.6
-1 -10 -6 3.2 9.4
-1 -10 -6 11.1 9.8
1 -10 6 12.3 8.9
-1 -10 -6 19.9 9.1
1 -10 6 -2.1 9.1
-1 -10 -6 34.9 12.7
1 10 7 30.1 12.1
-1 10 -7 25 11.6
1 10 7 36.6 15.3
1 10 7 35.1 11
-1 10 -7 41 10.2
1 10 7 29.5 10.7
-1 10 -7 53.09 10.7
-1 -10 -7 59.69 17
1 -10 7 33.1 12
-1 -10 -7 52.69 12.5
-1 -10 -7 35.3 11.4
1 -10 7 36.9 11.5
1 -10 7 36.1 16.3
1 -10 7 21.9 8.8
1 10 8 14.2 14.2
-1 -10 -8 10.9 15
1 -10 8 14.2 14.7
1 -10 8 9.7 9.9
1 -10 8 12 10.2
1 10 9 65.59 19
1 10 9 78.49 16.7
-1 10 -9 81.79 14.3
1 10 9 100.99 17.7
-1 -10 -9 59.89 14.4
-1 -10 -9 89.29 20.9
1 -10 9 77.29 15.1
1 -10 9 73.29 21.7
1 -10 9 104.69 19.3
1 10 10 -1.4 10.1
1 10 10 -4.1 10.3
1 -10 10 14.6 9.4
1 -10 10 -12.1 21.8
-1 -10 -10 9.7 10.6
1 -10 10 10.3 12.1
-1 -11 10 207.08 31.3
-1 11 9 -0.6 7.6
1 11 -9 11.5 9
1 11 -9 2.5 8.7
-1 11 9 21.6 11.5
-1 11 9 -0.9 13
-1 -11 9 -1.7 8.7
1 -11 -9 9.6 8.4
-1 -11 9 19.6 13.5
1 -11 -9 -5.6 14.8
-1 -11 9 9.5 11.9
-1 -11 9 -5 11.9
1 -11 -9 -12.2 10.7
1 11 -8 70.99 13.8
-1 11 8 77.29 13.9
-1 11 8 83.89 20.5
-1 -11 8 74.09 13.1
-1 -11 8 87.99 17
-1 -11 8 62.29 18
1 -11 -8 53.69 12.8
1 -11 -8 70.29 15.7
-1 -11 8 91.29 18
-1 -11 8 108.29 22
1 -11 -8 54.19 16.4
-1 11 7 6.2 8.3
1 11 -7 3.3 9.8
1 11 -7 16.7 9
-1 11 7 32.9 10.2
1 11 -7 12.1 8.3
-1 11 7 10.4 13.5
1 11 -7 27.4 10.9
-1 -11 7 18.6 10.6
1 -11 -7 7 11.9
-1 -11 7 36.7 19.9
-1 -11 7 11.7 8.1
-1 -11 7 -12.3 11.8
-1 -11 7 37.1 10.2
1 -11 -7 2.2 8
1 -11 -7 11.6 8.9
1 -11 -7 9.1 13.7
1 11 -6 217.58 25.7
-1 11 6 173.48 20.4
1 11 -6 189.38 23.6
1 11 -6 188.18 23
-1 11 6 135.19 24.4
1 11 -6 195.38 22.5
-1 11 6 204.18 23.3
-1 11 6 155.88 23.1
1 -11 -6 162.58 23.6
-1 -11 6 220.58 34.5
1 -11 -6 222.78 25.5
-1 -11 6 190.58 23
-1 -11 6 222.28 24.2
-1 -11 6 168.58 26.5
1 -11 -6 198.08 30.3
-1 -11 6 221.98 25.2
-1 11 5 74.29 17.2
1 11 -5 66.79 11.5
-1 11 5 59.19 11
-1 11 5 64.99 12.4
-1 11 5 108.29 24.6
1 11 -5 75.59 12.1
-1 11 5 73.69 13.4
1 11 -5 68.49 14.7
1 11 -5 67.49 10.9
-1 -11 5 109.19 23.7
1 -11 -5 94.79 23
1 -11 -5 48.1 11.6
-1 -11 5 73.29 11.6
1 -11 -5 52.49 11.3
-1 -11 5 67.39 12.9
-1 -11 5 67.89 11.7
1 -11 -5 64.79 12.6
-1 11 4 341.37 35.4
-1 11 4 339.77 29.8
1 11 -4 426.16 35.2
1 11 -4 352.16 40.4
-1 11 4 377.66 30
-1 11 4 343.07 26.9
1 11 -4 408.86 28.5
1 11 -4 357.16 29.7
1 11 -4 368.76 30.8
-1 11 4 357.86 43.6
1 -11 -4 364.56 32.5
-1 -11 4 413.06 31.5
-1 -11 4 430.96 30.1
1 -11 -4 342.57 30.5
-1 -11 4 412.06 36.2
1 -11 -4 319.27 33.3
1 -11 -4 350.26 28.7
1 -11 -4 328.67 36.3
-1 -11 4 390.06 43.7
1 11 -3 42 12.4
-1 11 3 15.4 7.5
1 11 -3 19 15.9
1 11 -3 27.7 7.8
-1 11 3 28.1 8.5
1 11 -3 29.9 8.5
-1 11 3 21.3 9.7
-1 11 3 22.3 13.1
-1 11 3 36.4 6.8
1 -11 -3 21.5 9.7
-1 -11 3 14.3 15.7
1 -11 -3 22.8 8.1
1 -11 -3 26 13.9
-1 -11 3 23.9 8
-1 -11 3 33.1 8.9
1 -11 -3 34.8 12.4
-1 -11 3 13.9 11.5
-1 -11 3 21.8 6.3
-1 -11 3 20.9 9.1
1 -11 -3 19 9
1 11 -2 536.95 43.9
-1 11 2 430.46 38.4
-1 11 2 533.65 42.7
1 11 -2 528.35 36.9
-1 11 2 520.35 36.3
1 11 -2 566.44 42.2
1 11 -2 492.55 36.2
-1 11 2 497.85 36.3
1 -11 -2 483.05 42
-1 -11 2 509.25 36.9
1 -11 -2 478.85 33.5
-1 -11 2 504.15 37.8
1 -11 -2 515.25 37.7
1 -11 -2 473.15 40.8
-1 -11 2 501.65 34.5
-1 -11 2 515.85 33.4
-1 -11 2 450.35 44.5
1 -11 -2 498.15 36.5
-1 -11 2 541.65 41.6
1 11 -1 43.2 14.4
1 11 -1 38.8 14.6
1 11 -1 48.7 9.7
-1 11 1 32.9 7.7
1 11 -1 54.49 9.6
-1 11 1 29.6 7.9
-1 11 1 36.8 12.7
-1 11 1 40.7 13.8
-1 -11 1 44 12.5
-1 -11 1 40.8 9.3
1 -11 -1 58.59 10.4
-1 -11 1 38.7 9
-1 -11 1 35 15.3
1 -11 -1 52.19 6.5
1 -11 -1 49.2 7.7
-1 -11 1 40.9 7.4
-1 -11 1 53.19 7.7
1 -11 -1 45.9 16.6
1 -11 -1 46.8 8.4
1 -11 -1 59.59 16
1 11 0 430.26 32.9
-1 11 0 463.35 37.5
1 11 0 442.16 32.3
-1 11 0 456.45 32
-1 11 0 364.16 36.6
1 11 0 490.85 38.5
-1 11 0 466.95 32.6
1 11 0 395.96 36.9
-1 -11 0 439.26 34
1 -11 0 455.85 40.8
-1 -11 0 385.56 40.5
1 -11 0 409.96 32.9
-1 -11 0 398.36 29.7
-1 -11 0 439.86 48.4
1 -11 0 455.65 32.4
-1 -11 0 438.56 32.1
1 -11 0 480.65 37.5
1 11 1 0.3 4.6
-1 11 -1 0.4 5.7
-1 11 -1 5.7 10.8
1 11 1 3.6 5
1 11 1 6.2 11.2
1 11 1 -4.3 5.3
-1 11 -1 -3.7 5.1
1 11 1 -4.5 9.7
-1 11 -1 -14.7 10.4
-1 -11 -1 -5.5 5.3
-1 -11 -1 -3.1 13.8
1 -11 1 -1.1 6.8
-1 -11 -1 7.3 7.2
-1 -11 -1 6.4 9.6
-1 -11 -1 2.1 4.8
1 -11 1 3.8 8.9
1 -11 1 -5 5.5
1 -11 1 -13.1 12.7
-1 11 -2 164.68 22
-1 11 -2 176.58 17.9
1 11 2 152.28 19
1 11 2 144.89 20.9
1 11 2 158.58 15.4
1 11 2 167.78 18
-1 11 -2 114.79 22.3
-1 11 -2 173.98 17.9
1 11 2 139.99 23.7
-1 -11 -2 124.39 20.8
-1 -11 -2 141.19 15.8
1 -11 2 136.49 17.8
1 -11 2 152.48 12.3
1 -11 2 148.59 19.8
1 -11 2 167.98 14.2
-1 -11 -2 123.09 22
1 -11 2 176.08 21.4
-1 -11 -2 149.39 20.1
1 -11 2 169.68 27
-1 -11 -2 145.79 18.4
1 11 3 241.88 30.9
-1 11 -3 267.87 24.5
-1 11 -3 296.37 24.7
-1 11 -3 313.77 29.4
1 11 3 279.97 24.8
1 11 3 272.57 25.3
1 11 3 230.68 26.2
-1 11 -3 285.27 20.6
-1 11 -3 251.47 33.8
1 11 3 240.08 26.3
-1 -11 -3 227.18 27.5
1 -11 3 278.47 26.4
1 -11 3 271.07 22.1
-1 -11 -3 305.07 34.9
1 -11 3 276.97 24.7
-1 -11 -3 282.17 25.4
-1 -11 -3 283.87 26.8
-1 -11 -3 268.37 23.5
1 -11 3 309.17 27.8
-1 11 -4 342.77 29.7
-1 11 -4 427.46 34.3
1 11 4 344.67 37
1 11 4 323.57 30.5
1 11 4 352.06 30.1
1 11 4 370.46 29.3
1 11 4 383.36 31.9
-1 11 -4 413.16 30.8
-1 11 -4 379.46 27.6
1 -11 4 369.96 31.9
1 -11 4 383.96 40.8
1 -11 4 424.76 33.9
-1 -11 -4 316.97 33.1
-1 -11 -4 386.96 31.5
-1 -11 -4 368.86 32.7
1 -11 4 406.76 30.9
-1 -11 -4 308.47 38.2
-1 -11 -4 350.06 30.4
1 -11 4 390.96 29.2
1 11 5 1.8 8.5
-1 11 -5 -2.5 6.9
1 11 5 4.7 7
-1 11 -5 4.8 6.1
1 11 5 6.1 8.3
1 11 5 9.5 7.2
-1 11 -5 14.4 9
-1 11 -5 -3.9 6.4
1 11 5 6.8 13.7
1 -11 5 17.7 14.5
-1 -11 -5 3.2 13.6
1 -11 5 3.6 10.1
-1 -11 -5 -7.2 6.9
1 -11 5 5.7 7.5
-1 -11 -5 4.6 13.9
1 -11 5 13.9 8.4
1 -11 5 -2.1 8.3
-1 -11 -5 5.6 9.3
1 11 6 121.59 17.9
1 11 6 92.59 14.4
-1 11 -6 112.39 16.7
1 11 6 100.89 15.8
1 11 6 131.99 22.7
-1 -11 -6 119.59 29.9
1 -11 6 110.29 15.7
1 -11 6 108.49 14.7
-1 -11 -6 138.49 18.3
1 -11 6 123.69 20.6
-1 -11 -6 62.29 23.7
-1 11 -7 14.7 9.1
1 11 7 15.9 14.1
1 11 7 15.1 10
1 11 7 1.2 9.8
-1 11 -7 -8.2 9.4
1 11 7 14.2 10.3
1 -11 7 14.4 8.4
1 -11 7 25.1 11.5
1 -11 7 6.6 11.6
1 -11 7 31.1 10.1
-1 -11 -7 28.3 16
-1 -11 -7 16.8 10.7
1 -11 7 24.1 14.1
-1 -11 -7 9.5 9.2
1 11 8 78.49 16.3
1 11 8 48.3 22
1 11 8 44.6 17.2
-1 11 -8 65.49 12.3
1 11 8 45.3 12.5
-1 -11 -8 33.4 18.2
1 -11 8 61.59 13.5
-1 -11 -8 42.1 13.9
1 -11 8 40.2 14.1
1 -11 8 71.09 15.6
1 -11 8 58.09 12.7
1 -11 8 76.49 20.1
1 11 9 9.4 11.3
1 11 9 -14.9 9.5
1 11 9 -23.9 13.3
-1 11 -9 -5.7 9
1 -11 9 -15.5 11.8
1 -11 9 -10.4 10.3
1 -11 9 3.5 8.7
1 -11 9 22.1 15.5
-1 -11 -9 22.4 12.1
1 12 -10 34.2 10.9
1 12 -10 12.3 11.5
-1 12 10 -10 15.7
-1 12 10 20.2 12.3
1 -12 -10 26.3 14.4
-1 -12 10 16 11
-1 12 9 49.2 19.8
-1 12 9 88.59 15.7
1 -12 -9 76.09 19.4
-1 -12 9 94.09 19.3
1 -12 -9 90.49 17.7
-1 -12 9 116.29 23.8
-1 -12 9 102.69 16.9
-1 12 8 1.9 14.3
1 12 -8 23.3 10
1 12 -8 18 9.3
-1 12 8 16.3 9.1
-1 12 8 18.3 11.4
-1 -12 8 -2 10.2
-1 -12 8 17.5 13
-1 -12 8 50.89 17.5
1 -12 -8 8.6 15.2
-1 -12 8 10 8.5
1 -12 -8 7.9 9.9
-1 12 7 32.8 9.7
-1 12 7 30 15.8
1 12 -7 46 12.6
-1 12 7 31 11.9
-1 -12 7 26.9 10.6
-1 -12 7 6.2 14.6
1 -12 -7 16.9 15.4
1 -12 -7 26.4 10.8
-1 -12 7 31.1 11.9
-1 -12 7 68.09 20.6
1 -12 -7 39 11.5
-1 -12 7 31.5 11.2
1 12 -6 -5.5 8.6
-1 12 6 8.1 7.3
1 12 -6 15.6 8.3
-1 12 6 5.4 9.4
-1 12 6 -1.6 7.9
1 12 -6 12.3 6.9
-1 12 6 13.2 14.8
1 12 -6 23.6 11.3
-1 -12 6 9.1 8.3
1 -12 -6 -2.2 9.7
-1 -12 6 26 11
1 -12 -6 8.3 13.9
1 -12 -6 14.6 8.9
-1 -12 6 12.5 9.5
1 -12 -6 27.1 10.4
-1 -12 6 11.3 27.9
1 12 -5 365.46 32.8
-1 12 5 274.47 27.5
1 12 -5 347.47 30.2
-1 12 5 290.17 28.7
-1 12 5 297.87 30.2
1 12 -5 344.47 42.3
1 12 -5 351.06 27.7
-1 12 5 323.77 26.4
1 -12 -5 357.16 37.5
-1 -12 5 317.67 34.1
-1 -12 5 370.76 44.1
-1 -12 5 392.96 30.4
-1 -12 5 340.07 30.5
1 -12 -5 336.87 31.8
1 -12 -5 321.27 28.9
1 -12 -5 309.37 29.7
-1 12 4 77.29 18.8
-1 12 4 45.8 10.2
-1 12 4 76.39 11.1
-1 12 4 66.29 14.3
1 12 -4 98.09 13.1
-1 12 4 63.89 12
1 12 -4 65.09 10.6
1 12 -4 104.19 18.4
1 12 -4 56.99 11
-1 -12 4 69.39 17.2
1 -12 -4 100.49 19.9
1 -12 -4 59.99 12.7
1 -12 -4 57.59 11
-1 -12 4 79.69 12.3
1 -12 -4 67.89 11.4
1 12 -3 565.34 43.6
-1 12 3 490.15 37.2
1 12 -3 497.45 37
-1 12 3 521.45 39.4
-1 12 3 480.05 38.9
-1 12 3 453.25 43.9
-1 12 3 470.15 33.4
1 12 -3 527.15 37.9
-1 -12 3 527.55 34.6
-1 -12 3 474.95 40.1
1 -12 -3 487.95 45.3
-1 -12 3 525.35 42.7
1 -12 -3 527.05 39.8
1 -12 -3 470.45 39.2
-1 -12 3 524.95 36.3
1 -12 -3 492.15 35.4
-1 -12 3 483.85 37.7
-1 -12 3 575.04 50.09
1 12 -2 326.97 27.4
-1 12 2 268.17 29.7
1 12 -2 285.17 34.5
-1 12 2 314.87 33.4
1 12 -2 361.56 33.4
-1 12 2 352.46 28.1
-1 12 2 334.27 26.9
-1 12 2 338.97 23.9
1 12 -2 337.77 27.7
1 -12 -2 281.27 33.3
-1 -12 2 342.97 32.4
-1 -12 2 311.37 38.2
1 -12 -2 313.67 23.5
1 -12 -2 287.47 26.9
1 -12 -2 297.37 31.2
-1 -12 2 318.17 27.7
-1 -12 2 301.27 24.3
1 -12 -2 312.17 28.6
-1 -12 2 367.26 29.7
-1 -12 2 314.77 23.3
1 12 -1 323.87 35.4
1 12 -1 393.46 29.7
-1 12 1 378.26 30.1
-1 12 1 347.87 34.3
-1 12 1 356.66 28.5
1 12 -1 362.46 29.5
1 12 -1 435.46 37.2
-1 12 1 388.76 36.3
-1 -12 1 323.07 37.4
1 -12 -1 375.36 30.8
1 -12 -1 385.26 29.3
-1 -12 1 366.56 31.9
1 -12 -1 354.86 33.9
1 -12 -1 359.56 24.4
-1 -12 1 355.86 34.1
-1 -12 1 392.96 26.4
-1 -12 1 385.26 29.6
-1 -12 1 340.57 26.3
1 -12 -1 335.67 39.5
1 -12 -1 334.87 23.6
-1 12 0 65.29 16.5
1 12 0 61.69 15.6
1 12 0 53.29 9.7
1 12 0 40.9 10.2
-1 12 0 43.2 9.8
1 12 0 32.2 14.8
-1 12 0 48 8.8
-1 -12 0 50.29 14.7
-1 -12 0 62.49 9.9
-1 -12 0 66.19 10.2
1 -12 0 49.9 9.2
-1 -12 0 46.9 17.1
1 -12 0 42.7 13.1
-1 -12 0 50.39 8.8
1 -12 0 74.39 19.8
1 -12 0 60.79 11.3
-1 -12 0 39.2 9.8
1 12 1 62.99 10.3
-1 12 -1 47.2 15.3
-1 12 -1 58.59 10.6
1 12 1 55.39 17.1
1 12 1 56.79 10.8
1 12 1 57.99 18.2
1 12 1 72.29 10.5
-1 12 -1 43.7 9.3
-1 12 -1 47 17.1
1 -12 1 62.89 20.9
1 -12 1 46 9
-1 -12 -1 44 9.4
1 -12 1 51.89 13.9
-1 -12 -1 38.7 13.5
-1 -12 -1 47.3 18.5
1 -12 1 65.29 11.7
-1 -12 -1 43.7 8.1
-1 -12 -1 42.9 10.6
-1 12 -2 7.6 14.3
1 12 2 9.6 5.8
-1 12 -2 3.3 6.3
-1 12 -2 11.7 12
1 12 2 16 14
1 12 2 9.5 7.7
-1 12 -2 15.6 11.6
1 12 2 11.4 7.3
1 -12 2 7.6 8.4
1 -12 2 -5.3 11.9
1 -12 2 20.4 5.5
-1 -12 -2 2.7 6
-1 -12 -2 13.1 8
-1 -12 -2 -0.7 9.8
1 -12 2 3.7 6.3
1 -12 2 30.8 17.8
-1 -12 -2 13.8 17.2
1 -12 2 13.5 4
-1 -12 -2 15.3 7.5
1 12 3 547.55 47.9
-1 12 -3 560.04 41.4
1 12 3 568.84 41.3
-1 12 -3 572.34 40.6
-1 12 -3 662.33 46.2
1 12 3 569.74 42.2
1 12 3 568.94 38.8
-1 -12 -3 555.74 39.9
1 -12 3 595.24 54.89
-1 -12 -3 504.45 49.8
1 -12 3 552.04 42.4
1 -12 3 567.44 37.9
-1 -12 -3 544.35 41.3
-1 -12 -3 526.35 42.6
1 12 4 78.19 19.5
1 12 4 71.19 11.8
1 12 4 57.79 10.8
-1 12 -4 71.99 11.5
-1 12 -4 69.39 15.6
1 12 4 52.69 13.2
-1 12 -4 55.49 9.6
1 12 4 71.39 17.1
-1 12 -4 52.99 10.3
-1 -12 -4 73.79 17.3
1 -12 4 81.19 20.5
1 -12 4 44 21.3
-1 -12 -4 52.69 12
1 -12 4 67.99 13.7
1 -12 4 50.99 12.3
-1 -12 -4 82.49 13
1 -12 4 74.49 11.6
-1 -12 -4 84.19 20.9
1 12 5 155.18 26.1
-1 12 -5 166.48 17.9
-1 12 -5 198.48 23.7
1 12 5 169.98 24
1 12 5 124.49 17.6
-1 12 -5 179.88 20.3
1 12 5 147.29 21.8
1 12 5 169.78 20.3
1 -12 5 170.08 22.2
-1 -12 -5 177.98 25.2
1 -12 5 213.68 20.7
-1 -12 -5 207.78 32.7
-1 -12 -5 148.79 21.1
1 -12 5 179.88 22.2
-1 -12 -5 159.58 22.1
1 -12 5 152.78 25.2
1 12 6 20.2 14.4
1 12 6 14.1 9.1
1 12 6 3.2 9.7
-1 12 -6 33.9 12.5
1 12 6 12.9 8.3
1 12 6 13.1 9.6
-1 12 -6 10.3 10.6
-1 -12 -6 24.9 11.3
1 -12 6 20.4 10.5
-1 -12 -6 -3.7 8.3
1 -12 6 14.8 8.1
-1 -12 -6 25.3 17
1 -12 6 -11.3 12
1 -12 6 21 9.6
1 -12 6 28.8 16.2
-1 12 -7 91.39 14.6
1 12 7 89.69 15.3
1 12 7 81.19 16.1
1 12 7 90.09 15.9
1 12 7 96.69 28.9
-1 12 -7 67.19 15.3
1 -12 7 93.69 14.7
-1 -12 -7 110.59 17.8
-1 -12 -7 118.09 23.6
1 -12 7 81.49 15.1
1 -12 7 90.59 18.8
1 12 8 11.8 9.5
-1 12 -8 15.3 9.9
1 12 8 -2.9 14.9
-1 12 -8 32.9 10.6
1 12 8 14.9 12.3
-1 -12 -8 -0.3 10.1
1 -12 8 -4.2 10.6
1 -12 8 10.7 16.8
1 -12 8 -8.1 10.6
1 -12 8 28.5 16.5
-1 12 -9 22.5 11.2
1 12 9 12.7 17.2
1 12 9 6.5 12.3
1 12 9 52.59 13.5
-1 -12 -9 -12 18.2
1 -12 9 25.4 11.1
-1 -12 -9 42.8 14.5
1 -12 9 41.2 14.1
1 -12 9 13.8 17.6
-1 13 8 23.3 12.5
1 13 -8 72.79 14.6
-1 13 8 63.59 21.4
1 13 -8 51.39 12
-1 13 8 23.4 17.6
-1 -13 8 26.8 12.8
1 -13 -8 60.59 17.7
-1 -13 8 26.6 10.7
-1 -13 8 41.1 11
-1 -13 8 62.49 20
1 -13 -8 27.1 14.4
1 -13 -8 44.4 13.6
-1 13 7 11 7.9
-1 13 7 -15.9 13.8
1 13 -7 9.8 9.1
-1 13 7 -6.2 8
1 13 -7 32.9 12
-1 -13 7 -4.4 9.6
-1 -13 7 16.9 17.7
-1 -13 7 6.1 8.5
1 -13 -7 -9.1 10.7
1 -13 -7 -2.3 14.1
-1 -13 7 -5.2 10.2
1 -13 -7 10.2 9.7
1 13 -6 22.3 11.5
-1 13 6 15.6 9.7
1 13 -6 6 8.6
-1 13 6 8.9 9.6
-1 13 6 12.2 8.1
-1 13 6 9.9 16
-1 -13 6 14.5 9.9
-1 -13 6 15.3 10.7
1 -13 -6 29.7 16.5
-1 -13 6 22 19.1
1 -13 -6 17.5 10.7
1 -13 -6 20.3 11.5
-1 -13 6 21.9 10.4
1 13 -5 10.9 10.2
-1 13 5 4.2 15
-1 13 5 6.9 14.3
1 13 -5 11.9 8
1 13 -5 8 6.1
-1 13 5 13 7.7
-1 13 5 4.6 9.2
1 13 -5 1.9 6.8
-1 -13 5 1.3 8
1 -13 -5 3.7 8.5
-1 -13 5 3.8 9.1
-1 -13 5 -4.6 9
1 -13 -5 -6.7 7.8
-1 -13 5 7.4 20.1
1 -13 -5 13.4 8.9
1 -13 -5 24.1 15.8
-1 13 4 326.07 36.8
1 13 -4 369.26 33.3
-1 13 4 321.87 28.8
-1 13 4 268.27 29.3
1 13 -4 366.26 30.9
1 13 -4 380.46 32.2
-1 13 4 306.87 25.2
-1 13 4 310.87 30.2
-1 -13 4 314.97 27.7
1 -13 -4 297.07 29.5
-1 -13 4 338.67 30.2
1 -13 -4 306.17 37.6
1 -13 -4 329.07 27.2
-1 -13 4 345.27 25.8
1 -13 -4 317.17 31.6
-1 -13 4 400.06 46.4
-1 -13 4 355.96 31.3
1 13 -3 53.89 10.8
-1 13 3 38.4 9.5
-1 13 3 53.19 12.2
1 13 -3 42.5 10.7
-1 13 3 39.2 14.1
-1 13 3 50.99 8.2
-1 13 3 58.59 16.8
1 13 -3 55.79 15.4
-1 -13 3 73.89 23.9
-1 -13 3 47.9 10
1 -13 -3 35.7 10.4
1 -13 -3 34.5 8.4
-1 -13 3 40.5 10.3
-1 -13 3 60.79 26.3
1 -13 -3 39 10.4
-1 -13 3 40.2 11.4
1 -13 -3 40 15.7
1 13 -2 467.95 35.2
-1 13 2 455.95 41.5
1 13 -2 452.75 40.6
-1 13 2 407.06 34
1 13 -2 442.56 33.8
-1 -13 2 479.45 48.4
1 -13 -2 489.25 36.3
-1 -13 2 431.26 36
-1 -13 2 413.96 29.9
-1 -13 2 459.65 34.7
1 -13 -2 390.16 33.8
1 -13 -2 409.56 29.8
1 -13 -2 393.26 42.8
-1 -13 2 452.15 31.6
-1 -13 2 432.36 45.4
-1 13 1 9.3 13
1 13 -1 45.5 9.8
-1 13 1 29.3 15.5
1 13 -1 35.7 10.1
-1 13 1 30.7 10.2
1 13 -1 20.1 23.1
-1 13 1 29.9 8.9
1 13 -1 34.7 15.5
1 -13 -1 33.8 11.8
1 -13 -1 24.3 4.8
-1 -13 1 30.8 10.7
1 -13 -1 13.4 15.5
-1 -13 1 22.9 6.1
-1 -13 1 27.9 16.6
1 -13 -1 27.4 9.5
-1 -13 1 30.3 6.9
-1 -13 1 17 8.1
1 13 0 6 12
-1 13 0 33.2 10.2
-1 13 0 31 13.7
-1 13 0 19.4 14.7
1 13 0 18 8.8
1 13 0 36.8 14.8
-1 13 0 20.1 7.8
1 13 0 34 9
1 -13 0 10 7.2
1 -13 0 31 19.7
-1 -13 0 26.3 6.5
-1 -13 0 36.8 13.7
-1 -13 0 18.3 17.3
1 -13 0 4 11.8
-1 -13 0 16.9 8
-1 -13 0 24.2 6.7
1 -13 0 14.5 8.9
-1 13 -1 150.58 25.7
1 13 1 112.19 22
-1 13 -1 176.68 21
1 13 1 127.09 21.6
1 13 1 131.49 17.3
-1 13 -1 109.69 23.4
-1 13 -1 138.79 17.4
-1 -13 -1 132.19 25.1
1 -13 1 144.79 22.1
-1 -13 -1 137.09 14.8
-1 -13 -1 134.09 14.6
-1 -13 -1 199.58 29.6
1 -13 1 136.59 28.4
1 -13 1 121.29 21.3
-1 -13 -1 155.08 18.8
1 13 2 12.2 9
-1 13 -2 13.7 8.4
1 13 2 23.3 15.8
-1 13 -2 28.5 14.2
-1 13 -2 24.4 8.7
1 13 2 12.3 6.9
1 13 2 2.2 11.1
1 13 2 21.6 8.1
-1 -13 -2 30 10.9
-1 -13 -2 23.7 8.1
-1 -13 -2 29.8 18.9
1 -13 2 6 8
1 -13 2 10.1 4.1
1 -13 2 4.1 8.6
1 -13 2 -0.8 10.6
1 -13 2 6.5 16.1
-1 -13 -2 26.7 9
1 13 3 12.7 7.7
1 13 3 6.9 14.5
-1 13 -3 1 6.4
-1 13 -3 -1 7.3
1 13 3 10.9 7.8
1 13 3 -8.3 8.3
-1 13 -3 6.4 11.8
1 13 3 14.5 6.8
1 -13 3 -3.9 7.8
-1 -13 -3 10.4 6.5
-1 -13 -3 3.6 8.7
1 -13 3 -4.2 10.1
1 -13 3 -9.4 15.5
-1 -13 -3 -6.1 15.8
1 -13 3 19.8 9.5
-1 -13 -3 2.9 7.2
1 -13 3 11.7 6.1
1 13 4 145.49 25.6
1 13 4 162.08 22.3
1 13 4 121.29 20.7
-1 13 -4 144.19 18.5
-1 13 -4 165.48 14.8
1 13 4 152.08 20.6
1 13 4 131.29 17.4
1 -13 4 158.38 16.8
-1 -13 -4 143.39 21.1
-1 -13 -4 125.99 18.2
1 -13 4 160.38 21.9
1 -13 4 133.99 23.5
-1 -13 -4 132.99 26.2
-1 -13 -4 118.49 18.6
1 13 5 29.9 11.2
1 13 5 17 11.5
1 13 5 37.1 17.4
-1 13 -5 31.1 8.3
1 13 5 13.2 10.7
1 13 5 34.3 10.1
1 -13 5 13.5 13
1 -13 5 58.49 18.7
-1 -13 -5 15.6 11
-1 -13 -5 35.4 12.6
-1 -13 -5 33 11.4
1 -13 5 44.3 12.1
-1 -13 -5 41.9 19.5
1 -13 5 39.2 10.4
1 -13 5 36 11.7
1 13 6 199.48 27.4
1 13 6 227.38 22.7
1 13 6 202.88 27.8
1 13 6 182.58 29.7
-1 13 -6 265.47 26.6
-1 13 -6 202.58 21.7
1 -13 6 245.98 26.9
-1 -13 -6 249.68 30.1
1 -13 6 202.98 27.9
-1 -13 -6 174.78 23.5
1 -13 6 239.98 26.8
-1 -13 -6 224.08 31.2
1 -13 6 269.37 25.1
1 13 7 25 13
1 13 7 27.7 13.1
1 13 7 4.8 15.5
-1 13 -7 7.5 9.2
-1 13 -7 49.8 11
1 -13 7 33.9 11.2
-1 -13 -7 -3.7 17.5
-1 -13 -7 18.8 11.5
1 -13 7 2.7 11
1 -13 7 46 18.4
1 13 8 31.5 14
1 13 8 46.7 21.1
1 13 8 61.49 15.1
-1 13 -8 46.1 12.7
-1 -13 -8 29.8 21.2
-1 -13 -8 42.8 15.6
1 -13 8 21.7 13.7
1 -13 8 37 12.1
1 -13 8 64.89 15.1
-1 13 -9 -19.4 10.8
1 13 9 17.4 11.9
1 13 9 4.1 12.5
1 13 9 -3.9 15.9
-1 13 -9 4.9 8.3
1 -13 9 7.5 10.9
-1 -13 -9 -6.1 12.1
1 14 -9 55.09 16.1
-1 14 9 86.39 25.5
-1 -14 9 45.7 12.1
-1 14 8 2.6 10.8
1 14 -8 16.4 10.5
1 14 -8 1.4 9.9
-1 14 8 7.6 7.8
-1 14 8 -14.9 14.9
-1 -14 8 12.7 11.3
-1 -14 8 24.6 17.3
1 -14 -8 19.7 15.2
-1 -14 8 6.1 8.1
1 -14 -8 -10.7 15.1
1 -14 -8 10 11.8
1 14 -7 31 9.6
-1 14 7 24.2 8.4
-1 14 7 8.8 15.8
-1 -14 7 35.1 11.2
1 -14 -7 31.6 12.9
-1 -14 7 13.5 12.7
1 -14 -7 48.5 15.9
1 -14 -7 15.3 12.5
1 14 -6 44.3 11.9
-1 14 6 42.6 10.7
-1 14 6 41.5 13.3
1 14 -6 46.2 11.5
-1 14 6 95.59 22.5
-1 14 6 67.59 11.8
1 -14 -6 78.59 19.3
1 -14 -6 63.89 14.5
1 -14 -6 55.49 14
-1 -14 6 58.59 13
-1 -14 6 62.49 13.4
1 -14 -6 36 11.8
-1 -14 6 9.8 20.1
-1 14 5 34.4 11.5
1 14 -5 54.99 13.7
-1 14 5 41 9.5
-1 14 5 19.1 11.1
-1 14 5 20.8 16.6
1 14 -5 32.1 10.1
-1 -14 5 29.6 11.6
1 -14 -5 22 11.2
-1 -14 5 65.69 23.4
1 -14 -5 44.8 17.7
-1 -14 5 16.9 10.5
1 -14 -5 46.1 12.6
1 -14 -5 32.3 11.6
-1 14 4 56.49 14.9
1 14 -4 87.09 14.4
-1 14 4 92.99 22
-1 14 4 85.19 12.1
1 14 -4 74.59 11.5
1 14 -4 101.49 18.5
1 -14 -4 80.59 12.7
-1 -14 4 84.69 15
1 -14 -4 121.19 22.1
-1 -14 4 80.49 13
1 -14 -4 73.59 13
-1 -14 4 76.49 24.7
1 -14 -4 96.79 14.6
1 14 -3 105.39 20.1
-1 14 3 97.59 14
-1 14 3 110.09 22.3
-1 14 3 111.09 12
-1 14 3 62.89 13
1 14 -3 78.89 12.4
-1 14 3 71.89 17.1
1 14 -3 69.99 11.9
-1 -14 3 107.39 12.9
-1 -14 3 102.59 15.5
-1 -14 3 139.69 29.4
-1 -14 3 74.39 13.7
-1 -14 3 80.79 13.2
1 -14 -3 93.99 12
1 -14 -3 58.39 12.4
1 -14 -3 109.19 21.9
1 -14 -3 85.69 14.3
-1 14 2 3.7 11.8
1 14 -2 -9.5 13.8
1 14 -2 1.4 13.6
1 14 -2 0.6 7.7
-1 14 2 3.3 6.6
-1 14 2 11.7 14.1
1 -14 -2 -9.1 5.9
1 -14 -2 -2.7 16.4
1 -14 -2 4.1 8.7
-1 -14 2 5.3 8.7
-1 -14 2 3.5 5.9
-1 -14 2 -3.9 7.1
-1 -14 2 5.5 5.1
-1 -14 2 2.6 15.4
1 -14 -2 6.4 5.2
1 14 -1 26 8.3
-1 14 1 15.8 9.7
-1 14 1 25.6 15.5
-1 14 1 3.1 13.1
-1 14 1 10.3 7.5
1 14 -1 4.5 13.9
1 14 -1 15 9.4
1 -14 -1 15.4 9.7
-1 -14 1 17.8 8
-1 -14 1 27.3 6.5
-1 -14 1 20.7 7.1
-1 -14 1 17 16.3
1 -14 -1 10 19.4
1 -14 -1 10.4 8.7
-1 -14 1 14 9.3
-1 14 0 -2.1 6.6
-1 14 0 23.9 14.9
1 14 0 8.8 6.8
1 14 0 15.3 14.5
1 14 0 0.5 8.3
-1 14 0 13.5 7.7
-1 -14 0 20.8 16.6
-1 -14 0 14.6 9.5
1 -14 0 4.5 7.3
-1 -14 0 8.8 5.9
-1 -14 0 7 6.9
1 -14 0 17.2 19.1
-1 -14 0 6.9 5.3
1 -14 0 22.4 8.7
-1 14 -1 -0.8 6.5
-1 14 -1 10.8 8.1
1 14 1 -2.6 12.8
1 14 1 1.2 5.7
1 14 1 7.7 9.2
-1 14 -1 10.9 13.7
-1 -14 -1 12.9 7.4
-1 -14 -1 7.3 6.1
1 -14 1 -5.5 6.4
1 -14 1 21.3 8.6
1 -14 1 14.6 21.1
-1 -14 -1 11.3 8.2
-1 -14 -1 12.5 16.2
-1 -14 -1 9.8 5.4
1 14 2 10.7 15.9
-1 14 -2 54.59 16.3
1 14 2 38.5 10.1
-1 14 -2 36.7 9.3
1 14 2 21.4 9.6
-1 -14 -2 42.6 9
1 -14 2 25.8 18.3
-1 -14 -2 44.6 11.5
1 -14 2 18.2 8.8
1 -14 2 21.7 9.8
-1 -14 -2 47.1 19.8
-1 -14 -2 29.7 8.8
1 14 3 75.19 19.8
-1 14 -3 57.69 17.3
1 14 3 72.09 18.2
-1 14 -3 50.69 11.1
1 14 3 80.99 11.7
1 14 3 78.79 16.6
-1 -14 -3 52.79 12.5
1 -14 3 114.99 34.5
1 -14 3 63.79 13.1
1 -14 3 73.89 9.3
1 -14 3 81.89 13.5
-1 -14 -3 66.19 11.7
-1 -14 -3 53.89 11
-1 -14 -3 68.59 20.7
-1 14 -4 39.3 13.7
1 14 4 22.5 8.5
1 14 4 17.2 16.3
1 14 4 40.5 10.1
-1 -14 -4 35.8 10.4
1 -14 4 32.2 8.8
1 -14 4 32.6 10.8
-1 -14 -4 43.8 20.2
1 -14 4 31.1 17.7
1 -14 4 36.7 7.4
-1 -14 -4 51.29 11.7
-1 14 -5 134.19 15.2
1 14 5 131.19 26.3
1 14 5 137.99 17.9
1 14 5 95.89 16.5
1 14 5 124.79 18.7
-1 14 -5 107.59 16.7
-1 -14 -5 106.19 17.4
-1 -14 -5 122.99 17.7
-1 -14 -5 106.59 17.5
-1 -14 -5 150.88 25.8
1 -14 5 151.68 19.2
1 -14 5 97.29 15.6
1 14 6 37.9 19.9
1 14 6 53.59 12
-1 14 -6 44.2 10.6
-1 14 -6 68.79 14.6
1 14 6 19.9 12
1 -14 6 21.1 11.6
1 -14 6 37.2 12.8
-1 -14 -6 21.8 19.9
1 -14 6 69.29 22
1 -14 6 53.69 11
-1 -14 -6 44.6 13.2
1 14 7 69.29 13.6
-1 14 -7 35.1 11.4
1 14 7 25.7 10.9
-1 14 -7 15.8 11.5
1 14 7 45.8 19.5
1 -14 7 61.09 12.8
-1 -14 -7 34.6 20.7
1 -14 7 35.5 12.5
1 -14 7 47.6 12.5
-1 14 -8 40.5 13.4
1 14 8 64.89 13.1
1 14 8 26.2 17.7
1 14 8 25.8 12.6
1 -14 8 75.29 21.3
-1 -14 -8 36 13.9
1 -14 8 57.79 14.7
-1 -14 -8 29.3 22.3
1 -14 8 35.9 11.3
1 15 -8 0.3 9.9
-1 15 8 34.4 10.8
-1 15 8 -1.1 12.1
-1 15 8 8.5 18.2
1 -15 -8 10.4 13.3
-1 -15 8 50.79 19.6
1 -15 -8 -12.4 11.9
1 15 -7 53.59 11.7
-1 15 7 42.2 13.6
-1 15 7 26.8 12.1
-1 15 7 61.29 11.5
-1 15 7 39.8 20.4
-1 -15 7 38.8 11.8
-1 -15 7 -1.6 18.4
1 -15 -7 37.6 14.6
-1 -15 7 53.69 14.6
1 -15 -7 16.7 12
-1 15 6 10.3 7.5
1 15 -6 35 11.1
-1 15 6 5.1 9.5
1 15 -6 30.5 15.8
-1 15 6 8.6 17.1
-1 -15 6 46.5 15.9
-1 -15 6 24.1 11
1 -15 -6 20.6 11.8
1 -15 -6 19.6 11.4
-1 -15 6 4 9.3
1 -15 -6 37.1 15.7
-1 15 5 114.99 24.5
-1 15 5 114.29 17.9
-1 15 5 157.78 17.2
1 15 -5 149.88 22.2
1 -15 -5 154.58 22
1 -15 -5 188.58 30.8
-1 -15 5 172.08 20.9
1 -15 -5 122.49 17.8
-1 -15 5 168.38 18
1 -15 -5 122.69 18.6
-1 -15 5 122.89 19
-1 -15 5 123.39 28.3
-1 15 4 7.6 15.2
-1 15 4 10.2 9.2
1 15 -4 15.7 11.4
1 15 -4 4.3 10.2
-1 15 4 4.1 8.2
1 -15 -4 7.1 8.3
1 -15 -4 17.3 11.8
-1 -15 4 -3.8 5.9
-1 -15 4 -3.8 9.4
-1 -15 4 5.1 9.3
-1 -15 4 0.2 8.2
-1 -15 4 33.7 20.9
1 -15 -4 26.2 14.9
1 -15 -4 -1.7 8.8
-1 15 3 55.59 20
1 15 -3 48.8 10.6
-1 15 3 39.3 10.4
1 15 -3 73.19 12.8
-1 15 3 59.49 9
1 15 -3 89.29 19.2
-1 -15 3 81.39 12.2
1 -15 -3 68.49 10.6
1 -15 -3 77.39 13.8
-1 -15 3 56.19 11.1
-1 -15 3 51.69 11.6
-1 -15 3 82.09 14.6
1 -15 -3 88.99 21.4
1 -15 -3 58.89 12.5
1 15 -2 99.49 15.4
1 15 -2 150.28 25.8
-1 15 2 176.68 22.7
1 15 -2 97.99 15.8
-1 15 2 134.89 24.3
1 -15 -2 107.59 15.9
1 -15 -2 179.58 29.3
-1 -15 2 102.59 15.2
1 -15 -2 138.99 13.8
-1 -15 2 141.39 16.3
-1 -15 2 116.89 17.4
1 -15 -2 183.48 23.1
1 15 -1 14.3 7.6
-1 15 1 35.8 18.7
1 15 -1 31.7 10.2
1 15 -1 42 17.2
1 -15 -1 71.49 23.7
-1 -15 1 13 10.5
1 -15 -1 48.8 11.8
-1 -15 1 32.8 6.4
-1 -15 1 18.9 8.4
-1 -15 1 48.5 21.6
-1 -15 1 31.3 8.1
1 -15 -1 27.9 9.5
1 15 0 72.19 29
-1 15 0 57.49 18.5
1 15 0 46.8 11.9
-1 15 0 22.4 14.5
1 15 0 44.6 10.1
-1 -15 0 42.6 8.4
-1 -15 0 60.19 12.5
-1 -15 0 68.69 21.1
-1 -15 0 52.89 8.9
-1 -15 0 56.59 13.9
1 -15 0 86.99 28.8
1 -15 0 66.59 12.5
1 -15 0 61.69 12.4
1 15 1 235.88 28
1 15 1 195.78 33.5
1 15 1 203.88 22.7
-1 15 -1 180.78 30.3
1 -15 1 171.48 22.7
1 -15 1 199.78 25.2
-1 -15 -1 210.28 24.3
1 -15 1 267.07 44.2
-1 -15 -1 181.98 18.1
-1 -15 -1 204.78 36.1
-1 -15 -1 192.58 18.3
-1 -15 -1 193.98 27.5
1 15 2 3.7 15.8
1 15 2 -5.5 5.3
1 15 2 13.7 8.5
-1 15 -2 -0.7 12.5
-1 -15 -2 8 7
-1 -15 -2 6.1 9.7
1 -15 2 9.6 7.7
-1 -15 -2 -1.3 7.2
1 -15 2 4.6 21.7
-1 -15 -2 2.5 17.1
1 -15 2 3.5 8.4
1 15 3 1.2 15.2
1 15 3 -0.4 5.8
-1 15 -3 13.7 12.5
1 15 3 -1.1 8
1 15 3 10.8 8.8
-1 15 -3 -2.4 12
-1 -15 -3 4.9 17.1
-1 -15 -3 8.9 9
1 -15 3 26.2 21.9
-1 -15 -3 -6.6 8
1 -15 3 -7 8
1 -15 3 3.5 8.1
1 -15 3 8.2 4.2
1 15 4 63.09 20.4
1 15 4 68.09 14.1
1 15 4 74.39 11.8
1 15 4 37.8 14.3
-1 15 -4 53.69 11.2
-1 15 -4 88.29 17.4
-1 -15 -4 55.99 15
1 -15 4 91.89 13.1
1 -15 4 43.2 12.3
-1 -15 -4 59.89 16.5
1 -15 4 68.69 10.6
1 -15 4 59.49 13
-1 -15 -4 91.19 23.9
-1 -15 -4 51.39 13.5
1 -15 4 86.79 22.7
1 15 5 34.7 18.9
-1 15 -5 54.69 15.9
1 15 5 29 9.7
-1 15 -5 20.2 10.3
-1 -15 -5 39.3 11.6
-1 -15 -5 10.9 9.9
1 -15 5 22.1 17.6
-1 -15 -5 26.6 19.5
1 -15 5 29.4 10.6
-1 -15 -5 7.8 10.4
1 15 6 6.7 10.4
1 15 6 19.9 8.6
-1 15 -6 0.8 9.7
1 15 6 11.1 17.6
-1 -15 -6 -17.4 17.5
1 -15 6 5.9 8.5
1 -15 6 21.1 12.7
-1 -15 -6 17.4 12.1
1 -15 6 11.6 11.2
1 -15 6 -16.9 10.4
-1 15 -7 52.79 14.5
1 15 7 74.29 14.3
-1 15 -7 58.29 13
1 15 7 54.19 21
1 -15 7 30.4 14.7
-1 -15 -7 69.09 16
-1 -15 -7 68.99 25.2
1 -15 7 75.89 13.9
1 -15 7 84.69 14.1
-1 16 7 -4.9 12.3
-1 16 7 -0.1 17.8
1 16 -7 7.5 9.1
-1 16 7 26 10
1 -16 -7 55.89 15.3
1 -16 -7 9.8 13.5
-1 -16 7 14.8 18
-1 16 6 167.98 29.5
-1 16 6 136.09 17.3
1 16 -6 108.89 16.7
-1 16 6 135.49 27.9
1 -16 -6 115.89 20.7
-1 -16 6 71.89 21.6
1 -16 -6 109.79 19.8
-1 -16 6 115.89 17.3
-1 -16 6 142.59 20.9
1 16 -5 3.1 8.3
-1 16 5 12.1 6.8
-1 16 5 -8.8 10
1 16 -5 20 12.4
-1 16 5 -3.5 17.6
1 -16 -5 -17.3 8.8
-1 -16 5 7.5 9.8
-1 -16 5 10.6 9.4
-1 -16 5 43.7 19.2
-1 -16 5 1.2 7.2
1 -16 -5 -9 9.9
-1 -16 5 -12.4 11.7
-1 16 4 64.79 14.1
-1 16 4 105.19 25.8
1 16 -4 120.49 17.1
-1 16 4 124.69 18.3
1 -16 -4 91.29 13.9
-1 -16 4 110.49 14.5
-1 -16 4 83.59 15.6
-1 -16 4 117.19 22.7
1 -16 -4 76.09 15.1
1 -16 -4 108.89 23.1
1 -16 -4 84.69 15
-1 -16 4 85.89 12
1 16 -3 52.79 17.8
-1 16 3 37.2 17.8
1 16 -3 26 11.3
1 -16 -3 54.79 9.7
1 -16 -3 14 10.6
-1 -16 3 22.4 11.6
-1 -16 3 45 11.6
-1 -16 3 37.4 9.3
-1 -16 3 41.1 8.4
1 -16 -3 32 11.1
-1 16 2 96.79 23
-1 16 2 84.49 14.4
1 16 -2 133.39 22.9
-1 -16 2 93.59 13.9
-1 -16 2 83.79 14.1
-1 -16 2 86.79 12.3
-1 -16 2 70.69 14.1
1 -16 -2 105.59 15.8
1 -16 -2 80.79 13.9
1 16 -1 33.7 22.4
-1 16 1 47 19.5
-1 16 1 40.7 11.4
1 16 -1 74.39 20.1
1 -16 -1 67.29 24.6
-1 -16 1 61.89 13.9
-1 -16 1 35.3 8.2
1 -16 -1 33.6 10.8
1 -16 -1 29.5 11.1
-1 -16 1 54.09 7.9
-1 -16 1 75.59 23.6
-1 16 0 208.38 26.1
-1 16 0 206.38 31.6
1 16 0 219.28 33.3
-1 -16 0 181.48 17.4
-1 -16 0 146.19 23.2
1 -16 0 179.88 23.1
-1 -16 0 206.38 27.5
-1 -16 0 169.78 17.4
1 -16 0 224.48 26.5
-1 16 -1 -2 12.9
-1 16 -1 -4.3 7.9
1 16 1 -3.2 10.4
1 16 1 8.9 9.6
1 16 1 16.1 14.5
-1 -16 -1 7.3 6.3
-1 -16 -1 1.6 8.7
1 -16 1 15.7 9.9
-1 -16 -1 10.1 10.4
1 -16 1 13.8 19.8
1 -16 1 5.3 8.2
-1 16 -2 313.47 29.4
-1 16 -2 332.27 35.5
1 16 2 291.07 37.9
-1 -16 -2 241.18 23.1
-1 -16 -2 250.17 34.4
-1 -16 -2 330.57 44
1 -16 2 287.37 29.3
-1 -16 -2 283.07 24.8
-1 -16 -2 325.37 31.7
1 -16 2 288.37 29
-1 16 -3 0.8 8.1
1 16 3 2.3 9.3
-1 16 -3 1.4 12.4
1 16 3 20.8 18.3
1 16 3 19.6 7.9
-1 -16 -3 24 19.3
1 -16 3 14.3 19.7
-1 -16 -3 13.2 11.5
1 -16 3 -15.2 9.4
-1 -16 -3 -4.6 8.3
1 -16 3 2.2 9.2
-1 -16 -3 -3.1 8.5
1 16 4 60.09 16.2
-1 16 -4 91.69 18.8
1 16 4 114.69 25.9
-1 -16 -4 74.09 13.8
-1 -16 -4 89.09 17.2
-1 -16 -4 75.29 16.6
-1 -16 -4 112.39 26.4
1 -16 4 81.69 15.7
1 -16 4 82.99 11
1 -16 4 69.79 14.9
1 16 5 25.6 19.6
1 16 5 41.3 10.2
-1 16 -5 15.9 10.2
1 -16 5 34.2 9.9
1 -16 5 58.19 21.1
-1 -16 -5 44.6 13
1 -16 5 13.9 11.5
1 16 6 -3.6 16.2
1 16 6 27.5 11
1 16 6 -7.2 10.3
-1 16 -6 3.3 10.1
-1 -16 -6 -4.2 11.8
1 -16 6 1.7 9
1 -16 6 8.2 9.2
-1 -16 -6 18.3 25.8
1 -16 6 23.2 14.9
1 16 7 16.4 9.8
-1 16 -7 -14.7 10.9
1 16 7 2 16.8
1 16 7 8.9 11.9
1 -16 7 8 10.5
-1 -16 -7 11.4 14
-1 -16 -7 -16 19.6
1 -16 7 28.1 12.5
-1 17 6 4.3 10.5
-1 17 6 7.2 8.1
1 17 -6 6.9 9.2
-1 17 6 11.7 18.6
-1 -17 6 -11.4 10.6
-1 -17 6 3.1 14.4
-1 -17 6 5.5 9.7
1 -17 -6 -0.1 11.2
-1 17 5 140.59 16.3
-1 17 5 112.99 27.7
-1 17 5 105.59 18.6
1 17 -5 106.29 16.4
1 -17 -5 110.79 27.8
1 -17 -5 99.59 19.6
-1 -17 5 114.79 17.6
-1 -17 5 87.09 15
-1 -17 5 136.39 19.1
1 -17 -5 107.79 17.5
-1 17 4 -2.8 9.8
-1 17 4 -1.8 18.4
-1 17 4 5.4 6.4
1 17 -4 27.3 9.6
1 17 -4 6 12.4
1 -17 -4 -14.9 10.7
1 -17 -4 -5.1 9.1
-1 -17 4 -18.6 12.2
-1 -17 4 39.4 19.9
-1 -17 4 18.8 10.4
-1 -17 4 6.5 6.7
-1 17 3 77.39 22
-1 17 3 88.89 15.4
1 17 -3 86.09 15
-1 -17 3 57.29 13.8
-1 -17 3 80.09 12.8
1 -17 -3 84.99 14.6
-1 -17 3 60.09 14.4
1 -17 -3 69.09 10.5
-1 17 2 -2 15.4
-1 17 2 -14.5 9.1
1 17 -2 -6.4 7.8
1 17 -2 -17 12
1 -17 -2 32 24
-1 -17 2 -8.8 6.4
1 -17 -2 3.9 9.7
1 -17 -2 -6.1 9.3
-1 -17 2 7.3 5.3
-1 -17 2 7.4 9.9
-1 -17 2 28.4 20.9
-1 17 1 199.18 25.4
-1 17 1 198.38 31.7
1 17 -1 188.08 31.8
-1 -17 1 142.09 17
-1 -17 1 237.38 28.9
-1 -17 1 146.49 22.7
1 -17 -1 170.08 25.2
1 -17 -1 190.98 27.5
-1 -17 1 177.48 16.4
-1 17 0 56.89 19.4
-1 17 0 11.9 9.7
1 17 0 23.5 10.3
1 17 0 61.89 19.3
-1 -17 0 36.3 12.1
-1 -17 0 41.7 21.2
-1 -17 0 13.9 7.2
-1 -17 0 18.4 9.8
-1 -17 0 26.8 7
1 -17 0 17.9 9.5
1 -17 0 45 13.7
-1 17 -1 214.98 25.9
-1 17 -1 239.88 35.3
1 17 1 241.78 30
1 17 1 262.77 37.3
-1 -17 -1 241.98 21.2
-1 -17 -1 200.28 26.6
-1 -17 -1 260.17 21.9
-1 -17 -1 278.27 39.1
-1 -17 -1 262.57 31.2
1 -17 1 191.38 26.9
-1 17 -2 12.8 9
1 17 2 7.6 15.5
1 17 2 27.3 11.5
-1 17 -2 22.9 15.2
1 -17 2 72.19 26.5
-1 -17 -2 23.8 9
-1 -17 -2 35.9 8
-1 -17 -2 52.09 20.1
-1 -17 -2 0.6 11.4
1 -17 2 7.1 11.3
-1 -17 -2 30.5 10.8
1 -17 2 19.4 10.3
1 17 3 78.29 21.9
-1 17 -3 53.99 12.4
-1 17 -3 82.89 20.1
1 17 3 74.79 11.3
-1 -17 -3 51.49 13.9
-1 -17 -3 82.59 22.9
1 -17 3 27.7 12.8
-1 -17 -3 45.2 12
1 -17 3 97.09 24.3
1 -17 3 111.09 27.2
-1 -17 -3 41.9 14.3
-1 17 -4 2.1 8.3
-1 17 -4 32.2 13.7
1 17 4 -1.5 9.1
1 17 4 25.9 8
1 17 4 -6.7 19.1
-1 -17 -4 32.1 13.3
1 -17 4 9.9 10.1
-1 -17 -4 -9.3 9.9
1 -17 4 -9.3 11.3
-1 -17 -4 43.5 20.2
-1 17 -5 31.2 12.2
1 17 5 16 13.9
1 17 5 30.3 10
-1 17 -5 60.49 14.9
1 17 5 27.1 21.6
-1 -17 -5 21.3 13.6
1 -17 5 35.8 11.3
1 -17 5 9 14.6
-1 -17 -5 49.5 20.6
1 -17 5 19.4 8.2
1 -17 5 40 9.7
-1 17 -6 54.79 13.5
1 17 6 1.9 21.7
1 17 6 40.3 14.3
-1 -17 -6 41.4 21.4
1 -17 6 37.7 13.5
1 -17 6 51.19 17.8
1 18 -5 68.99 17.6
-1 18 5 35.4 23.3
-1 18 5 47 9.6
1 18 -5 35.5 10.5
1 -18 -5 5.4 16.2
1 -18 -5 28.8 13.1
-1 -18 5 35.9 19.2
-1 -18 5 27.4 11.4
1 18 -4 63.89 17.3
-1 18 4 21.9 20.4
1 18 -4 36.4 11.9
-1 -18 4 25.9 11.4
1 -18 -4 19.2 11.2
1 -18 -4 2.3 12.9
-1 -18 4 14.4 10
-1 -18 4 27.6 9
1 18 -3 59.69 18.1
-1 18 3 43.8 13
-1 18 3 22.8 17.8
1 18 -3 50.09 13.1
-1 -18 3 27.3 9.9
-1 -18 3 44 9
1 -18 -3 43.9 15.8
-1 -18 3 42.3 12.1
1 18 -2 74.09 14.2
-1 18 2 97.09 16
1 18 -2 104.39 23.6
-1 18 2 114.79 27
-1 -18 2 96.19 12.4
1 -18 -2 72.79 15
-1 -18 2 89.29 15.9
1 -18 -2 59.09 27
-1 -18 2 70.49 14.5
-1 -18 2 97.09 12.4
-1 18 1 36.1 11.8
1 18 -1 49 12.8
1 18 -1 68.29 19.9
-1 18 1 32.5 19.1
1 -18 -1 43.1 12.8
-1 -18 1 43.3 13.3
-1 -18 1 47.8 7.9
-1 -18 1 36.5 8.3
-1 -18 1 20.2 11.3
1 -18 -1 39.2 16.5
1 18 0 113.09 25.6
-1 18 0 70.09 14.7
1 18 0 49.2 12.4
-1 18 0 92.49 23
-1 -18 0 64.79 10.2
-1 -18 0 40.5 13.8
1 -18 0 108.29 27.7
1 -18 0 61.59 13.8
-1 -18 0 106.89 17.9
-1 -18 0 66.59 9.9
1 18 1 30.6 18.1
-1 18 -1 15.6 9.9
1 18 1 10.1 10.8
-1 18 -1 27.7 17.5
-1 -18 -1 17.4 13.6
-1 -18 -1 24.3 7.9
1 -18 1 29 14.6
1 -18 1 76.39 26.2
-1 -18 -1 52.99 20.1
1 -18 1 -2.6 11.2
-1 -18 -1 23.8 12.3
-1 -18 -1 13.7 9.7
-1 18 -2 31.9 11.8
-1 18 -2 57.39 19.5
1 18 2 -3.3 10.5
1 18 2 37.3 19.6
-1 -18 -2 12.3 9
1 -18 2 5.8 11.1
-1 -18 -2 19.3 8
1 -18 2 8.3 10.9
-1 -18 -2 23.3 11.6
-1 18 -3 15.1 14.8
1 18 3 19.2 19.3
-1 -18 -3 -4.3 11.5
1 -18 3 47.2 22
1 -18 3 17.2 9.1
-1 -18 -3 27.8 18.1
-1 -18 -3 12.9 7.7
-1 18 -4 18.6 11.1
1 18 4 48.4 10.2
-1 18 -4 83.39 18.3
1 18 4 39.4 22.1
1 -18 4 41.2 13
-1 -18 -4 41.8 14.1
-1 -18 -4 59.29 21.4
-1 -18 -4 11.8 14.7
1 -18 4 24.5 15.9
-1 18 -5 4.3 11.1
1 18 5 5.8 30.7
-1 18 -5 38.3 13.7
1 -18 5 30 12.9
-1 -18 -5 33.7 17.3
-1 -18 -5 17.4 13.2
1 -18 5 59.79 18.5
-1 19 4 52.29 25
1 19 -4 103.69 21.5
-1 19 2 97.39 27.5
1 19 -2 120.09 26
-1 19 2 119.69 18.8
-1 -19 2 91.09 17.9
-1 -19 2 88.89 13.8
1 -19 -2 100.89 17.9
1 -19 -2 82.99 20.7
1 19 -1 22.9 15.8
-1 19 1 3.6 17.3
1 -19 -1 17.6 12.8
1 -19 -1 4.9 18
-1 -19 1 43.6 13.7
-1 19 0 13.8 17.7
1 19 0 27.6 19
1 19 0 6.1 11.2
-1 19 0 20.8 12.1
-1 -19 0 9.5 7.8
-1 -19 0 2.1 11.5
1 -19 0 9 12.4
1 -19 0 1.9 13.2
-1 19 -1 -0.6 10.7
1 19 1 13.5 11.4
1 19 1 -19 13.8
-1 19 -1 -0.7 16.2
1 -19 1 -20.6 9.5
-1 -19 -1 -7.4 10.9
-1 -19 -1 -12.5 5.9
1 -19 1 -23.1 12
-1 19 -2 48.3 19.4
1 19 2 13.7 12.1
1 19 2 9.5 16.3
1 -19 2 16.7 10.6
-1 -19 -2 39.5 13.6
1 -19 2 14 14.9
1 19 3 46.4 14.4
-1 19 -3 48.5 12.2
-1 19 -3 37.1 17.2
-1 -19 -3 27 9.7
-1 -19 -3 45.2 13.8
1 -19 3 34.2 12.7
-1 20 0 14.9 13.1
1 20 0 33.3 17.4
1 -20 0 17.7 13.5
1 -20 1 12.1 11.4
-1 -20 -1 -8.9 12.9
-2 0 11 -7.6 8.4
2 0 -11 0.7 8.7
-2 0 11 7.4 12.8
-2 0 11 -2.1 9.3
2 0 -11 -21.2 13
-2 0 11 -8.6 9.2
-2 0 10 51.69 20.9
-2 0 10 34.7 12.5
-2 0 10 53.09 12.8
2 0 -10 73.39 14.3
-2 0 10 57.09 13.1
2 0 -10 70.89 16
-2 0 10 47.6 15.3
-2 0 9 -3.7 8.5
2 0 -9 -9 8.9
-2 0 9 -2.1 8.5
-2 0 9 -15.6 16.8
-2 0 9 -2.4 10.4
-2 0 9 5.9 7.6
-2 0 9 18 8.3
2 0 -9 3.9 8.2
-2 0 8 35.9 10.1
2 0 -8 58.99 15.3
-2 0 8 32.7 11.2
2 0 -8 20.3 11.6
-2 0 8 46.3 10.3
2 0 -8 31.4 10.9
2 0 -8 17.6 9.2
-2 0 8 40.9 9.5
-2 0 8 33.5 10.1
-2 0 8 22.7 9
-2 0 7 -1.6 6.7
-2 0 7 8.7 9
2 0 -7 9 9.7
2 0 -7 6.5 8.9
-2 0 7 6.6 6.5
-2 0 7 9.9 6.7
2 0 -7 8.6 7
2 0 -7 13.9 24.1
2 0 -6 1746.53 101.99
2 0 -6 1694.63 102.19
2 0 -6 1596.84 102.19
-2 0 6 1726.43 102.59
-2 0 6 1750.42 104.39
-2 0 6 1787.32 103.49
2 0 -6 1539.65 103.99
-2 0 6 1561.54 101.59
-2 0 6 1566.24 101.49
2 0 -5 4.6 5.8
-2 0 5 8.3 5.7
-2 0 5 -5.3 6
-2 0 5 0.9 5.9
-2 0 5 -0.8 6.1
-2 0 5 -1.2 7.2
2 0 -5 -10.2 6.7
2 0 -5 0.8 6.8
-2 0 5 1.9 5.6
2 0 -5 5.1 6.1
-2 0 4 746.53 46.7
-2 0 4 717.93 45.5
-2 0 4 701.53 45.5
-2 0 4 766.52 47.1
-2 0 4 721.93 44.4
2 0 -4 637.54 45.5
-2 0 4 713.43 47
2 0 -3 3.7 5
2 0 -3 3.8 5.2
-2 0 3 -1.4 4.1
2 0 -3 8.3 5
-2 0 3 0.6 4.9
-2 0 3 -4.2 4
-2 0 3 -0.4 4.5
2 0 -3 3.3 4.5
2 0 -3 -1 4.7
2 0 -2 686.13 40.5
-2 0 2 670.13 42.2
2 0 -2 598.34 42.2
-2 0 2 702.23 40.8
2 0 -2 660.23 41
-2 0 2 718.93 41
-2 0 2 637.04 42.4
2 0 -2 579.24 41.9
-2 0 2 749.13 41.1
2 0 -1 -1.1 2.3
-2 0 1 -2.4 4
2 0 -1 2.2 3.4
2 0 -1 3.8 4.2
2 0 -1 1 2.1
2 0 -1 1.8 4
-2 0 1 -1.5 3.2
-2 0 1 0.6 3.8
-2 0 0 1.4 3.2
-2 0 0 7.5 4.8
2 0 0 4 3.5
-2 0 0 1.9 3.3
2 0 0 3.7 4.7
2 0 0 2.3 3.5
-2 0 -1 4.7 3.7
-2 0 -1 -7.1 6
2 0 1 0.8 4
-2 0 -1 -9.3 4.6
2 0 1 1.1 4
2 0 1 -0.4 3
2 0 1 -2.5 6.3
-2 0 -1 1.7 3.7
2 0 1 -7.2 4.7
-2 0 -2 8807.12 534.05
-2 0 -2 9125.99 536.35
-2 0 -2 9555.54 534.45
2 0 2 8510.05 537.35
2 0 2 9611.94 536.85
-2 0 -2 9491.95 535.45
2 0 2 9298.77 535.35
-2 0 -3 -3.8 3.8
2 0 3 2.9 4.7
2 0 3 -10.4 5.2
-2 0 -3 9.5 7.9
2 0 3 9.7 7
2 0 3 -3.3 4.9
-2 0 -3 0.4 6.4
2 0 4 1323.67 76.19
2 0 4 1161.78 72.49
2 0 4 1250.87 75.89
-2 0 -4 1175.18 75.79
-2 0 -4 1236.68 75.79
2 0 4 1335.77 77.99
2 0 4 1239.38 77.69
-2 0 -4 1179.98 77.59
-2 0 -4 1169.18 78.09
-2 0 -5 -4.7 6.7
2 0 5 3.5 3.7
-2 0 -5 -0.7 4.9
2 0 5 -8.6 5.8
2 0 5 -0.9 7.3
-2 0 -5 -10.6 7.9
2 0 5 3.4 6.3
-2 0 -5 -1.1 6.5
2 0 5 -1.3 2.9
2 0 5 6.5 5.9
-2 0 -6 127.09 18.1
-2 0 -6 121.99 21.5
-2 0 -6 104.59 15.6
2 0 6 82.79 8.9
2 0 6 107.99 16.3
2 0 6 75.39 12.2
2 0 6 104.39 10.1
2 0 6 92.09 14.8
2 0 6 114.69 17.8
-2 0 -6 88.19 14.9
2 0 7 1.6 4.9
2 0 7 -3.7 7.6
2 0 7 -4.4 8.7
-2 0 -7 -1.1 9.5
2 0 7 -4.2 8.9
-2 0 -7 9.6 13.4
2 0 7 -1.5 6.8
-2 0 -7 4.8 6.4
2 0 7 -0.6 4
2 0 8 270.07 28.8
2 0 8 303.07 29.8
-2 0 -8 319.47 28.5
-2 0 -8 255.17 28.4
2 0 8 273.27 27.6
2 0 8 284.27 30.7
-2 0 -9 10.3 7.9
2 0 9 -10.7 10
2 0 9 1.2 8.7
2 0 9 16.6 9.3
2 0 9 -8.7 9.9
2 0 10 39.3 12.6
2 0 10 24.5 13.9
2 0 10 18.6 9.9
2 0 10 15.6 11.7
-2 0 -10 19.6 9.8
-2 0 -11 -14 11.1
2 0 11 -5.6 11.4
2 0 11 -36.9 17.7
2 0 11 -6 9.7
-2 1 12 -19.1 9.9
-2 1 12 14.7 11.2
-2 1 12 19.9 13.4
2 1 -12 -15.5 10.2
-2 -1 12 -11.1 9.6
-2 -1 12 -8.2 10.5
2 -1 -12 -3.1 10.8
2 -1 -12 -17.9 9.6
-2 -1 12 -12.8 12.5
-2 1 11 79.29 14.5
-2 1 11 93.59 19
2 1 -11 90.69 19.4
2 1 -11 103.89 17.8
-2 1 11 88.99 17.2
2 -1 -11 115.99 17.5
2 -1 -11 56.99 18.1
-2 -1 11 101.19 17.8
-2 -1 11 117.89 22.2
-2 1 10 9.4 11.9
-2 1 10 41.7 9.1
-2 1 10 8.3 11.2
2 1 -10 26.3 11.3
2 1 -10 34.7 11
-2 1 10 18.1 11.9
-2 -1 10 20.8 10.9
-2 -1 10 13 10.3
-2 -1 10 7.2 7.9
2 -1 -10 22.2 12.3
-2 -1 10 13 12.8
2 -1 -10 27.9 10.7
-2 1 9 278.37 39
-2 1 9 199.08 27.3
-2 1 9 207.48 21.8
2 1 -9 189.68 25
-2 1 9 201.68 23.2
2 1 -9 187.98 25.9
-2 1 9 217.08 25.1
-2 1 9 219.98 22.6
-2 -1 9 228.28 23.3
-2 -1 9 190.88 27.6
-2 -1 9 221.28 24.7
2 -1 -9 184.78 26.7
-2 -1 9 239.18 21.7
-2 -1 9 183.48 27.1
2 -1 -9 268.37 26.3
-2 -1 9 245.18 25.6
-2 1 8 238.58 21.6
-2 1 8 211.38 26.5
-2 1 8 258.57 25
-2 1 8 250.47 22.8
-2 1 8 222.48 23.7
2 1 -8 227.98 25.6
2 1 -8 192.58 25.5
2 1 -8 290.97 32
-2 1 8 235.18 23.3
2 1 -8 218.48 26
-2 -1 8 232.08 26.2
-2 -1 8 202.18 23.3
-2 -1 8 268.77 24.7
2 -1 -8 223.18 26
-2 -1 8 228.18 22.2
2 -1 -8 227.68 24.8
-2 -1 8 275.27 27.7
2 -1 -8 184.88 25.8
-2 1 7 431.46 33.2
-2 1 7 475.55 34.2
-2 1 7 395.76 34.9
2 1 -7 492.35 36.6
-2 1 7 463.65 33.4
-2 1 7 433.86 31.4
2 1 -7 450.15 44.9
-2 1 7 381.76 34.9
2 1 -7 413.96 33.5
-2 -1 7 410.36 33
-2 -1 7 416.16 33
-2 -1 7 442.16 34.4
2 -1 -7 471.55 34.5
2 -1 -7 432.56 34.3
-2 -1 7 426.86 32.5
2 -1 -7 423.16 39.4
2 -1 -7 369.96 33.6
-2 -1 7 479.55 33.6
-2 -1 7 467.15 36.5
-2 1 6 207.28 18.6
-2 1 6 161.28 16.2
2 1 -6 204.78 20.6
2 1 -6 179.18 20.4
2 1 -6 177.68 19.3
-2 1 6 210.28 19.8
-2 1 6 196.28 19.8
-2 1 6 180.98 18.8
-2 1 6 188.68 21
2 -1 -6 169.08 20.1
-2 -1 6 195.18 19
2 -1 -6 182.48 20.6
2 -1 -6 225.68 20.2
-2 -1 6 196.08 18.5
-2 -1 6 180.38 19
-2 -1 6 193.08 18.7
-2 -1 6 188.68 18.6
-2 -1 6 202.08 21.7
2 -1 -6 184.78 18.5
-2 1 5 1004.2 58.89
2 1 -5 933.51 60.79
2 1 -5 958.7 61.19
-2 1 5 934.81 60.79
-2 1 5 1028.6 61.09
2 1 -5 994.4 62.79
-2 1 5 893.51 61.99
2 1 -5 1019.5 61.69
-2 1 5 1023.4 61.89
2 1 -5 905.41 61.09
2 -1 -5 863.41 59.09
2 -1 -5 924.71 61.19
-2 -1 5 1006.5 61.09
-2 -1 5 991.4 60.89
2 -1 -5 840.62 62.09
-2 -1 5 1032.8 62.79
-2 -1 5 1005 60.69
2 -1 -5 965.4 61.19
2 1 -4 376.96 27.8
2 1 -4 393.46 27.9
-2 1 4 377.16 27.3
2 1 -4 410.06 28.1
2 1 -4 371.26 27.3
-2 1 4 412.36 28.7
-2 1 4 404.66 28.3
-2 1 4 372.26 28.6
-2 1 4 397.26 24.9
-2 1 4 371.26 27.3
-2 -1 4 364.26 27.1
2 -1 -4 366.86 27.4
-2 -1 4 384.06 27.5
-2 -1 4 386.06 26.9
2 -1 -4 355.16 28.4
-2 -1 4 439.76 29.5
-2 -1 4 410.36 27.7
2 -1 -4 371.96 27.8
-2 1 3 133.59 13.1
-2 1 3 149.49 13
2 1 -3 108.39 13.3
2 1 -3 125.09 13.6
-2 1 3 117.59 12.9
2 1 -3 114.79 12.7
-2 1 3 134.19 13.8
-2 1 3 132.39 13.8
2 -1 -3 97.79 12.8
2 -1 -3 107.49 13.1
-2 -1 3 124.39 12.6
-2 -1 3 115.59 12.4
-2 -1 3 132.99 13.1
-2 -1 3 145.39 13.7
-2 -1 3 112.59 14.1
-2 1 2 468.15 27.6
2 1 -2 422.86 27.6
-2 1 2 430.96 27.6
-2 1 2 396.06 28.4
2 1 -2 391.56 28.8
-2 1 2 438.76 29.3
-2 1 2 419.16 29.3
2 1 -2 452.35 28.9
-2 -1 2 450.65 27.7
2 -1 -2 428.06 27.6
2 -1 -2 384.56 28
-2 -1 2 432.46 27.5
-2 -1 2 455.25 28.9
2 1 -1 743.03 49
-2 1 1 738.53 47.9
2 1 -1 800.42 47.3
-2 1 1 754.82 49
2 1 -1 886.71 49
-2 1 1 826.72 49.4
-2 1 1 737.83 47.8
2 -1 -1 755.22 48
-2 -1 1 791.02 47.2
2 -1 -1 818.52 47.9
2 -1 -1 825.52 47
-2 -1 1 838.52 48.8
-2 -1 1 845.72 47.4
2 -1 -1 852.51 47.1
-2 -1 1 717.13 48.9
-2 -1 1 838.82 48.8
-2 1 0 466.45 28.4
2 1 0 488.15 27.3
2 1 0 454.85 27.2
-2 1 0 416.26 29.2
-2 1 0 458.05 27.7
2 1 0 438.36 28.3
2 1 0 455.55 29.6
-2 1 0 427.86 28.1
-2 -1 0 416.96 28.6
-2 -1 0 453.25 27.1
-2 -1 0 504.35 30
2 -1 0 421.16 29.5
-2 -1 0 475.15 28.3
2 -1 0 414.26 27.6
-2 1 -1 8427.76 540.95
-2 1 -1 9999 541.35
2 1 1 9591.14 541.55
-2 1 -2 1536.65 88.89
2 1 2 1536.85 91.79
2 1 2 1552.54 89.49
-2 1 -2 1506.45 87.69
-2 1 -2 1397.26 87.49
2 1 2 1618.24 89.79
-2 1 -2 1375.36 89.89
-2 -1 -2 1466.75 87.89
-2 -1 -2 1416.86 89.59
2 -1 2 1641.34 88.99
2 -1 2 1423.36 91.39
-2 -1 -2 1435.16 87.89
-2 -1 -2 1279.27 86.79
-2 -1 -2 1470.85 88.89
-2 1 -3 2403.16 139.29
2 1 3 2257.67 140.79
2 1 3 2474.35 140.89
-2 1 -3 2583.04 141.39
2 1 3 2163.28 138.99
2 1 3 2282.77 139.29
-2 -1 -3 2321.17 140.89
2 -1 3 2215.08 138.99
-2 -1 -3 2354.46 137.79
2 -1 3 2296.27 139.19
-2 -1 -3 2319.47 141.39
2 -1 3 2489.55 140.79
2 -1 3 2297.17 141.49
-2 -1 -3 2427.06 139.99
-2 1 -4 213.88 20.2
2 1 4 245.88 21.9
-2 1 -4 228.08 23.6
2 1 4 202.58 20
-2 1 -4 259.67 21.6
-2 1 -4 213.48 20.6
2 1 4 228.28 21
2 1 4 226.28 16.9
2 1 4 208.08 20.2
-2 -1 -4 204.88 15.9
-2 -1 -4 225.98 21.7
-2 -1 -4 206.78 21.4
-2 -1 -4 226.08 19.5
2 -1 4 216.78 21.7
2 -1 4 222.48 20.6
-2 -1 -4 215.78 20.3
2 -1 4 220.18 20
2 -1 4 253.97 21.1
2 1 5 187.68 20.5
2 1 5 142.39 18.3
2 1 5 169.68 19.4
-2 1 -5 171.68 18.9
-2 1 -5 169.08 20.6
2 1 5 181.98 18.4
-2 1 -5 144.09 17.1
-2 1 -5 166.18 20
2 1 5 167.58 14.3
-2 -1 -5 177.38 19.8
2 -1 5 153.78 18.8
2 -1 5 168.98 19.7
2 -1 5 177.58 18.6
-2 -1 -5 168.78 20.4
-2 -1 -5 176.28 17.6
-2 -1 -5 169.08 18.7
2 1 6 69.09 13.4
2 1 6 67.39 11.1
2 1 6 88.69 12.4
2 1 6 80.79 14
-2 1 -6 102.39 16.8
-2 1 -6 70.59 11.8
-2 1 -6 70.19 13.1
2 1 6 73.39 10.4
-2 1 -6 75.89 12.3
2 1 6 64.19 8.8
-2 -1 -6 58.89 10.1
2 -1 6 86.89 12.4
2 -1 6 103.89 17.3
2 -1 6 110.09 15.7
2 -1 6 81.79 13.9
-2 -1 -6 65.29 11
-2 -1 -6 91.59 17.2
-2 1 -7 58.19 18.6
2 1 7 46 13.2
-2 1 -7 51.79 9.8
-2 1 -7 47.7 13.1
2 1 7 55.69 13.3
2 1 7 42 6.9
2 1 7 32.9 10.6
2 1 7 49.5 8.5
2 1 7 51.09 10.4
2 -1 7 56.49 14
2 -1 7 50.29 10.8
-2 -1 -7 23.2 13.4
2 -1 7 48.5 10.6
-2 -1 -7 54.99 14.4
-2 -1 -7 72.59 12.9
2 -1 7 42.4 13.1
2 1 8 11.7 6.6
-2 1 -8 13.7 9.3
-2 1 -8 7.7 9
2 1 8 4.1 8.1
2 1 8 3.7 9.5
2 1 8 1 11.1
2 1 8 -4.2 9.3
-2 -1 -8 -8.4 8.6
2 -1 8 -4 7.7
2 -1 8 16.8 11.4
2 -1 8 -4.2 9.4
2 -1 8 0.3 9.2
-2 -1 -8 2.9 9.3
2 1 9 168.18 25.3
2 1 9 148.69 22.4
2 1 9 160.58 23.5
2 -1 9 161.38 22.1
2 -1 9 176.48 23.8
2 -1 9 130.39 18.7
2 -1 9 113.99 21
-2 -1 -9 180.28 23.4
2 1 10 7 12.3
-2 1 -10 -4.8 7.7
2 1 10 -0.7 7.4
2 1 10 8 11.8
-2 -1 -10 -16.7 11.6
2 -1 10 12.5 12.9
2 -1 10 -6.3 9
-2 -1 -10 -8.3 8.6
2 -1 10 4 11
2 -1 10 -8.2 10.8
2 1 11 75.19 14.5
2 1 11 25.3 18.8
2 1 11 43.6 15.6
-2 1 -11 48.3 14.2
-2 -1 -11 61.39 13.6
2 -1 11 59.79 17.1
-2 -1 -11 49.4 18.9
2 -1 11 70.99 16.2
2 -1 11 40.7 14.7
-2 2 12 43.9 14.8
-2 2 12 28.4 13.3
-2 2 12 46.1 16.8
2 2 -12 14.8 11.1
2 -2 -12 41 13.7
2 -2 -12 30.3 13.3
-2 -2 12 37.9 12.9
-2 -2 12 39.6 12.2
-2 -2 12 23.9 14.9
-2 2 11 142.19 23.1
2 2 -11 189.18 26.8
-2 -2 11 207.48 25.2
-2 -2 11 149.79 24.5
2 2 -10 71.99 16.1
2 2 -10 85.39 14.6
-2 2 10 98.59 24.4
-2 2 10 80.89 18.2
-2 2 10 87.49 15.9
-2 2 10 126.89 21.7
-2 2 10 102.09 17.5
2 -2 -10 100.29 17.1
-2 -2 10 66.99 14.9
2 -2 -10 87.49 17
2 -2 -10 101.59 17.1
-2 -2 10 95.59 18.9
-2 -2 10 112.69 18.2
-2 -2 10 77.29 13.7
-2 2 9 156.98 22.8
2 2 -9 150.58 22.6
-2 2 9 157.38 22.9
-2 2 9 157.48 21.3
2 2 -9 169.08 23.9
-2 -2 9 145.79 21.8
-2 -2 9 135.69 19.8
2 -2 -9 169.58 23.1
-2 -2 9 173.28 25.9
2 -2 -9 139.69 20.1
-2 -2 9 192.48 27.1
2 -2 -9 173.88 18.6
-2 -2 9 172.68 19.5
-2 2 8 69.89 12.5
2 2 -8 78.29 13.1
2 2 -8 99.69 18.2
-2 2 8 76.09 13.1
-2 2 8 58.59 13.9
-2 2 8 60.89 11.9
2 2 -8 50.39 12.2
2 2 -8 33.7 13.1
-2 2 8 75.89 14.2
2 -2 -8 47.1 13.6
-2 -2 8 56.79 11.7
2 -2 -8 49.99 11.3
-2 -2 8 67.49 12
2 -2 -8 61.49 13.1
-2 -2 8 65.59 15.4
2 2 -7 232.98 24.1
-2 2 7 249.48 22.9
-2 2 7 227.18 23
2 2 -7 289.27 27.5
2 2 -7 215.28 23.1
-2 2 7 241.98 23.6
-2 2 7 215.18 25
-2 2 7 228.68 24.9
-2 -2 7 227.38 22.6
-2 -2 7 227.38 23.1
2 -2 -7 244.08 23.2
-2 -2 7 232.18 24.9
2 -2 -7 262.77 29
-2 -2 7 237.38 21.4
2 -2 -7 217.68 24.4
-2 -2 7 220.48 23.4
-2 -2 7 239.48 21.9
2 -2 -7 233.18 24.4
-2 2 6 270.97 23.6
-2 2 6 288.97 23.4
2 2 -6 267.17 22.5
-2 2 6 228.68 22.7
-2 2 6 265.97 25.1
-2 2 6 264.07 19.8
2 2 -6 243.98 23.9
2 2 -6 274.37 24.9
2 2 -6 276.07 24.7
-2 2 6 298.47 24.4
2 2 -6 253.67 23.5
-2 -2 6 272.67 22.3
2 -2 -6 284.57 23.7
2 -2 -6 244.58 25
-2 -2 6 264.77 23
2 -2 -6 256.87 23.9
-2 -2 6 266.17 23.3
-2 -2 6 282.27 24.2
2 -2 -6 241.18 21.5
-2 -2 6 270.27 25.9
-2 2 5 408.26 31.1
2 2 -5 461.55 32.1
2 2 -5 404.16 29.8
-2 2 5 371.96 29.7
-2 2 5 445.96 30.5
2 2 -5 392.06 30.3
-2 2 5 381.16 29.6
2 -2 -5 381.76 27
-2 -2 5 393.36 29.9
2 -2 -5 401.96 31.5
-2 -2 5 427.66 32
2 -2 -5 405.86 30.5
-2 -2 5 386.26 31.3
-2 -2 5 389.46 29.5
-2 -2 5 398.06 29.8
2 -2 -5 433.16 29.9
2 2 -4 790.42 50.69
2 2 -4 839.02 50.69
2 2 -4 764.22 49.8
-2 2 4 797.52 51.39
2 2 -4 802.62 51.19
-2 2 4 802.72 49.99
-2 2 4 777.62 49.5
2 2 -4 723.53 49.4
-2 -2 4 828.92 50.19
-2 -2 4 788.82 49.3
2 -2 -4 759.32 49.5
2 -2 -4 700.03 49.3
2 -2 -4 667.23 50.99
2 -2 -4 787.72 51.59
-2 -2 4 851.91 51.19
-2 -2 4 768.12 49.3
-2 -2 4 797.12 50.09
2 2 -3 236.38 19.8
2 2 -3 240.98 18.4
-2 2 3 224.98 21.3
-2 2 3 217.18 17.5
-2 2 3 230.78 17.5
2 2 -3 204.58 17.7
2 2 -3 223.78 18.4
2 2 -3 216.08 17.9
2 -2 -3 202.68 18.5
-2 -2 3 231.08 17.8
2 -2 -3 227.28 23.4
-2 -2 3 241.98 18.7
-2 -2 3 219.28 19.1
-2 -2 3 235.48 18.5
2 -2 -3 192.68 18
-2 -2 3 216.48 17.4
-2 2 2 239.88 17.6
2 2 -2 259.67 18.3
2 2 -2 282.27 19.4
-2 2 2 241.48 20.2
2 2 -2 242.28 19.2
-2 2 2 247.28 17.6
2 -2 -2 214.18 17.9
2 -2 -2 273.97 17.9
-2 -2 2 226.38 17.7
2 -2 -2 240.38 19.8
-2 -2 2 260.57 19.4
-2 -2 2 252.17 18.4
2 2 -1 4378.76 233.88
-2 2 1 3666.43 232.18
-2 2 1 3874.71 233.98
-2 2 1 4030 231.78
-2 2 1 4088.39 231.78
2 2 -1 4391.76 233.48
2 2 -1 3935.11 232.18
2 2 -1 3768.82 233.78
2 -2 -1 4010 234.18
-2 -2 1 4092.99 232.28
-2 -2 1 4076.79 233.68
2 -2 -1 3664.93 232.48
2 -2 -1 3543.35 232.08
2 -2 -1 4025.4 231.88
-2 -2 1 4052.99 232.78
-2 -2 1 4404.06 233.58
2 -2 -1 4288.07 231.98
-2 -2 1 3558.14 233.58
-2 2 0 514.55 30.8
2 2 0 520.15 32.3
-2 2 0 507.85 30.4
2 2 0 434.26 32.8
2 2 0 558.74 31.5
-2 2 0 511.55 32.5
2 2 0 534.65 33.9
-2 -2 0 520.35 31.4
2 -2 0 527.65 32.6
-2 -2 0 454.75 33.3
2 -2 0 482.95 30.6
2 -2 0 489.65 30.7
2 -2 0 477.45 33.2
2 -2 0 514.35 30.7
-2 -2 0 515.25 34
-2 -2 0 546.25 31.4
-2 -2 0 507.45 32
2 2 1 2201.08 143.09
2 2 1 2451.35 141.89
-2 2 -1 2636.44 141.99
-2 2 -1 2393.76 143.99
-2 2 -1 2376.16 141.19
2 2 1 2439.56 142.49
-2 2 -1 2492.65 141.29
2 -2 1 2503.75 141.59
-2 -2 -1 2397.36 143.69
-2 -2 -1 2469.65 141.79
-2 -2 -1 2504.85 141.69
2 -2 1 2549.74 141.89
-2 -2 -1 2136.99 142.19
2 -2 1 2346.67 143.79
2 -2 1 2409.26 142.19
2 -2 1 2361.86 141.39
-2 -2 -1 2414.46 142.49
2 2 2 1766.52 115.39
-2 2 -2 1900.51 113.99
2 2 2 1948.41 115.39
-2 2 -2 2059.39 114.29
-2 2 -2 1914.11 116.89
2 -2 2 2142.59 115.39
-2 -2 -2 2031.4 114.69
-2 -2 -2 1782.82 115.29
-2 -2 -2 1811.02 114.19
2 -2 2 1890.51 114.19
-2 -2 -2 1843.62 115.99
-2 -2 -2 2015.6 114.59
2 -2 2 2001.6 117.19
2 2 3 1677.73 96.99
-2 2 -3 1595.94 96.19
2 2 3 1663.03 97.99
-2 2 -3 1766.12 98.39
2 2 3 1448.06 95.69
2 2 3 1541.45 96.49
-2 2 -3 1666.73 99.49
-2 2 -3 1655.33 96.29
-2 -2 -3 1500.85 97.79
2 -2 3 1673.33 99.49
-2 -2 -3 1473.25 99.59
2 -2 3 1620.14 96.59
2 -2 3 1701.23 97.89
2 -2 3 1584.04 96.39
-2 -2 -3 1565.84 97.19
-2 -2 -3 1506.55 98.29
-2 -2 -3 1653.93 95.89
2 2 4 1278.57 83.89
-2 2 -4 1349.66 82.29
-2 2 -4 1411.36 84.49
2 2 4 1250.17 82.29
2 2 4 1185.78 80.99
2 2 4 1437.16 83.19
-2 2 -4 1401.76 85.89
-2 -2 -4 1415.56 82.89
2 -2 4 1302.97 82.29
2 -2 4 1443.76 84.49
2 -2 4 1347.47 85.39
2 -2 4 1291.97 82.39
-2 -2 -4 1320.77 81.19
-2 -2 -4 1318.57 84.49
-2 -2 -4 1449.35 83.09
-2 -2 -4 1373.66 84.49
-2 -2 -4 1288.57 84.29
-2 2 -5 320.67 28.9
2 2 5 354.16 27.6
-2 2 -5 366.06 31.5
-2 2 -5 352.46 27.4
-2 2 -5 372.36 27.2
2 2 5 389.16 30.1
2 2 5 376.66 28.1
2 2 5 337.37 25.2
2 2 5 327.57 28.4
2 -2 5 375.16 31.3
-2 -2 -5 302.97 28.7
2 -2 5 411.86 30.1
-2 -2 -5 319.57 24.4
-2 -2 -5 342.07 28.1
2 -2 5 358.16 28.8
-2 -2 -5 338.17 29.6
2 -2 5 366.56 27.9
-2 -2 -5 364.76 27.7
-2 2 -6 215.58 21.9
2 2 6 216.18 23.9
-2 2 -6 258.97 30.1
-2 2 -6 209.48 22.5
-2 2 -6 241.68 24.5
2 2 6 194.08 18.9
2 2 6 268.67 23
2 2 6 199.28 22.3
2 2 6 221.28 22.8
2 -2 6 261.67 26.5
-2 -2 -6 208.98 17.8
-2 -2 -6 249.97 23.3
2 -2 6 231.78 23
-2 -2 -6 190.78 26.1
2 -2 6 254.77 25.1
-2 -2 -6 239.58 22.4
2 -2 6 236.78 22.7
-2 2 -7 149.69 19.7
2 2 7 148.29 20.8
-2 2 -7 147.99 20.6
2 2 7 144.89 13.8
2 2 7 128.89 20.2
2 2 7 142.79 16.1
2 2 7 142.19 20.4
-2 2 -7 109.39 18
2 -2 7 124.89 15.7
2 -2 7 102.49 15.2
2 -2 7 132.99 19.8
-2 -2 -7 162.28 22.5
2 -2 7 157.98 23
-2 -2 -7 157.58 20.4
2 2 8 192.78 25.4
2 2 8 245.48 25.9
-2 2 -8 210.28 30.7
-2 2 -8 194.18 23.9
2 2 8 188.68 19.3
2 2 8 210.78 17.5
2 2 8 215.38 25.6
-2 -2 -8 211.48 26.7
2 -2 8 232.58 26.8
2 -2 8 219.88 25
-2 -2 -8 252.27 27.4
2 -2 8 169.68 26.2
-2 -2 -8 162.38 24.5
2 -2 8 222.78 27.8
2 2 9 63.49 10.5
-2 2 -9 51.09 16.8
2 2 9 72.29 13.8
2 2 9 65.99 14.6
2 2 9 79.19 18.1
-2 -2 -9 65.59 17.2
2 -2 9 85.09 17.9
2 -2 9 73.59 16.9
-2 -2 -9 58.69 12.7
2 -2 9 67.29 12.7
2 -2 9 68.69 13.3
2 2 10 82.69 15.5
2 2 10 65.59 14
-2 2 -10 55.49 12.6
2 2 10 54.59 10.5
2 2 10 89.89 18.7
2 -2 10 89.29 20.8
-2 -2 -10 80.19 15.8
2 -2 10 58.49 15
2 -2 10 67.29 14.6
-2 -2 -10 81.29 19.5
2 -2 10 75.49 17.8
2 2 11 -3.1 16.8
-2 2 -11 1.6 11.3
2 2 11 32.1 14.1
2 2 11 23.7 13.1
-2 -2 -11 0.3 16.9
2 -2 11 -13.4 24.5
2 -2 11 33.8 13.6
-2 -2 -11 19.1 12.8
2 -2 11 17.2 11.9
2 -2 11 25.4 14.1
2 3 -12 114.29 18.2
-2 3 12 86.29 17.3
-2 3 12 91.29 21.2
2 -3 -12 100.69 17.4
-2 -3 12 83.39 16.5
2 -3 -12 78.09 15.5
-2 -3 12 125.49 23.9
-2 -3 12 85.19 16.4
-2 3 11 40.2 14.2
-2 3 11 37.9 13.7
-2 3 11 36.4 11.1
-2 3 11 41.6 15
2 3 -11 57.09 21.2
2 3 -11 31.4 11.1
-2 -3 11 24.1 10.6
2 -3 -11 31.3 15.3
2 -3 -11 45.5 13.6
-2 -3 11 51.59 17.7
2 -3 -11 26 15.2
-2 -3 11 61.09 14.4
-2 -3 11 18.2 10.6
-2 3 10 94.59 18.7
2 3 -10 113.19 24.6
2 3 -10 103.79 16
-2 3 10 128.89 20
-2 3 10 104.09 18.3
-2 -3 10 91.89 20.2
-2 -3 10 110.29 17.5
-2 -3 10 91.49 15.2
2 -3 -10 93.29 14.4
2 -3 -10 99.59 17.3
2 -3 -10 75.99 15.1
-2 -3 10 68.99 14.2
-2 3 9 74.89 12.9
-2 3 9 68.89 15
2 3 -9 67.79 13.6
-2 3 9 69.49 16.4
-2 3 9 65.79 13.9
2 3 -9 56.69 12.6
-2 -3 9 48.7 15.1
2 -3 -9 38.7 11.8
2 -3 -9 47.9 10.6
-2 -3 9 68.39 13.1
-2 -3 9 44.8 14.8
2 -3 -9 71.19 11.9
-2 -3 9 52.59 12.3
2 3 -8 571.14 53.59
-2 3 8 466.95 38.2
-2 3 8 509.75 40
2 3 -8 484.15 39.4
-2 3 8 495.15 38.1
2 3 -8 547.85 42.5
-2 3 8 473.15 38.2
-2 3 8 538.65 42.2
2 3 -8 525.25 42.1
-2 -3 8 558.04 43.3
-2 -3 8 473.15 38.5
2 -3 -8 413.26 40.4
2 -3 -8 463.35 34.9
-2 -3 8 517.65 37.8
-2 -3 8 481.95 38.4
2 -3 -8 487.95 39.6
-2 -3 8 519.85 41.5
-2 -3 8 553.74 42.9
2 -3 -8 450.75 38.6
2 -3 -8 576.64 39.3
2 3 -7 232.08 23.7
-2 3 7 202.28 24.6
-2 3 7 239.08 23.8
2 3 -7 260.57 26.6
2 3 -7 245.08 22
-2 3 7 241.68 22.8
-2 3 7 227.08 22.9
2 3 -7 225.08 23.7
2 3 -7 258.67 28.8
-2 3 7 216.18 23.5
-2 -3 7 273.67 22.5
-2 -3 7 286.67 26.6
2 -3 -7 209.48 19.1
-2 -3 7 262.67 28.3
2 -3 -7 262.87 23.9
2 -3 -7 227.28 24.9
-2 -3 7 260.87 23.4
-2 -3 7 225.68 22.7
-2 3 6 102.89 15.4
2 3 -6 122.39 17
2 3 -6 111.69 16.5
2 3 -6 108.59 14
2 3 -6 97.19 12.7
-2 3 6 78.69 14.1
-2 3 6 106.89 15.2
-2 3 6 94.59 15.4
2 -3 -6 115.29 11.3
2 -3 -6 117.39 16.3
-2 -3 6 112.49 16.9
2 -3 -6 102.29 14
2 -3 -6 131.69 17.7
-2 -3 6 109.19 15.4
-2 -3 6 83.09 14.3
-2 -3 6 89.99 12.2
2 -3 -6 94.59 14.6
-2 -3 6 130.29 19.4
2 3 -5 710.93 46.6
2 3 -5 622.04 42.2
-2 3 5 637.24 44
2 3 -5 697.23 44
-2 3 5 595.34 41.8
-2 3 5 602.14 43.4
2 3 -5 581.74 42.2
-2 3 5 659.43 42.2
2 -3 -5 644.14 42.5
2 -3 -5 610.54 43.6
-2 -3 5 574.14 41.5
-2 -3 5 679.43 42.6
-2 -3 5 678.13 44.2
-2 -3 5 614.44 41.8
-2 -3 5 646.24 43.7
2 -3 -5 568.74 43.1
2 -3 -5 577.14 38.9
-2 3 4 120.89 16
2 3 -4 163.18 20
-2 3 4 110.79 15.3
2 3 -4 180.78 16.5
2 3 -4 129.79 16.1
-2 3 4 142.29 15.4
2 3 -4 168.58 16
-2 -3 4 138.09 15.9
2 -3 -4 169.18 16.6
2 -3 -4 168.28 16.5
2 -3 -4 160.78 15.4
2 -3 -4 149.88 18.5
-2 -3 4 143.59 15.8
-2 -3 4 121.29 15.1
-2 -3 4 163.58 17.4
2 3 -3 202.58 19.5
-2 3 3 189.58 15.5
-2 3 3 208.98 18.2
2 3 -3 172.18 15.7
-2 3 3 149.79 15.3
2 3 -3 191.98 17
-2 3 3 189.28 15.7
2 3 -3 191.98 16.4
2 3 -3 154.78 16
2 -3 -3 177.18 15.9
2 -3 -3 175.98 15.7
-2 -3 3 203.78 16.6
-2 -3 3 183.08 16.4
-2 -3 3 208.48 16.8
-2 -3 3 168.08 19.6
-2 -3 3 178.08 15.8
2 -3 -3 159.98 16.8
-2 3 2 40.8 8.6
-2 3 2 34.3 5.3
-2 3 2 38.1 5.7
-2 3 2 41.7 6.1
-2 3 2 54.19 7.9
-2 -3 2 44.9 6.1
2 -3 -2 51.49 7.1
-2 -3 2 42.4 10.2
-2 -3 2 47.3 8
-2 -3 2 42.6 7.3
-2 3 1 22.7 4
-2 3 1 29.1 7.3
2 3 -1 20.9 4.9
-2 3 1 18.2 4
-2 3 1 27.1 4.2
2 3 -1 35.3 8.5
2 3 -1 20.1 7.4
-2 -3 1 27.4 5
-2 -3 1 31.1 5.5
-2 -3 1 27.8 5.8
-2 -3 1 10.5 7.3
2 -3 -1 13.8 4
2 -3 -1 18.5 3.6
2 -3 -1 20.9 6.8
-2 -3 1 29.4 5.4
-2 3 0 1042.1 61.29
-2 3 0 1102.19 60.79
-2 3 0 937.41 62.89
2 3 0 1113.39 62.59
2 3 0 989.6 63.59
2 3 0 1153.78 62.19
2 3 0 1118.29 64.29
-2 3 0 968.7 61.19
-2 -3 0 1059.89 62.49
2 -3 0 1046.1 61.49
-2 -3 0 958.8 63.79
2 -3 0 973.7 63.79
2 -3 0 1053.59 61.49
-2 -3 0 1012.5 61.99
-2 -3 0 913.81 63.49
2 -3 0 1051.79 60.69
-2 -3 0 1075.39 61.99
2 3 1 778.62 45.7
2 3 1 723.13 46.6
2 3 1 717.33 47.2
-2 3 -1 680.33 47.7
-2 3 -1 717.03 44.8
2 3 1 766.32 46.2
-2 3 -1 724.43 44.9
-2 3 -1 838.52 45.3
2 3 1 648.14 46.5
2 -3 1 797.72 44.9
2 -3 1 833.72 45.8
-2 -3 -1 669.23 46.4
2 -3 1 654.53 47.7
2 -3 1 745.53 45.3
2 -3 1 723.03 45
-2 -3 -1 746.73 45.5
-2 -3 -1 796.92 45.8
-2 -3 -1 741.93 47.9
-2 -3 -1 733.33 46.2
-2 3 -2 859.61 46.9
-2 3 -2 812.82 47.9
2 3 2 763.32 48.5
-2 3 -2 769.62 47.7
2 3 2 710.33 48
2 3 2 766.42 49.1
2 3 2 676.33 49.4
-2 3 -2 825.92 51.49
2 -3 2 698.23 50.59
-2 -3 -2 724.13 48.5
2 -3 2 853.81 48.6
2 -3 2 864.01 47.1
-2 -3 -2 769.82 49.2
-2 -3 -2 728.83 50.09
-2 -3 -2 831.42 48.7
2 -3 2 731.43 47.9
2 3 3 254.07 21.9
2 3 3 254.47 21.2
-2 3 -3 264.97 20.8
2 3 3 260.27 20.7
2 3 3 262.37 21
-2 3 -3 284.37 21.8
-2 3 -3 266.37 24.4
-2 3 -3 260.77 20
-2 -3 -3 264.97 22
-2 -3 -3 265.87 20
-2 -3 -3 226.08 21.6
2 -3 3 268.77 21.2
-2 -3 -3 234.08 20.5
2 -3 3 243.88 20.8
-2 -3 -3 223.28 22.3
2 -3 3 297.67 22
2 -3 3 276.57 24.2
2 3 4 338.07 29.6
-2 3 -4 353.66 26.4
-2 3 -4 358.16 30.1
2 3 4 330.37 26.5
2 3 4 311.47 25.8
2 3 4 362.86 27.2
-2 3 -4 385.66 28
-2 -3 -4 359.26 28.2
2 -3 4 371.16 30.7
-2 -3 -4 352.96 29.1
2 -3 4 355.66 26.5
-2 -3 -4 320.77 27.9
-2 -3 -4 398.46 27
-2 -3 -4 351.46 25.3
-2 -3 -4 350.06 27
2 -3 4 338.87 26.6
2 3 5 41.2 7.7
-2 3 -5 50.89 9.1
-2 3 -5 53.09 9.7
-2 3 -5 47.1 12.6
-2 3 -5 47.6 10.9
2 3 5 38.1 8.2
2 3 5 44.6 9.2
2 3 5 32.3 9.8
-2 -3 -5 58.99 9.9
-2 -3 -5 63.49 12.5
2 -3 5 44.1 11.3
2 -3 5 56.49 11.8
2 -3 5 41.9 10
-2 -3 -5 38.7 10.7
-2 -3 -5 55.29 8.9
-2 -3 -5 49.6 9.4
2 -3 5 35.9 8
2 3 6 297.67 27.4
2 3 6 247.28 23.2
-2 3 -6 304.57 32.5
-2 3 -6 296.87 25.2
-2 3 -6 269.37 25.5
-2 3 -6 278.07 27.6
2 3 6 290.17 25.9
2 3 6 256.17 25.5
2 -3 6 334.37 28.7
2 -3 6 291.47 25.9
2 -3 6 337.97 29.6
-2 -3 -6 249.78 26.7
-2 -3 -6 277.07 26
-2 -3 -6 255.07 21.6
-2 -3 -6 311.37 30.2
-2 -3 -6 279.47 27.5
2 -3 6 293.57 26
-2 -3 -6 299.07 25.7
2 3 7 129.39 21.1
2 3 7 198.88 22.6
2 3 7 119.79 17.7
-2 3 -7 158.68 20.4
-2 3 -7 113.39 19.3
-2 3 -7 146.79 21.5
2 -3 7 160.38 20.9
2 -3 7 130.39 21.2
-2 -3 -7 156.78 18.8
-2 -3 -7 188.48 27.2
2 -3 7 172.68 23.5
2 -3 7 167.08 20.9
-2 -3 -7 170.38 22.5
-2 -3 -7 168.18 21.7
2 3 8 161.88 16.8
-2 3 -8 167.28 22.1
2 3 8 184.18 23.6
2 3 8 205.08 23.9
2 3 8 140.29 22.9
2 3 8 170.68 19.3
-2 -3 -8 141.99 22.3
2 -3 8 193.08 24.4
2 -3 8 192.68 22.3
-2 -3 -8 164.28 25.4
2 -3 8 204.48 25.3
2 -3 8 200.98 25.2
2 3 9 16.7 8.7
2 3 9 22 7.2
2 3 9 8.5 10.6
-2 3 -9 40.9 21.3
2 3 9 19.2 9.9
2 3 9 5.8 8.8
2 -3 9 19 12.9
2 -3 9 23.1 12.2
2 -3 9 1.8 10.3
-2 -3 -9 5.4 12.8
-2 -3 -9 11 8.7
2 -3 9 23.5 9.2
2 3 10 38.4 12.4
-2 3 -10 39.8 11.3
2 3 10 62.89 15
2 3 10 63.59 16.9
2 3 10 47.2 11.3
-2 -3 -10 58.49 18
2 -3 10 36.8 13.3
2 -3 10 37.3 13.8
-2 -3 -10 55.99 13.3
2 -3 10 78.29 18.5
2 3 11 24.8 11.9
-2 3 -11 28.2 11.1
2 3 11 44.4 16.3
2 3 11 1.9 18.5
-2 -3 -11 23 15.6
2 -3 11 43.7 12.2
2 -3 11 22.7 22.8
2 -3 11 35.9 13.5
2 -3 11 66.09 17.3
-2 4 11 254.07 30.8
-2 4 11 205.08 26.9
-2 4 11 197.08 26.3
2 4 -11 198.58 27.5
2 -4 -11 223.78 27.1
-2 -4 11 209.18 27.2
-2 -4 11 238.78 33.2
-2 -4 11 210.58 24.1
2 -4 -11 251.57 29.9
2 -4 -11 171.48 21.8
-2 4 10 50.09 15.1
-2 4 10 64.49 13.8
2 4 -10 69.69 16.2
2 4 -10 28.5 12.9
-2 4 10 28.2 10.7
2 4 -10 47.9 11.6
-2 4 10 36.5 13.3
-2 -4 10 42.8 11.3
-2 -4 10 69.39 17.9
2 -4 -10 51.79 14.8
2 -4 -10 40.2 10.3
2 -4 -10 20.9 11.2
-2 -4 10 55.59 12
-2 -4 10 45.6 11.4
2 4 -9 208.88 24.3
-2 4 9 189.98 23.4
-2 4 9 168.38 25.4
-2 4 9 172.88 22.1
2 4 -9 169.58 24.9
-2 4 9 197.48 25.2
-2 4 9 186.48 23.4
-2 -4 9 179.98 29
-2 -4 9 186.78 20.6
2 -4 -9 168.18 21.6
2 -4 -9 175.08 18.8
-2 -4 9 184.68 26.2
-2 -4 9 204.68 27.5
-2 -4 9 202.68 21.7
2 -4 -9 189.98 24.7
-2 4 8 4.9 8.3
2 4 -8 10.2 7.7
-2 4 8 1.8 7.2
-2 4 8 -13.4 7.8
-2 4 8 -4.3 6.8
-2 4 8 -1.5 9.3
2 4 -8 26.4 12.9
2 4 -8 0.6 7.3
2 4 -8 -8 7.8
2 -4 -8 15 9.6
-2 -4 8 7 11.4
2 -4 -8 4.6 10.2
2 -4 -8 -1.7 7.4
2 -4 -8 17.2 11.9
-2 -4 8 -1.7 6.3
-2 -4 8 -2.5 10.9
2 -4 -8 -10.4 9.2
-2 -4 8 18.9 7.6
2 4 -7 197.68 23.5
2 4 -7 238.48 24.6
-2 4 7 229.48 22.7
2 4 -7 238.38 22
-2 4 7 220.98 24.7
-2 4 7 200.88 23.4
-2 4 7 239.38 23.3
2 4 -7 218.58 23.4
-2 4 7 206.28 22.3
2 4 -7 247.18 27.1
2 -4 -7 241.68 21.7
-2 -4 7 213.88 21.9
-2 -4 7 257.27 22.3
-2 -4 7 229.08 22.9
2 -4 -7 205.08 18.3
-2 -4 7 223.68 26.2
2 -4 -7 200.38 24.1
-2 -4 7 221.58 27.2
2 -4 -7 253.57 24.3
-2 4 6 33.8 12
-2 4 6 31.6 10.2
2 4 -6 30.1 8.6
2 4 -6 26.3 8.1
-2 4 6 25.6 7.5
2 4 -6 60.39 13.7
-2 4 6 39.2 8.1
2 4 -6 31.1 7.9
2 4 -6 30.1 8.8
-2 -4 6 47 9.2
2 -4 -6 42.9 9.9
2 -4 -6 15.8 7.4
-2 -4 6 36.8 11.6
2 -4 -6 15.7 8
2 -4 -6 35.1 7.5
2 -4 -6 35.2 6.8
-2 -4 6 38.3 9.4
-2 -4 6 18.7 9.2
-2 -4 6 36.5 9.3
2 -4 -6 22.1 9.7
2 4 -5 364.66 26.2
-2 4 5 291.67 24.2
2 4 -5 339.37 25.2
-2 4 5 311.57 24.4
2 4 -5 332.57 29.1
2 4 -5 296.87 24.7
-2 4 5 281.17 26.2
2 -4 -5 322.27 21.5
-2 -4 5 305.77 24.4
-2 -4 5 270.07 24.4
-2 -4 5 279.27 27.1
-2 -4 5 289.97 27.8
2 -4 -5 331.87 25.2
2 -4 -5 297.57 25.8
-2 -4 5 311.27 24.8
2 -4 -5 288.47 25
2 -4 -5 285.87 25.6
2 4 -4 42.9 8.7
2 4 -4 33.4 7.2
-2 4 4 40.2 10
2 4 -4 43.1 8.7
-2 4 4 30.1 8.3
-2 4 4 34.6 6.9
2 4 -4 45.3 13.2
2 4 -4 28.2 6.9
-2 4 4 40 7.7
2 -4 -4 29.9 8.8
2 -4 -4 31.8 7
-2 -4 4 39.1 11.9
-2 -4 4 26 6.8
2 -4 -4 28.3 9.5
-2 -4 4 36.1 10.6
-2 -4 4 44 9.7
2 -4 -4 35 7.5
-2 -4 4 38.3 7.7
-2 4 3 437.46 28.7
-2 4 3 420.36 28.1
-2 4 3 368.36 28.2
-2 4 3 454.05 31.8
2 4 -3 441.86 32.2
2 4 -3 462.85 29.5
2 4 -3 464.15 30.5
2 4 -3 388.66 28.5
-2 -4 3 416.76 28.9
-2 -4 3 446.16 31.6
2 -4 -3 398.16 28.5
-2 -4 3 396.36 28.1
2 -4 -3 353.46 28.2
2 -4 -3 387.96 28.3
2 -4 -3 387.96 30.8
2 4 -2 158.58 13.5
2 4 -2 162.08 17.2
-2 4 2 123.49 11.9
-2 4 2 144.09 12.8
-2 4 2 141.89 12.4
2 4 -2 140.99 13.4
2 4 -2 130.19 13.2
-2 4 2 115.59 13
2 4 -2 125.99 14.3
-2 4 2 133.09 15.5
-2 -4 2 140.79 13.8
-2 -4 2 145.49 15.2
2 -4 -2 139.99 12.7
-2 -4 2 156.78 14.9
-2 -4 2 144.89 13.3
2 -4 -2 131.19 14.8
2 -4 -2 126.89 11.7
2 4 -1 1122.69 65.59
-2 4 1 1111.09 68.19
2 4 -1 1217.68 68.19
-2 4 1 1130.29 64.99
-2 4 1 1062.49 64.99
-2 4 1 1019.8 63.89
2 4 -1 1098.09 65.59
2 -4 -1 974.4 66.09
-2 -4 1 1130.19 65.69
2 -4 -1 1134.19 67.89
-2 -4 1 1062.49 66.49
2 -4 -1 1006.4 63.79
-2 -4 1 1164.58 66.29
-2 -4 1 987.5 67.19
-2 -4 1 1098.99 65.49
2 4 0 926.71 61.29
2 4 0 971.1 59.39
2 4 0 1017.5 59.39
2 4 0 872.31 61.49
-2 4 0 932.31 58.49
-2 4 0 988.9 58.59
-2 4 0 1085.99 60.99
2 4 0 1042.3 59.49
2 -4 0 905.21 60.89
2 -4 0 1038 61.19
-2 -4 0 875.71 61.19
-2 -4 0 971.8 59.39
-2 -4 0 1032.3 59.39
-2 -4 0 1054.79 63.89
2 4 1 280.77 20.7
2 4 1 285.97 20.9
-2 4 -1 312.17 19.6
2 4 1 263.67 22.7
-2 4 -1 302.27 20.3
-2 4 -1 283.67 23.7
2 4 1 289.67 22.9
-2 4 -1 299.67 20.2
2 4 1 245.28 24.4
-2 -4 -1 311.67 20.9
-2 -4 -1 260.77 23.4
-2 -4 -1 310.27 21.3
2 -4 1 260.17 20.5
-2 -4 -1 331.67 22.3
2 -4 1 311.87 21.5
-2 -4 -1 284.37 22.7
2 -4 1 316.67 19.3
2 4 2 472.25 42.5
-2 4 -2 479.15 31.9
2 4 2 487.65 32.3
-2 4 -2 533.95 31.5
-2 4 -2 449.76 35.2
2 4 2 488.25 32.7
2 4 2 495.85 32.8
-2 4 -2 482.65 32.8
2 4 2 469.65 33.9
2 -4 2 545.15 32.3
-2 -4 -2 487.65 32.5
-2 -4 -2 432.76 32.9
2 -4 2 503.85 35.9
-2 -4 -2 496.15 32.7
2 -4 2 469.35 32
-2 4 -3 35.1 10.6
2 4 3 48.3 7.7
-2 4 -3 49.99 7.6
-2 4 -3 39.9 6.6
2 4 3 52.89 8.9
-2 4 -3 51.69 8.6
-2 4 -3 34.2 6.9
2 4 3 49.3 7.4
2 4 3 64.39 10.5
-2 -4 -3 52.49 10.8
-2 -4 -3 38.6 8.1
-2 -4 -3 37.7 7.6
-2 -4 -3 28.1 8.3
2 -4 3 64.29 12.2
-2 -4 -3 42.9 9.9
2 -4 3 56.59 8.1
-2 -4 -3 41.3 7.3
2 -4 3 57.59 8.1
2 4 4 242.68 22.2
-2 4 -4 268.47 21.4
2 4 4 211.48 19.5
-2 4 -4 199.48 15.5
-2 4 -4 194.98 19.1
2 4 4 239.38 20.7
2 4 4 211.88 20.3
-2 4 -4 225.68 27.5
-2 4 -4 253.47 24.6
2 -4 4 245.18 26.2
-2 -4 -4 212.38 21.2
2 -4 4 267.87 21.7
-2 -4 -4 245.78 21.4
2 -4 4 259.67 21.1
-2 -4 -4 183.68 20.4
-2 -4 -4 207.98 18.8
-2 -4 -4 228.88 20.3
-2 -4 -4 210.68 21.9
2 -4 4 214.88 20.1
-2 4 -5 379.46 28.4
2 4 5 366.56 30.7
2 4 5 350.16 28.7
2 4 5 339.77 28.7
-2 4 -5 427.56 34.5
-2 4 -5 411.06 31
2 4 5 363.46 29.6
-2 4 -5 366.66 28.4
2 -4 5 380.46 33.1
-2 -4 -5 396.86 29.9
-2 -4 -5 375.06 31.2
-2 -4 -5 353.46 31.3
-2 -4 -5 354.66 31.9
-2 -4 -5 364.96 29.1
2 -4 5 377.76 29
2 -4 5 386.66 24.3
-2 -4 -5 367.36 29.4
2 -4 5 366.36 28.9
2 -4 5 413.36 31
-2 4 -6 101.89 19.6
-2 4 -6 63.09 13.6
2 4 6 82.69 13.2
2 4 6 62.19 13.3
-2 4 -6 70.19 10.7
2 4 6 78.69 11.8
-2 4 -6 73.69 11.4
2 4 6 61.49 11.7
-2 -4 -6 70.49 14.4
-2 -4 -6 98.39 18.8
-2 -4 -6 64.19 11.5
2 -4 6 71.79 15.8
2 -4 6 81.49 14.4
-2 -4 -6 72.59 11.2
-2 -4 -6 71.09 14.4
2 -4 6 82.89 11.9
-2 -4 -6 65.29 11.6
2 -4 6 69.79 11.2
2 4 7 377.96 32.6
-2 4 -7 510.25 45
2 4 7 417.06 34.7
-2 4 -7 360.96 33.1
-2 4 -7 378.56 36.3
2 4 7 414.56 36.2
-2 4 -7 427.16 33.3
2 4 7 425.66 33.8
2 -4 7 428.76 34.2
-2 -4 -7 400.16 47.1
2 -4 7 440.76 36.9
-2 -4 -7 387.56 31
-2 -4 -7 463.95 42.5
2 -4 7 424.76 34.3
-2 -4 -7 399.66 36
2 -4 7 444.26 38.9
2 4 8 16.4 9.5
2 4 8 18.7 9.6
2 4 8 25.9 9.8
2 4 8 12.3 10.6
-2 4 -8 13.9 7.7
2 -4 8 20.8 10.5
-2 -4 -8 29.3 10.4
2 -4 8 16.9 12.4
-2 -4 -8 23.9 12
2 -4 8 18.3 9.7
2 -4 8 23.2 12.6
-2 -4 -8 -1.2 10.4
2 4 9 57.89 13.8
-2 4 -9 74.79 17.6
2 4 9 82.79 14.2
2 4 9 81.69 14.5
2 4 9 81.89 17.5
2 -4 9 94.29 18.4
2 -4 9 64.29 14.2
2 -4 9 70.29 13.7
-2 -4 -9 80.49 17.5
-2 -4 -9 79.69 13.7
2 4 10 -3 9.4
2 4 10 7.2 11.5
-2 4 -10 2.6 9.4
2 4 10 -9.8 11.9
2 4 10 26.9 8.8
2 -4 10 15.5 13.3
-2 -4 -10 12.9 12.4
2 -4 10 8.1 14.1
-2 -4 -10 -7.4 12.7
2 -4 10 -8.1 12.4
2 -4 10 25.1 12.6
2 4 11 35.4 21.3
2 4 11 51.39 14.8
-2 4 -11 74.59 15.5
2 4 11 92.69 24.7
2 -4 11 105.99 22.2
-2 -4 -11 67.39 28.8
-2 -4 -11 82.49 18.7
2 -4 11 113.39 21.7
2 -4 11 101.59 16.1
-2 5 12 25.1 16.1
2 5 -12 32.8 11.6
-2 -5 12 62.29 17.5
-2 -5 12 17.5 11
-2 -5 12 4.3 10.2
2 -5 -12 27.5 14
-2 -5 11 172.68 31.1
2 5 -10 52.89 14.3
-2 5 10 66.09 15.9
2 5 -10 82.99 15.6
-2 5 10 82.09 17.3
-2 5 10 60.19 13.2
-2 -5 10 57.79 12.9
-2 -5 10 77.59 14.4
2 -5 -10 80.89 17.2
-2 -5 10 79.99 14
2 -5 -10 100.99 17.6
-2 -5 10 86.19 19.3
2 -5 -10 77.99 13.3
2 5 -9 10 13.3
-2 5 9 18 10.8
-2 5 9 9.3 11.2
-2 5 9 17.7 11.9
-2 5 9 17.1 10.9
2 5 -9 17.4 9.6
2 5 -9 13.9 9.2
-2 5 9 26.6 10.1
-2 -5 9 40.6 14.3
-2 -5 9 20.2 13.7
2 -5 -9 10.8 8.1
-2 -5 9 -2 11.1
-2 -5 9 28.7 8.9
2 -5 -9 10.7 8.9
2 -5 -9 14.2 10
2 5 -8 482.35 35.4
-2 5 8 379.66 36.9
2 5 -8 483.65 41.6
-2 5 8 413.16 38.2
-2 5 8 465.05 45.4
-2 5 8 490.45 36.7
2 5 -8 499.65 37.4
-2 5 8 438.16 49.7
2 5 -8 406.56 36.2
2 -5 -8 434.96 37.2
2 -5 -8 452.45 37
2 -5 -8 492.25 34.7
-2 -5 8 395.76 35.6
-2 -5 8 420.86 35.7
-2 -5 8 478.25 35.4
-2 -5 8 505.05 40.8
-2 -5 8 504.75 43.8
-2 5 7 92.69 16
2 5 -7 106.09 23.5
-2 5 7 60.99 11.4
-2 5 7 73.89 13.8
2 5 -7 81.89 14.4
-2 5 7 64.59 11.5
2 5 -7 89.29 18
2 5 -7 100.09 13.4
2 5 -7 78.39 12.7
-2 -5 7 105.19 16.1
-2 -5 7 74.19 11.2
-2 -5 7 86.79 16.4
2 -5 -7 70.29 13.8
2 -5 -7 97.79 15.8
2 -5 -7 93.79 12.7
2 -5 -7 70.69 15.3
2 -5 -7 65.39 11.5
-2 -5 7 75.99 12.4
-2 5 6 578.14 43.4
-2 5 6 578.94 41.8
-2 5 6 558.24 41.5
2 5 -6 650.13 46.8
2 5 -6 565.04 41.9
-2 5 6 570.34 44.2
2 5 -6 674.03 42.9
2 5 -6 670.13 44.3
2 -5 -6 551.84 42.1
-2 -5 6 684.13 44.8
-2 -5 6 665.83 46
2 -5 -6 581.34 39.2
-2 -5 6 600.84 41.7
2 -5 -6 671.03 46.4
-2 -5 6 644.64 42.5
2 -5 -6 555.04 43.9
-2 -5 6 560.64 41.4
2 -5 -6 502.75 43.1
2 5 -5 18.5 6.5
-2 5 5 9.5 6
2 5 -5 18.7 7.8
2 5 -5 6.4 5.6
-2 5 5 13.7 10
2 5 -5 25.1 7.7
-2 5 5 13.8 6.6
2 5 -5 11.3 11.2
-2 5 5 14.6 7.6
-2 -5 5 14.1 6
2 -5 -5 14.6 5.3
2 -5 -5 21.8 6.5
2 -5 -5 21.6 8.1
2 -5 -5 0.7 6.4
2 -5 -5 20.9 8.1
-2 -5 5 9.7 10.5
-2 -5 5 11 6.3
-2 -5 5 8.9 7.3
2 -5 -5 14.5 6.8
2 5 -4 320.17 27.2
2 5 -4 333.57 27.2
-2 5 4 375.56 30.3
2 5 -4 419.76 28.6
-2 5 4 345.87 24.2
2 5 -4 411.26 28.6
-2 5 4 322.07 27.1
-2 5 4 349.67 26.5
-2 5 4 384.56 27.2
2 5 -4 390.26 32.8
-2 -5 4 400.36 28
2 -5 -4 329.67 27.5
-2 -5 4 354.66 29.1
2 -5 -4 355.26 29.3
-2 -5 4 417.66 28.7
2 -5 -4 350.06 28.2
-2 -5 4 411.16 32
2 -5 -4 358.86 27.3
-2 5 3 419.76 30.3
-2 5 3 431.16 30.3
-2 5 3 470.45 33.8
-2 5 3 382.56 28.6
2 5 -3 457.25 30.9
2 5 -3 502.45 36.2
-2 5 3 489.95 35.7
2 5 -3 446.86 30.9
2 -5 -3 408.66 30.3
2 -5 -3 385.36 32.5
-2 -5 3 430.96 30.5
-2 -5 3 466.95 31.2
-2 -5 3 497.85 32.9
-2 -5 3 497.15 35.3
-2 -5 3 498.65 31.7
2 -5 -3 401.86 30.3
2 -5 -3 404.66 30.4
-2 5 2 2295.27 137.69
-2 5 2 2086.59 133.79
-2 5 2 2263.57 134.49
-2 5 2 2503.95 135.89
2 5 -2 2371.66 134.99
-2 -5 2 2235.38 134.59
-2 -5 2 2371.16 135.09
2 -5 -2 2269.37 134.69
2 -5 -2 2045.7 134.89
2 -5 -2 2154.38 137.89
-2 -5 2 2604.84 136.09
2 -5 -2 2128.79 133.79
2 5 -1 193.38 16.7
-2 5 1 230.68 19
-2 5 1 168.28 17.8
2 5 -1 196.88 18.6
2 5 -1 198.38 16.7
2 5 -1 210.78 19.9
-2 5 1 193.98 15.7
-2 5 1 205.48 15.5
-2 -5 1 195.38 16.2
-2 -5 1 201.08 15.5
2 -5 -1 193.78 16
-2 -5 1 204.88 17.3
-2 -5 1 193.08 18.6
2 -5 -1 224.98 19.2
-2 -5 1 226.98 21.7
-2 -5 1 207.38 16.3
2 -5 -1 175.98 18.1
-2 5 0 411.46 27.4
-2 5 0 399.76 27.6
2 5 0 446.56 28.4
2 5 0 388.26 30.5
2 5 0 461.35 28.5
2 5 0 454.65 28.9
2 5 0 371.06 30.1
-2 5 0 477.95 33.2
2 -5 0 466.15 30.3
-2 -5 0 422.56 28.1
-2 -5 0 403.86 28.5
2 -5 0 420.16 32.3
-2 -5 0 402.36 27.8
2 -5 0 413.76 28
-2 -5 0 424.96 31.6
-2 5 -1 841.52 52.09
2 5 1 832.22 53.69
-2 5 -1 862.41 53.19
2 5 1 860.01 53.99
2 5 1 874.81 54.39
2 5 1 769.42 55.69
-2 -5 -1 858.01 54.09
-2 -5 -1 888.31 56.29
-2 -5 -1 845.12 56.49
2 -5 1 827.02 53.49
-2 -5 -1 904.41 54.19
2 -5 1 960.5 55.39
2 -5 1 934.81 52.09
-2 -5 -1 924.61 54.19
-2 5 -2 551.84 37.8
-2 5 -2 662.73 38.6
2 5 2 584.84 38.4
2 5 2 632.04 38.9
-2 5 -2 597.04 37.5
2 5 2 534.85 40.5
-2 5 -2 583.44 37.8
-2 5 -2 531.15 41.8
2 5 2 626.94 39
2 5 2 573.24 40.2
-2 -5 -2 515.95 40.6
-2 -5 -2 605.04 39.2
2 -5 2 660.33 38.8
-2 -5 -2 535.85 42.6
2 -5 2 593.44 38.4
-2 -5 -2 582.24 38.5
2 -5 2 575.74 42
2 5 3 462.15 33.5
-2 5 -3 522.45 32.3
2 5 3 438.96 35.2
2 5 3 503.55 34.4
-2 5 -3 421.56 36.7
-2 5 -3 480.55 33
-2 5 -3 552.24 34.1
-2 5 -3 477.75 32.8
2 5 3 517.15 34.2
2 5 3 459.15 34.9
-2 -5 -3 507.35 34.1
-2 -5 -3 439.56 34.2
2 -5 3 529.75 37.9
2 -5 3 484.25 33.7
-2 -5 -3 525.85 34.5
2 -5 3 549.45 34.2
2 -5 3 489.45 33.3
-2 -5 -3 455.45 35.8
-2 -5 -3 456.05 34.2
-2 5 -4 324.57 24.9
2 5 4 291.77 26.5
-2 5 -4 312.97 29.7
2 5 4 282.67 25
-2 5 -4 368.86 26.5
2 5 4 308.17 25.9
-2 5 -4 355.56 26.8
2 5 4 312.67 26.3
-2 5 -4 313.27 22.4
2 -5 4 368.86 26.5
-2 -5 -4 315.37 27.4
2 -5 4 328.57 25.9
-2 -5 -4 351.46 28.3
2 -5 4 335.07 29.6
-2 -5 -4 305.97 25.2
-2 -5 -4 325.47 26
-2 -5 -4 269.67 26.3
-2 -5 -4 318.67 25.6
2 -5 4 317.77 25.4
2 -5 4 349.07 22.9
2 5 5 605.34 43.2
-2 5 -5 629.74 41.6
-2 5 -5 566.04 37.6
-2 5 -5 679.83 48.1
2 5 5 566.64 42.8
2 5 5 568.14 41.6
-2 5 -5 601.24 41.3
2 -5 5 648.34 46.5
-2 -5 -5 535.25 48.6
-2 -5 -5 598.44 42.2
-2 -5 -5 652.53 42.7
-2 -5 -5 592.44 41.7
2 -5 5 645.54 38.5
-2 -5 -5 622.44 44.6
2 -5 5 571.54 41.2
-2 -5 -5 551.64 43.7
2 -5 5 615.44 42.1
-2 5 -6 118.09 18.2
-2 5 -6 86.19 15.5
2 5 6 79.19 14.3
2 5 6 68.79 12.1
-2 5 -6 99.79 9.2
-2 5 -6 126.09 17
2 5 6 93.49 15
2 5 6 98.29 15.2
-2 -5 -6 87.29 13.3
-2 -5 -6 104.99 14.8
2 -5 6 87.69 13
-2 -5 -6 99.99 13.4
2 -5 6 125.89 18.9
-2 -5 -6 92.79 16.2
2 -5 6 111.19 19.5
2 -5 6 122.59 16.9
2 -5 6 100.19 10.7
-2 -5 -6 107.99 19
2 5 7 56.39 14
-2 5 -7 66.89 14.2
2 5 7 48.7 12.3
-2 5 -7 63.09 11.3
2 5 7 56.89 10.8
-2 5 -7 70.99 11.1
2 5 7 53.09 12.3
-2 5 -7 108.69 24.9
2 -5 7 89.19 17.4
-2 -5 -7 66.49 15.6
2 -5 7 68.89 12
-2 -5 -7 76.09 12.2
2 -5 7 76.79 17.5
-2 -5 -7 60.39 12.3
2 -5 7 64.49 11.5
-2 -5 -7 49.1 11.4
2 5 8 79.09 14.1
2 5 8 83.09 13.6
-2 5 -8 113.99 15.9
2 5 8 85.19 15.6
2 -5 8 94.79 18.1
2 -5 8 85.49 14.3
-2 -5 -8 116.39 16.1
2 -5 8 78.49 13
-2 -5 -8 106.69 19.5
-2 -5 -8 110.49 15.5
2 -5 8 91.09 19.8
2 5 9 82.99 13.4
2 5 9 57.29 13.5
2 5 9 59.89 16
2 5 9 80.89 15.9
-2 5 -9 91.89 17.4
2 5 9 102.99 17.8
2 -5 9 82.39 13.9
-2 -5 -9 76.29 14.2
-2 -5 -9 55.39 16.2
2 -5 9 64.29 13
2 -5 9 106.79 21.5
2 -5 9 93.29 17.9
2 5 10 228.68 28.6
2 5 10 204.68 27
-2 5 -10 229.78 26.9
2 5 10 173.08 21.6
2 -5 10 212.08 25.8
2 -5 10 249.08 29.5
-2 -5 -10 193.98 30.1
2 -5 10 220.08 29.5
-2 5 -11 17.6 10.3
2 5 11 -7 9
-2 -5 -11 -25.4 16.6
2 -5 11 16.2 14.7
2 -5 11 16.5 10.5
2 -5 11 17.7 14.4
-2 -5 -11 3.6 12.8
-2 6 12 12 14.6
-2 6 12 22.2 22.6
2 6 -12 18.9 12
-2 6 12 16.7 14.1
-2 -6 12 33.6 18.6
2 -6 -12 69.89 17.5
-2 -6 12 45.3 12.5
-2 6 11 10.6 9.5
2 6 -11 6.6 8.7
-2 6 11 -7.8 11.9
-2 6 11 18.7 12.5
-2 -6 11 22.2 15.4
-2 -6 11 6.2 9.5
2 -6 -11 24.5 11.3
-2 -6 11 -0.1 8.3
2 6 -10 159.48 22.3
2 6 -10 178.68 25.3
-2 6 10 183.28 25.4
-2 6 10 181.68 25.2
-2 6 10 189.98 25.6
2 -6 -10 127.99 20.8
2 -6 -10 194.58 26.3
-2 -6 10 183.98 21.6
-2 -6 10 184.98 20.9
-2 -6 10 182.58 23.4
2 -6 -10 134.89 19.7
-2 -6 10 228.98 29.3
-2 6 9 205.98 25.8
2 6 -9 230.08 27.1
-2 6 9 191.58 28.2
-2 6 9 201.88 27.2
2 6 -9 245.08 33.9
-2 6 9 257.57 27.2
-2 6 9 257.87 27.7
2 6 -9 258.57 28
2 -6 -9 194.28 21.3
-2 -6 9 270.57 24.3
-2 -6 9 286.07 31
2 -6 -9 256.87 27.5
-2 -6 9 240.48 26.2
-2 -6 9 224.28 25.4
2 -6 -9 207.58 26.9
-2 6 8 48.7 14.4
-2 6 8 56.39 11.8
2 6 -8 83.59 13.4
2 6 -8 63.49 11.4
2 6 -8 75.49 12.7
2 6 -8 78.29 17.8
-2 6 8 66.39 12.2
-2 6 8 59.39 13.9
-2 -6 8 109.59 21.3
2 -6 -8 73.79 14
-2 -6 8 62.49 13
-2 -6 8 58.89 11.6
-2 -6 8 84.79 16.2
-2 -6 8 61.49 11.4
2 -6 -8 65.29 12
2 -6 -8 57.99 14
-2 6 7 197.58 24.7
2 6 -7 205.38 20.8
2 6 -7 180.78 21.9
-2 6 7 165.08 22.5
-2 6 7 225.28 24.8
2 6 -7 158.38 21.3
2 6 -7 210.58 29
2 6 -7 208.98 23
-2 6 7 210.58 22.3
2 -6 -7 144.19 24.1
-2 -6 7 243.28 25.9
2 -6 -7 149.09 20.9
-2 -6 7 201.48 21.3
2 -6 -7 182.58 18.4
2 -6 -7 185.38 20
-2 -6 7 187.98 21.8
2 -6 -7 171.18 22.1
-2 -6 7 186.78 30.6
-2 -6 7 168.48 21
-2 6 6 73.29 13.6
-2 6 6 102.49 14.8
2 6 -6 110.89 19.2
2 6 -6 109.69 15.6
-2 6 6 85.09 15.2
2 6 -6 116.29 16.2
-2 6 6 67.29 10.9
2 6 -6 103.89 12.9
2 6 -6 91.59 12.8
-2 -6 6 108.49 15.5
2 -6 -6 79.39 13.8
2 -6 -6 76.29 11.9
2 -6 -6 72.59 12.3
2 -6 -6 79.39 14.2
-2 -6 6 119.29 16.4
2 -6 -6 88.99 15.1
-2 -6 6 100.79 13
2 -6 -6 63.99 13
2 6 -5 535.55 39.9
2 6 -5 581.04 40.3
-2 6 5 524.65 40.5
-2 6 5 540.15 42.8
2 6 -5 644.54 41.9
-2 6 5 539.55 39.6
-2 6 5 567.04 40
2 6 -5 644.64 42
2 6 -5 651.33 46.2
2 -6 -5 552.64 40.4
2 -6 -5 552.84 37.5
2 -6 -5 563.14 40.4
-2 -6 5 624.54 50.99
-2 -6 5 621.34 41.8
2 -6 -5 547.75 42.9
-2 -6 5 657.83 45.9
2 -6 -5 523.95 40.8
-2 -6 5 606.84 40.3
-2 -6 5 658.13 42.5
-2 6 4 264.07 21.9
2 6 -4 319.57 22.9
-2 6 4 219.08 27.1
2 6 -4 306.77 23
2 6 -4 312.17 28.7
-2 6 4 277.97 21.9
2 6 -4 258.77 22.2
-2 6 4 229.18 21.6
-2 6 4 241.28 19.2
2 -6 -4 251.87 24
-2 -6 4 282.47 22.1
-2 -6 4 320.07 23.9
-2 -6 4 288.37 23.5
2 -6 -4 257.47 22.1
-2 -6 4 295.67 24.2
2 -6 -4 244.48 22
-2 -6 4 270.27 28.3
2 -6 -4 243.58 22
2 -6 -4 246.08 21.9
2 6 -3 1501.85 91.79
-2 6 3 1506.95 92.09
2 6 -3 1489.35 91.79
-2 6 3 1463.65 91.49
-2 6 3 1410.96 94.79
-2 -6 3 1704.03 94.89
-2 -6 3 1494.45 91.89
-2 -6 3 1686.73 93.09
2 -6 -3 1472.35 91.69
2 -6 -3 1467.55 91.49
2 -6 -3 1480.45 95.29
-2 -6 3 1389.56 92.99
2 -6 -3 1377.56 91.69
-2 -6 3 1696.13 96.39
2 -6 -3 1558.94 92.09
2 6 -2 1180.68 74.79
2 6 -2 1343.67 78.99
-2 6 2 1158.18 77.39
2 6 -2 1366.56 77.79
-2 6 2 1128.79 72.89
2 6 -2 1147.09 74.59
-2 6 2 1239.28 74.49
-2 6 2 1262.77 74.39
2 6 -2 1344.47 75.39
-2 -6 2 1266.87 77.39
2 -6 -2 1101.69 73.09
2 -6 -2 1131.79 74.29
2 -6 -2 1107.59 77.39
2 -6 -2 1207.78 74.49
-2 -6 2 1272.07 75.19
-2 -6 2 1369.26 79.89
2 6 -1 1095.19 63.09
2 6 -1 999.7 64.89
2 6 -1 1052.79 62.39
-2 6 1 966 61.69
-2 6 1 904.51 63.89
-2 6 1 1048.8 61.79
-2 6 1 991.7 64.99
2 6 -1 1098.29 65.99
-2 -6 1 1018.2 62.29
2 -6 -1 984.9 65.89
-2 -6 1 969.9 61.59
-2 -6 1 1048.3 62.49
-2 -6 1 991.7 62.49
2 -6 -1 1056.89 62.09
2 -6 -1 1037.1 65.19
-2 -6 1 885.91 64.39
-2 -6 1 1041.5 66.59
2 6 0 174.68 18.9
-2 6 0 184.38 16
-2 6 0 209.48 18.5
2 6 0 149.59 20
2 6 0 175.48 16.8
2 6 0 188.78 15.7
2 6 0 183.48 16.3
-2 6 0 157.48 19.7
-2 6 0 211.38 15.6
-2 -6 0 205.88 16.4
-2 -6 0 190.58 15.4
2 -6 0 187.68 18.8
-2 -6 0 212.68 17.7
-2 -6 0 195.38 19.5
2 -6 0 202.58 16.7
2 6 1 526.15 39.6
-2 6 -1 571.14 36.2
2 6 1 562.54 36.4
-2 6 -1 573.54 36
2 6 1 529.75 39.1
2 6 1 596.94 37.3
2 6 1 581.24 36.7
-2 6 -1 500.45 40.3
-2 6 -1 531.45 33.8
-2 -6 -1 542.85 40.2
2 -6 1 537.75 36.5
-2 -6 -1 571.54 36.7
-2 -6 -1 592.34 37
-2 -6 -1 547.05 37
-2 -6 -1 546.65 39.6
2 -6 1 608.34 34
2 -6 1 520.35 40.1
-2 6 -2 237.58 26
-2 6 -2 289.77 20.4
2 6 2 298.97 22.1
-2 6 -2 262.27 21.7
2 6 2 312.47 22.3
2 6 2 283.27 24.4
2 6 2 316.17 23.2
-2 6 -2 267.97 21.4
2 6 2 272.97 25.3
2 -6 2 315.77 22.3
2 -6 2 270.27 26.3
-2 -6 -2 285.47 22.6
-2 -6 -2 308.97 23
-2 -6 -2 273.17 25.7
-2 -6 -2 274.37 22.4
2 -6 2 292.07 22.7
-2 -6 -2 246.48 23.8
2 6 3 120.09 15.8
2 6 3 142.99 15.4
2 6 3 124.19 16
-2 6 -3 138.69 14.7
-2 6 -3 136.79 14.4
-2 6 -3 132.29 14.8
-2 6 -3 141.29 20.9
-2 6 -3 158.28 14.5
2 6 3 110.99 17.2
2 6 3 151.98 15.2
-2 -6 -3 147.69 16.2
-2 -6 -3 121.99 15.4
2 -6 3 151.68 14.9
2 -6 3 147.09 14.7
-2 -6 -3 125.19 16
2 -6 3 126.59 15.9
-2 -6 -3 127.39 15.5
-2 -6 -3 128.29 19.1
2 -6 3 105.19 17.7
2 -6 3 124.99 15.2
-2 6 -4 235.68 20.8
-2 6 -4 231.88 20.5
-2 6 -4 221.28 18.8
2 6 4 225.18 21.4
2 6 4 267.27 24.1
2 6 4 246.28 21.3
-2 6 -4 205.88 20
2 6 4 237.48 22
-2 6 -4 267.27 27
-2 -6 -4 246.58 24.3
2 -6 4 266.37 19.5
-2 -6 -4 211.48 21.3
-2 -6 -4 224.98 21.2
2 -6 4 265.47 26.4
2 -6 4 244.48 21
-2 -6 -4 195.38 21.7
-2 -6 -4 217.88 22.8
-2 -6 -4 250.67 22
2 -6 4 246.58 21.7
-2 6 -5 49.5 10.4
2 6 5 38.8 11.3
-2 6 -5 41.1 8.3
2 6 5 29.9 9.3
-2 6 -5 42.1 7
-2 6 -5 33.9 7.9
-2 6 -5 53.19 13.6
2 -6 5 27.2 8.3
-2 -6 -5 54.69 10.6
2 -6 5 23.1 11.8
-2 -6 -5 63.19 14
2 -6 5 38.6 7.7
-2 -6 -5 38.8 11
-2 -6 -5 39.1 9.7
2 -6 5 32.5 10
-2 -6 -5 38.1 12.6
-2 -6 -5 56.99 10.3
2 -6 5 24.1 8.6
2 6 6 333.87 29.1
-2 6 -6 288.07 21.5
2 6 6 289.37 31.5
-2 6 -6 319.67 27.5
-2 6 -6 275.37 26.6
2 6 6 333.87 29
-2 6 -6 352.66 28.9
2 6 6 289.77 27.5
2 -6 6 329.27 32.7
-2 -6 -6 345.77 31.9
2 -6 6 295.27 27.8
-2 -6 -6 273.47 29.8
2 -6 6 323.87 29.1
2 -6 6 277.87 27
-2 -6 -6 285.07 30.2
2 -6 6 303.67 22.4
-2 -6 -6 309.37 28.2
-2 -6 -6 278.57 25.6
-2 -6 -6 354.26 35.6
2 6 7 17.7 10
2 6 7 16.9 11.1
2 6 7 6.8 8.4
-2 6 -7 -4.7 8.4
2 6 7 5.7 7.3
-2 6 -7 0.8 7.9
2 -6 7 12.8 13.3
-2 -6 -7 7.3 6.8
2 -6 7 19 10.8
2 -6 7 -4.4 7.3
2 -6 7 14.2 8.8
-2 -6 -7 10 10.5
2 -6 7 7.5 5.3
-2 -6 -7 3.3 7.9
2 6 8 49.8 12
2 6 8 57.39 15.2
-2 6 -8 79.09 13.3
2 6 8 34.9 11.5
2 6 8 48.7 13.4
2 -6 8 60.79 13
-2 -6 -8 46.4 11.5
2 -6 8 38.1 11.6
-2 -6 -8 79.29 17.5
2 -6 8 75.09 17.7
2 -6 8 78.89 16.8
-2 -6 -8 62.59 12.7
2 6 9 106.39 18.6
-2 6 -9 90.89 16.7
2 6 9 73.69 16.1
2 6 9 85.79 16.1
2 6 9 73.49 14.5
-2 -6 -9 71.39 14.3
2 -6 9 106.39 22.6
2 -6 9 76.09 15
-2 -6 -9 105.19 20.7
2 -6 9 78.19 14.4
2 -6 9 105.99 18.9
-2 -6 -9 83.89 15.4
2 6 10 2.5 10
-2 6 -10 29.5 11.3
2 6 10 28.4 10.7
2 6 10 26.5 12.2
2 -6 10 18 13.8
2 -6 10 27.8 13.9
2 -6 10 -1.8 11.8
-2 -6 -10 4.9 25.6
2 -6 10 18.1 9.6
-2 -6 -10 3 13.2
-2 6 -11 27.9 14.7
2 6 11 50.39 14.3
-2 -6 -11 30 14.5
-2 -6 -11 22.7 23.9
2 -6 11 61.49 17.2
2 -6 11 30.7 13.6
2 7 -11 21.9 10.9
-2 7 11 22.3 16.3
-2 7 11 26 12.8
-2 7 11 21.6 11.6
-2 -7 11 19.4 9.7
-2 -7 11 31.5 15.2
-2 -7 11 19.9 11.5
2 -7 -11 26.4 10.4
-2 7 10 -5.3 10.7
2 7 -10 19.8 9.5
-2 7 10 3.4 9.2
-2 7 10 11.6 10.3
2 7 -10 13.2 9.7
-2 -7 10 8.8 13.6
2 -7 -10 2.3 9.3
-2 -7 10 9.7 9
-2 -7 10 27.9 16
2 -7 -10 -1.9 13.9
-2 7 9 101.69 17.9
-2 7 9 75.49 13.2
2 7 -9 66.99 14.2
-2 7 9 98.99 19.3
2 7 -9 70.39 13.2
-2 -7 9 105.09 17.4
2 -7 -9 66.59 14.1
-2 -7 9 75.79 13.3
-2 -7 9 90.59 12.7
2 -7 -9 58.59 14.4
2 -7 -9 66.89 12.6
-2 7 8 60.09 12.4
-2 7 8 50.19 11.3
2 7 -8 72.09 19.8
-2 7 8 64.79 15.8
2 7 -8 91.59 14.1
-2 7 8 64.99 14
2 7 -8 58.69 12.6
-2 -7 8 87.09 13.2
2 -7 -8 72.09 13.7
-2 -7 8 93.39 17.1
-2 -7 8 90.29 15.9
2 -7 -8 76.59 15.7
2 -7 -8 69.29 14.1
2 7 -7 134.79 20
2 7 -7 126.29 19.2
-2 7 7 116.99 20.8
-2 7 7 150.48 19.8
-2 7 7 91.29 16.5
2 7 -7 128.69 20.5
2 7 -7 159.58 19.1
2 7 -7 141.69 23.7
-2 -7 7 140.09 18.5
-2 -7 7 128.39 17.8
2 -7 -7 112.39 18.1
2 -7 -7 103.49 15.2
2 -7 -7 151.48 18.1
-2 -7 7 133.69 18.8
-2 -7 7 135.79 19.6
2 -7 -7 133.89 18.9
2 -7 -7 147.59 21.3
2 -7 -7 100.39 18.3
2 7 -6 330.17 26.5
2 7 -6 277.07 31.7
-2 7 6 286.37 24.9
2 7 -6 255.77 25.6
2 7 -6 292.37 25.4
2 7 -6 308.37 25.6
-2 7 6 272.97 27.8
-2 7 6 253.07 25.8
-2 7 6 290.37 25.3
2 -7 -6 258.37 27.2
-2 -7 6 293.57 25.1
2 -7 -6 255.17 25.9
2 -7 -6 255.37 22.7
-2 -7 6 317.47 27.1
-2 -7 6 285.57 25.5
-2 -7 6 290.07 33.6
2 -7 -6 265.87 25.8
-2 -7 6 338.17 28.2
2 -7 -6 239.68 23.9
2 -7 -6 274.57 25.6
2 7 -5 325.17 25.6
-2 7 5 277.57 28.6
-2 7 5 266.97 24.3
-2 7 5 274.47 24.6
-2 7 5 298.77 25.1
2 7 -5 309.27 25.5
2 7 -5 361.66 26.2
2 -7 -5 305.37 25.9
-2 -7 5 295.57 24.6
2 -7 -5 313.47 25.9
2 -7 -5 268.77 24.9
2 -7 -5 327.07 28.4
-2 -7 5 344.67 35.2
-2 -7 5 291.67 25.7
2 -7 -5 332.17 33.4
2 7 -4 323.37 25.7
2 7 -4 336.07 25.5
2 7 -4 358.56 32.6
-2 7 4 316.47 25.3
2 7 -4 371.86 26.3
2 7 -4 378.76 28.8
-2 7 4 306.97 25.2
-2 7 4 336.97 29.8
-2 7 4 289.87 23.6
2 -7 -4 297.47 26.4
-2 -7 4 359.76 28.9
-2 -7 4 306.87 25.6
2 -7 -4 314.17 26
2 -7 -4 337.77 28.9
-2 -7 4 322.97 26.4
-2 -7 4 365.26 27.2
-2 -7 4 363.96 32.5
2 -7 -4 330.07 26.5
2 -7 -4 317.57 25.6
2 7 -3 524.65 36.1
-2 7 3 474.05 34.4
-2 7 3 521.35 35.9
-2 7 3 558.64 36.2
2 7 -3 530.75 36.1
2 7 -3 608.64 39.3
-2 7 3 476.45 35.6
-2 -7 3 564.94 44.9
2 -7 -3 492.85 38.9
-2 -7 3 623.44 37.3
-2 -7 3 550.04 37
2 -7 -3 501.65 38.4
-2 -7 3 538.55 36.3
2 -7 -3 501.65 35.3
2 -7 -3 529.05 36.1
2 -7 -3 542.95 36.4
2 7 -2 489.45 32.7
2 7 -2 488.05 32.7
2 7 -2 465.85 35.3
-2 7 2 520.95 36.4
-2 7 2 424.46 29.3
2 7 -2 510.15 37.3
-2 7 2 459.55 31.7
-2 7 2 456.85 35.8
2 -7 -2 465.65 30.2
2 -7 -2 471.75 35.8
-2 -7 2 446.96 32.9
2 -7 -2 496.25 32.1
-2 -7 2 430.56 37.3
2 -7 -2 457.55 32.2
-2 -7 2 429.66 31.2
-2 -7 2 518.05 39.5
2 -7 -2 425.46 34.7
-2 -7 2 470.15 35.8
-2 -7 2 498.95 32.5
2 7 -1 45.7 7.7
2 7 -1 44.5 11.3
2 7 -1 39.3 6.8
2 7 -1 46.5 11.8
-2 7 1 37.7 13
-2 7 1 42.5 6.6
-2 7 1 56.39 11.8
2 -7 -1 47.4 7.7
-2 -7 1 61.39 14.4
-2 -7 1 34.8 6.7
-2 -7 1 36.9 7.3
2 -7 -1 49.6 10.6
-2 -7 1 44.1 7.8
2 -7 -1 41.3 11.9
-2 -7 1 44.6 7.9
-2 -7 1 34.8 10.7
2 -7 -1 34.5 6.8
-2 7 0 552.64 36.9
2 7 0 612.44 42.5
2 7 0 566.74 41.3
-2 7 0 628.44 40.8
-2 7 0 557.34 37.4
2 7 0 620.44 38
2 7 0 594.84 38.3
2 7 0 609.04 37.4
-2 -7 0 490.75 42.9
-2 -7 0 514.25 38.9
-2 -7 0 553.24 38.5
2 -7 0 568.54 37.8
-2 -7 0 570.14 37.1
2 -7 0 597.24 37.6
-2 -7 0 560.24 41
2 -7 0 555.34 41.5
2 7 1 743.23 54.79
2 7 1 726.93 53.99
-2 7 -1 859.81 51.19
-2 7 -1 820.62 51.19
-2 7 -1 770.72 55.79
2 7 1 830.72 52.29
2 7 1 878.91 51.59
2 7 1 786.12 51.69
-2 7 -1 936.21 54.49
-2 -7 -1 903.61 52.39
2 -7 1 723.53 55.19
2 -7 1 792.92 51.29
-2 -7 -1 855.41 56.49
-2 -7 -1 812.02 52.29
-2 -7 -1 832.22 52.09
-2 -7 -1 776.52 54.39
2 -7 1 801.02 51.59
-2 7 -2 136.59 14.6
2 7 2 135.39 15.9
2 7 2 128.19 17
2 7 2 163.58 15.4
2 7 2 149.29 15.6
2 7 2 125.99 19
-2 7 -2 148.29 15.1
-2 7 -2 143.19 21.4
-2 7 -2 144.19 12.6
-2 7 -2 180.98 18
-2 -7 -2 145.29 20.1
2 -7 2 137.49 15.2
2 -7 2 166.18 17.1
-2 -7 -2 160.38 16.1
2 -7 2 149.69 13.3
-2 -7 -2 155.58 18.5
-2 -7 -2 123.89 14.8
-2 -7 -2 150.68 16.6
-2 7 -3 249.58 20.8
-2 7 -3 263.17 27
2 7 3 277.17 23
-2 7 -3 236.78 19.9
-2 7 -3 273.27 22.2
2 7 3 229.98 24.4
2 7 3 279.27 22
2 7 3 287.77 22.5
2 7 3 268.97 21.7
-2 -7 -3 242.08 22.1
-2 -7 -3 239.88 21.9
-2 -7 -3 274.17 22.4
-2 -7 -3 220.98 23
2 -7 3 257.97 21.5
2 -7 3 238.08 26
-2 -7 -3 234.18 25.5
2 7 4 20 7.8
-2 7 -4 5.6 5.6
2 7 4 20 8.2
-2 7 -4 15.6 6.4
-2 7 -4 18.5 7.2
-2 7 -4 18.4 6.9
-2 7 -4 19.6 12.3
2 7 4 14.1 6.1
2 7 4 14.5 6.6
2 -7 4 17.4 6.8
-2 -7 -4 15.9 7.3
-2 -7 -4 20.5 7.4
-2 -7 -4 3.4 6.7
2 -7 4 15.2 7
2 -7 4 12 6.5
2 -7 4 17.7 7.2
2 -7 4 11.9 9.5
-2 -7 -4 8.2 7
2 7 5 157.08 19.2
2 7 5 130.59 20.5
-2 7 -5 122.59 14.4
-2 7 -5 151.68 18
-2 7 -5 144.59 17.4
2 7 5 114.39 18
-2 7 -5 138.19 16.8
-2 -7 -5 106.29 21.5
-2 -7 -5 106.69 17.2
2 -7 5 159.68 17.5
2 -7 5 167.48 15.5
-2 -7 -5 138.29 19
-2 -7 -5 180.58 23.1
-2 -7 -5 135.39 24.3
2 -7 5 148.79 19
-2 -7 -5 117.09 17.8
2 -7 5 145.19 23.8
2 -7 5 178.28 19.6
2 7 6 -4.5 7.6
-2 7 -6 27.2 16.3
2 7 6 14.9 11.3
2 7 6 2.1 6.5
-2 7 -6 6.8 7
-2 7 -6 1.9 7.5
2 7 6 -3.4 6.9
-2 7 -6 8.6 7.4
-2 -7 -6 21.1 13.2
2 -7 6 1.6 7.9
-2 -7 -6 10.5 8.9
2 -7 6 12.1 9.1
-2 -7 -6 10.1 11.2
-2 -7 -6 5.4 7.4
-2 -7 -6 -2.8 8.8
2 -7 6 6.9 10.6
-2 -7 -6 6.6 8.6
2 -7 6 -1.9 6.4
2 7 7 71.39 15.4
-2 7 -7 81.49 10.2
2 7 7 68.99 11.9
-2 7 -7 65.89 14.9
-2 7 -7 65.99 11.7
2 7 7 46.9 11
-2 -7 -7 82.29 14.7
-2 -7 -7 54.89 12.5
2 -7 7 98.39 13.9
-2 -7 -7 70.59 16.8
-2 -7 -7 67.79 14.1
2 -7 7 63.19 11.3
2 -7 7 87.29 15.4
2 -7 7 103.49 20.3
2 -7 7 59.29 9.4
2 7 8 29.7 13.1
-2 7 -8 11.5 9.1
2 7 8 27.4 9.7
2 7 8 30.9 10.5
2 7 8 24.5 12.3
-2 -7 -8 32 11.8
2 -7 8 23.7 10.7
-2 -7 -8 14.2 12.3
2 -7 8 28.2 9.8
2 -7 8 28.2 13
2 7 10 -4.6 12.1
2 7 10 -17.2 11.3
-2 7 -10 16.4 10.6
2 7 10 -12.1 13.5
2 7 10 0.8 10.4
2 7 10 8 12.8
2 -7 10 5.4 8.6
2 -7 10 26.8 14.1
-2 -7 -10 21.2 12.2
-2 -7 -10 0.5 15.2
2 -7 10 6.5 11.7
2 -7 10 -12.5 13.3
-2 8 11 -2.9 9.4
-2 8 11 2.9 14.2
2 8 -11 15.6 9.2
-2 8 11 12.7 13.6
2 -8 -11 -3.3 13.4
-2 -8 11 5.3 14.8
-2 -8 11 -3.5 8.6
2 8 -10 96.19 15.2
-2 8 10 72.79 25.1
-2 8 10 80.69 17.2
2 8 -10 105.69 15.6
-2 -8 10 67.39 14.2
-2 -8 10 43.8 14.7
2 -8 -10 50.59 13.1
-2 -8 10 79.29 18.3
2 -8 -10 46.2 15.9
-2 8 9 17.9 13.5
2 8 -9 39.2 11
-2 8 9 16.3 8.7
2 -8 -9 16.3 11
-2 -8 9 36.3 16.6
2 -8 -9 34.5 12.3
-2 -8 9 -1.2 22.9
-2 8 8 55.59 13.2
2 8 -8 35 10.8
-2 8 8 50.19 12.2
2 8 -8 43.7 10.7
2 8 -8 51.49 12.5
-2 8 8 61.59 13.4
-2 8 8 40.7 14.9
2 -8 -8 40.3 12.1
2 -8 -8 20.7 10.2
-2 -8 8 48.2 10.1
-2 -8 8 46.1 13.9
-2 -8 8 73.79 12.7
-2 -8 8 83.89 16.2
-2 8 7 35.2 15
-2 8 7 10.6 8
-2 8 7 7 7.9
2 8 -7 5.6 9.8
2 8 -7 14.4 7.3
2 8 -7 10 13.8
-2 8 7 3.2 8.2
2 8 -7 7.9 9
2 -8 -7 1.9 7.3
-2 -8 7 28.5 16.6
2 -8 -7 15 11
2 -8 -7 3.4 9
-2 -8 7 16.9 12.1
-2 -8 7 23.5 11.6
-2 -8 7 24.4 7.2
-2 -8 7 15.5 8.9
2 -8 -7 3 9.8
2 -8 -7 10.4 8.5
2 8 -6 177.98 20.5
2 8 -6 205.78 21.4
2 8 -6 188.08 20.9
-2 8 6 159.88 19.8
-2 8 6 180.98 21.1
-2 8 6 179.98 20.7
2 8 -6 227.78 29.9
2 8 -6 178.08 20.7
-2 8 6 147.89 22.9
2 -8 -6 136.89 20.5
-2 -8 6 196.08 34
2 -8 -6 146.59 20.3
2 -8 -6 152.28 22.2
-2 -8 6 219.08 23.5
-2 -8 6 190.08 22.9
2 -8 -6 179.98 19.4
-2 -8 6 158.38 20
-2 -8 6 196.38 21
2 -8 -6 147.09 20.7
2 -8 -6 174.48 24.2
2 8 -5 19.1 7.6
2 8 -5 12.8 14.2
2 8 -5 4.1 6.2
-2 8 5 37.4 12.5
-2 8 5 13.7 7.1
2 8 -5 12.8 7
-2 8 5 16.3 6.9
2 8 -5 15.4 8.9
-2 8 5 7.4 5.7
-2 8 5 16.8 6.5
-2 -8 5 23.8 7.5
-2 -8 5 19.5 10.8
-2 -8 5 26.1 15.6
-2 -8 5 21.9 7.8
-2 -8 5 20.4 9.1
2 -8 -5 9.9 8.1
2 -8 -5 20.1 10.9
2 -8 -5 18 7.6
2 -8 -5 17 7.3
2 -8 -5 13.6 7.9
2 8 -4 792.62 60.49
-2 8 4 815.62 53.59
2 8 -4 909.11 61.19
2 8 -4 862.31 55.19
-2 8 4 785.82 53.19
-2 8 4 808.52 54.39
-2 8 4 804.82 54.39
-2 8 4 779.32 58.49
-2 -8 4 868.61 55.59
2 -8 -4 790.52 55.59
2 -8 -4 926.91 62.29
2 -8 -4 796.22 58.49
2 -8 -4 795.32 54.39
-2 -8 4 982.6 62.59
2 -8 -4 884.81 55.39
-2 -8 4 824.52 54.69
-2 -8 4 934.51 56.09
-2 8 3 16.4 6.1
2 8 -3 12.8 5.6
-2 8 3 19.8 9.5
2 8 -3 15.3 6.2
2 8 -3 16.8 6.3
-2 8 3 16.8 5.6
-2 8 3 13.5 7.4
2 8 -3 7.4 9
-2 8 3 10.9 5.2
2 8 -3 6.2 11.8
2 -8 -3 6.6 6.1
-2 -8 3 15.5 7.2
2 -8 -3 10.9 5.5
-2 -8 3 12.7 5.9
-2 -8 3 17.5 10.4
-2 -8 3 14.9 6
2 -8 -3 16.2 9.4
2 -8 -3 7.1 5.9
-2 -8 3 5.9 11.1
2 -8 -3 10 7.6
2 8 -2 378.26 32
-2 8 2 324.17 25.2
2 8 -2 347.37 26.6
-2 8 2 359.06 26.1
-2 8 2 319.57 22.3
-2 8 2 311.67 29.2
2 8 -2 369.66 26.6
-2 -8 2 363.06 27.6
2 -8 -2 310.27 29.4
-2 -8 2 307.87 32.5
2 -8 -2 346.47 26.3
-2 -8 2 361.46 24.9
-2 -8 2 400.76 26.3
2 -8 -2 364.96 23.3
-2 -8 2 374.46 30.5
-2 -8 2 343.27 26
2 -8 -2 358.36 25.9
2 -8 -2 324.57 29.2
-2 8 1 653.23 42.5
2 8 -1 693.93 47.7
2 8 -1 708.23 43.8
-2 8 1 692.53 47
2 8 -1 609.84 49.3
-2 8 1 579.94 45.8
2 8 -1 699.03 43.4
-2 -8 1 587.34 46.1
2 -8 -1 661.23 43.2
2 -8 -1 684.83 43
-2 -8 1 712.73 43.7
-2 -8 1 647.94 43.2
-2 -8 1 665.43 42.9
2 -8 -1 605.64 46.7
-2 -8 1 653.13 43.9
2 8 0 859.01 73.59
2 8 0 963.6 57.59
2 8 0 856.01 61.49
-2 8 0 934.61 57.89
-2 8 0 975.5 57.79
2 8 0 974.2 58.69
-2 8 0 899.11 61.99
2 8 0 911.81 58.09
-2 -8 0 924.71 61.99
2 -8 0 918.61 57.99
-2 -8 0 847.62 62.99
-2 -8 0 957.7 58.89
-2 -8 0 971.8 58.39
2 -8 0 911.31 61.39
2 -8 0 866.81 62.39
2 -8 0 948.31 57.99
-2 8 -1 9.9 8.8
2 8 1 6.8 5.6
2 8 1 6 10.7
2 8 1 8.4 8.6
-2 8 -1 2.3 4.5
-2 8 -1 1.6 9.6
-2 8 -1 10.1 5
2 8 1 3.1 5.9
2 8 1 4.4 4.8
-2 -8 -1 8.7 4.9
-2 -8 -1 13.5 7.1
2 -8 1 8.6 6
-2 -8 -1 17.1 11.5
2 -8 1 6.7 10.9
-2 -8 -1 8.5 4.8
-2 -8 -1 8.8 9.1
2 -8 1 5.7 7.1
-2 8 -2 373.36 33.5
2 8 2 422.86 29.4
2 8 2 360.26 30.2
-2 8 -2 362.06 27.8
-2 8 -2 385.56 30.7
2 8 2 368.26 27.8
2 8 2 395.46 33.4
-2 8 -2 445.46 30.9
2 8 2 376.76 28.2
-2 8 -2 351.76 25
2 -8 2 441.86 30.8
-2 -8 -2 379.76 28.4
2 -8 2 346.57 38.5
-2 -8 -2 380.46 29.4
-2 -8 -2 390.26 28.4
2 -8 2 415.56 26.1
2 -8 2 369.36 27.8
2 -8 2 386.16 34.3
-2 -8 -2 328.57 34.1
2 8 3 22.6 10.9
2 8 3 8.4 7.1
-2 8 -3 9.8 5.2
-2 8 -3 27 11.7
2 8 3 20.1 7.3
-2 8 -3 17.5 5.6
2 8 3 16 6
-2 8 -3 8.2 6.1
-2 8 -3 24.7 8.7
2 8 3 4.1 8
2 -8 3 11.9 10.7
-2 -8 -3 20.3 7.3
-2 -8 -3 20.7 7.3
2 -8 3 7.9 7.4
-2 -8 -3 22.2 8.9
-2 -8 -3 5.7 12.2
2 -8 3 22.9 8.8
2 -8 3 22.8 6.8
2 -8 3 6.9 6.2
-2 -8 -3 10.1 7
2 8 4 131.39 17.6
-2 8 -4 116.19 15.7
-2 8 -4 113.69 14.2
2 8 4 136.69 19.6
-2 8 -4 138.69 16
2 8 4 137.79 16.9
2 8 4 137.49 17.6
2 8 4 125.19 17.4
-2 8 -4 120.79 15.8
-2 -8 -4 106.79 16.8
2 -8 4 158.48 17.2
-2 -8 -4 134.59 17.2
-2 -8 -4 102.19 20.9
2 -8 4 144.79 18
-2 -8 -4 99.09 16.8
2 -8 4 152.68 16.8
-2 -8 -4 121.19 21.8
2 -8 4 141.49 22.1
2 8 5 25.7 9.3
-2 8 -5 24.3 8.2
-2 8 -5 28.8 7.8
2 8 5 16.2 7
2 8 5 27.4 9.8
-2 8 -5 36 9.2
-2 8 -5 28.2 9
2 8 5 27.8 12.9
-2 8 -5 46.3 15
-2 -8 -5 25.6 9.1
2 -8 5 26.8 9.9
-2 -8 -5 21 10.2
2 -8 5 28.4 7.7
-2 -8 -5 30.4 12.5
-2 -8 -5 22.7 9
2 -8 5 12.6 7.5
2 -8 5 21.2 8.8
-2 -8 -5 30.6 9.6
2 -8 5 21.9 13.3
-2 -8 -5 47.4 14
-2 8 -6 98.89 15.2
-2 8 -6 106.99 13.1
2 8 6 78.79 12.7
-2 8 -6 82.09 12.1
2 8 6 98.49 15.3
2 8 6 66.09 16.3
-2 8 -6 59.89 11.2
2 8 6 73.19 14.4
2 -8 6 87.49 13.3
2 -8 6 69.49 12
-2 -8 -6 82.39 19.7
2 -8 6 116.39 21.1
-2 -8 -6 111.59 19.2
-2 -8 -6 76.89 13.3
-2 -8 -6 97.89 15.7
-2 -8 -6 62.29 16
2 -8 6 83.79 15.1
2 8 7 23.9 10.9
2 8 7 18.1 10.3
-2 8 -7 9.5 10.7
-2 8 -7 21.5 8.2
2 8 7 22.6 13.3
2 8 7 22.4 8.9
2 -8 7 25.5 13.9
-2 -8 -7 40.5 15.5
2 -8 7 41.7 12.3
2 -8 7 28.9 9.3
-2 -8 -7 17.4 9
2 -8 7 8.3 7.6
2 -8 7 11.3 8
-2 -8 -7 16.6 10.1
-2 -8 -7 8.6 9.3
2 8 8 61.49 13.2
-2 8 -8 77.59 13.2
2 8 8 78.79 16.3
2 8 8 59.29 13
2 8 8 70.99 17
-2 -8 -8 51.49 12.4
2 -8 8 88.89 13.5
-2 -8 -8 51.99 16.8
2 -8 8 60.09 10.7
2 -8 8 84.69 13.7
-2 -8 -8 77.59 15.4
2 -8 8 108.79 21.7
-2 8 -9 22.5 12
2 8 9 42.8 15.1
2 8 9 26.4 12.2
2 8 9 4 12.5
2 8 9 11.9 10.6
2 -8 9 29.7 11.1
-2 -8 -9 34.2 17.2
-2 -8 -9 3.1 11.2
2 -8 9 39.7 14.3
2 -8 9 23.2 9.8
2 8 10 -4.7 14.8
2 8 10 44 14.7
-2 8 -10 17.7 9.8
2 -8 10 8.8 12.9
2 -8 10 22.1 13.4
-2 -8 -10 0.9 15.9
-2 -8 -10 9.6 11.6
2 -8 10 30.7 11.1
2 9 -11 20.4 10.5
-2 9 11 1.4 10.6
-2 -9 11 2.7 9.8
2 -9 -11 14.4 11.1
-2 -9 11 24.4 16.3
-2 9 10 13.8 15.9
2 9 -10 52.09 12.4
2 9 -10 33.4 12.3
-2 9 10 0 13.8
-2 9 10 31 11.8
2 -9 -10 -10.4 14.7
-2 -9 10 36.7 15.2
-2 -9 10 22.8 10.7
2 -9 -10 21.1 10.2
-2 9 9 107.69 20.3
2 9 -9 51.39 13.9
-2 9 9 81.69 15.4
2 9 -9 94.99 14.4
-2 9 9 70.59 18.7
2 -9 -9 54.19 12.9
-2 -9 9 57.59 14.2
-2 -9 9 89.79 14
2 -9 -9 58.39 13.9
2 -9 -9 73.99 15.4
-2 -9 9 71.39 16.8
2 9 -8 23.5 12.3
-2 9 8 26.7 11.5
2 9 -8 36.3 9.9
-2 9 8 20.7 10.5
-2 9 8 45.5 16.6
2 9 -8 48.4 11.8
2 -9 -8 77.19 23.7
2 -9 -8 30.5 11.4
-2 -9 8 25.3 8.3
2 -9 -8 26.7 9.5
2 -9 -8 28.2 12.5
-2 -9 8 33.1 13.5
-2 -9 8 39.2 13.4
-2 -9 8 46.6 19.3
-2 -9 8 20.7 12.7
2 9 -7 97.19 16.4
-2 9 7 130.39 19.4
2 9 -7 134.29 19.2
2 9 -7 116.29 15.8
-2 9 7 147.89 24.4
2 9 -7 127.19 18.6
-2 9 7 107.29 16.2
-2 9 7 101.09 14.9
2 -9 -7 98.59 15.8
-2 -9 7 149.79 22
2 -9 -7 92.39 16.8
-2 -9 7 116.19 14.6
-2 -9 7 134.79 20.9
2 -9 -7 101.29 16.7
-2 9 6 75.49 17
2 9 -6 81.89 15
-2 9 6 56.69 12
2 9 -6 61.59 10.1
-2 9 6 62.29 16.6
-2 9 6 51.99 10.6
2 9 -6 69.19 11.4
2 9 -6 77.49 13.1
2 9 -6 55.19 18.7
-2 -9 6 67.39 12
-2 -9 6 79.19 21.7
2 -9 -6 61.59 12.3
-2 -9 6 71.29 14.2
2 -9 -6 62.29 15.5
2 -9 -6 57.99 13.2
2 -9 -6 59.39 14.5
-2 -9 6 68.69 14.9
-2 -9 6 49.9 11.5
2 -9 -6 86.59 15
-2 9 5 275.97 25.7
2 9 -5 332.17 36
-2 9 5 267.47 26
-2 9 5 263.37 24.9
2 9 -5 303.37 26.3
2 9 -5 312.27 26
2 9 -5 328.27 26
2 -9 -5 256.47 25.7
-2 -9 5 333.47 40.1
2 -9 -5 268.67 28.5
-2 -9 5 366.56 28.5
2 -9 -5 303.47 28.7
-2 -9 5 355.46 29.8
2 -9 -5 268.47 25.9
-2 -9 5 301.97 26.3
2 -9 -5 333.97 27.4
-2 -9 5 307.47 27.5
-2 9 4 155.88 18.2
-2 9 4 151.28 17.9
-2 9 4 150.58 17
2 9 -4 164.58 18
-2 9 4 162.28 15.7
-2 9 4 162.48 22.7
2 9 -4 194.78 19.9
2 9 -4 209.38 27.4
2 9 -4 193.28 17.6
2 9 -4 216.58 22.5
-2 -9 4 160.48 18.6
-2 -9 4 181.38 19.2
2 -9 -4 193.38 19.5
2 -9 -4 156.98 17.2
-2 -9 4 182.48 20.1
-2 -9 4 177.98 23.7
2 -9 -4 149.69 22
-2 -9 4 197.88 29.8
2 -9 -4 182.78 21.8
2 -9 -4 154.48 18.8
-2 9 3 630.84 42.5
2 9 -3 735.73 47.2
2 9 -3 648.04 43
2 9 -3 608.44 48.6
2 9 -3 710.03 42.5
-2 9 3 657.23 42.4
2 9 -3 648.84 45.1
-2 9 3 545.15 46
2 -9 -3 551.84 44.6
2 -9 -3 615.64 46.4
2 -9 -3 601.64 43.2
-2 -9 3 625.74 43.6
-2 -9 3 657.43 48.4
2 -9 -3 569.94 40.6
2 -9 -3 632.44 42.5
2 9 -2 383.96 34.4
-2 9 2 343.17 24.5
-2 9 2 402.96 28.4
-2 9 2 358.66 32.5
2 9 -2 415.66 29.5
-2 9 2 363.56 28.5
2 9 -2 404.66 32.9
2 9 -2 401.06 28.8
2 -9 -2 383.26 28.3
2 -9 -2 389.36 25.5
-2 -9 2 408.66 28.6
-2 -9 2 399.86 33.2
2 -9 -2 408.66 33.5
2 -9 -2 355.36 33.2
-2 -9 2 401.96 36.5
-2 -9 2 406.56 27.5
-2 -9 2 388.86 29.2
2 -9 -2 440.46 39.2
2 9 -1 462.95 32.9
-2 9 1 420.46 35.6
-2 9 1 389.76 35.6
2 9 -1 456.65 37.4
-2 9 1 487.45 31.8
2 9 -1 457.95 36.4
2 9 -1 471.55 32.2
-2 9 1 450.15 32
-2 -9 1 450.45 40
2 -9 -1 454.05 35.8
-2 -9 1 478.55 30.7
2 -9 -1 447.56 31.8
-2 -9 1 454.25 31.6
-2 -9 1 462.95 36.5
-2 -9 1 469.85 33.4
-2 -9 1 467.65 32.4
2 -9 -1 440.16 34
2 -9 -1 419.76 38.2
2 9 0 35.7 7.7
-2 9 0 17.3 9.2
-2 9 0 23.5 12
2 9 0 18.6 10.7
-2 9 0 48.9 12.1
-2 9 0 30 6.5
2 9 0 32.6 6.6
2 9 0 21.6 11.2
2 9 0 21.2 6.1
-2 -9 0 41 15
-2 -9 0 31.4 6.7
2 -9 0 33.9 11.1
-2 -9 0 26.8 8.2
-2 -9 0 23 9.9
-2 -9 0 24.1 6.8
2 -9 0 35.8 10.3
2 -9 0 25.8 6.6
2 9 1 127.59 15.7
-2 9 -1 113.39 17.9
2 9 1 117.79 13
-2 9 -1 106.49 14
2 9 1 134.69 20.3
2 9 1 119.39 17.8
2 9 1 130.59 14.9
-2 9 -1 122.39 18.5
2 -9 1 97.49 15.3
-2 -9 -1 102.59 13
-2 -9 -1 95.09 16.8
2 -9 1 142.19 20.6
-2 -9 -1 122.09 17.3
-2 -9 -1 116.79 18.7
-2 -9 -1 107.99 14
2 -9 1 107.89 14.1
2 -9 1 100.29 15.8
2 9 2 135.29 15.7
2 9 2 122.89 17.5
2 9 2 151.28 15.4
2 9 2 126.49 19.4
-2 9 -2 149.99 11.5
2 9 2 145.69 22.1
-2 9 -2 128.89 15.7
-2 9 -2 177.18 15.7
-2 9 -2 168.78 23.8
-2 -9 -2 165.78 19.4
-2 -9 -2 142.79 23.7
2 -9 2 123.89 15.9
2 -9 2 121.19 21.1
2 -9 2 136.59 12.5
-2 -9 -2 133.09 18.8
2 -9 2 133.29 17.5
-2 -9 -2 162.38 16.7
2 -9 2 148.99 17.9
-2 -9 -2 143.59 16
2 9 3 249.78 24.9
-2 9 -3 288.27 23
2 9 3 267.67 22.9
-2 9 -3 330.87 25.9
-2 9 -3 274.37 20.5
-2 9 -3 262.37 33
2 9 3 299.37 33.5
-2 9 -3 260.07 22.6
2 9 3 237.28 27.2
2 9 3 316.77 25.2
-2 -9 -3 311.27 26.9
-2 -9 -3 253.27 25.7
2 -9 3 325.27 24.1
2 -9 3 273.17 24.6
-2 -9 -3 284.87 24
2 -9 3 259.87 28.8
-2 -9 -3 241.18 28.4
-2 -9 -3 225.98 22.8
2 9 4 50.79 10.2
2 9 4 38.8 13.3
2 9 4 66.59 12.4
2 9 4 55.99 18.5
-2 9 -4 36.4 8.7
-2 9 -4 47.7 10.4
-2 9 -4 44.5 8.6
-2 9 -4 40.3 15.2
2 9 4 34.1 11
-2 9 -4 54.09 14.4
2 -9 4 41.4 14.6
2 -9 4 41.8 9.6
-2 -9 -4 49.2 14.2
-2 -9 -4 31.5 9.6
-2 -9 -4 50.29 10.3
-2 -9 -4 56.39 12.5
2 -9 4 39.5 8.5
2 -9 4 51.19 10.9
-2 -9 -4 32.1 10.1
2 -9 4 44.3 9.7
2 9 5 154.58 20.5
-2 9 -5 199.18 19.7
-2 9 -5 169.48 20.9
-2 9 -5 205.58 21.3
2 9 5 207.48 23.2
2 9 5 215.98 22
-2 9 -5 177.78 19.9
2 9 5 198.48 21.5
2 9 5 226.58 27.7
-2 -9 -5 161.18 26.3
2 -9 5 195.08 21
-2 -9 -5 151.08 21.7
-2 -9 -5 209.38 22.4
2 -9 5 236.68 22.7
2 -9 5 181.58 27.4
-2 -9 -5 199.98 24.2
2 -9 5 203.98 20.2
2 -9 5 239.88 23.4
-2 9 -6 5.6 8.6
2 9 6 6 7.6
-2 9 -6 20.2 8.6
-2 9 -6 11.3 7.5
2 9 6 16.2 9.1
2 9 6 0.8 12.2
2 9 6 2 8.3
-2 -9 -6 21.2 15.6
2 -9 6 2.1 12.1
2 -9 6 22.6 10.9
-2 -9 -6 2.9 8.8
-2 -9 -6 4.6 7.7
-2 -9 -6 -8.2 11.9
2 -9 6 7.7 7.4
-2 -9 -6 17.5 9.3
2 -9 6 6.4 8.2
2 -9 6 10.3 8.6
-2 9 -7 89.09 17.1
2 9 7 98.89 16.2
-2 9 -7 133.79 19.3
-2 9 -7 154.58 16.2
2 9 7 135.09 22.3
2 9 7 124.69 20
-2 -9 -7 118.99 18.4
2 -9 7 119.19 16.8
2 -9 7 149.19 27.1
2 -9 7 165.18 22.6
-2 -9 -7 114.79 16.6
2 -9 7 148.49 20.9
2 -9 7 101.39 16.5
-2 -9 -7 150.08 23.4
2 9 8 3.9 12.5
2 9 8 24.2 11.6
-2 9 -8 25.5 6
2 9 8 5.8 10
-2 9 -8 20.7 8.4
2 -9 8 24.7 11.8
2 -9 8 32.3 16.4
-2 -9 -8 12 10.1
-2 -9 -8 1 13.7
2 -9 8 8.2 9.1
2 -9 8 8.8 9.3
-2 9 -9 7.9 11.5
2 9 9 18.9 12.4
2 9 9 6.3 13.3
2 9 9 4.9 13
2 9 9 15.8 11.2
2 -9 9 21.4 15.2
-2 -9 -9 -8.5 11.6
-2 -9 -9 6.8 14.7
2 -9 9 -6.4 10.9
2 -9 9 3.4 11.9
2 -9 9 11.1 9.1
2 9 10 20.5 12.8
-2 9 -10 5.2 10.2
2 9 10 19.8 11
-2 -9 -10 -12.8 11.1
2 -9 10 13.3 9.8
2 -9 10 9.9 14
-2 -9 -10 -11.7 15.6
-2 -10 11 70.19 20.5
-2 10 10 20.6 11.3
2 10 -10 26.3 11.7
2 10 -10 32 11.2
-2 10 10 24.2 16.4
-2 10 10 10.4 10.7
2 -10 -10 28.4 14.2
2 -10 -10 18.1 11.5
-2 -10 10 26.4 14.4
-2 -10 10 17.2 9.7
-2 10 9 63.19 13.4
-2 10 9 66.39 19.5
2 10 -9 60.99 13.1
-2 10 9 56.09 13.1
2 -10 -9 41.7 13.5
2 -10 -9 52.89 12.7
2 -10 -9 63.79 13.4
-2 -10 9 77.59 14
2 10 -8 45.5 10.7
2 10 -8 21.5 9.8
2 10 -8 36 12.5
-2 10 8 67.09 18.5
-2 10 8 54.59 12.6
-2 10 8 38.4 12.4
-2 -10 8 57.89 14.4
2 -10 -8 27.1 11.1
-2 -10 8 38.3 11.3
-2 -10 8 25 15
-2 -10 8 44.8 12.4
2 -10 -8 41.1 12.7
2 -10 -8 25.6 10.9
2 10 -7 96.09 14.9
2 10 -7 125.89 20.1
2 10 -7 150.88 19.7
-2 10 7 106.79 17
-2 10 7 119.29 18
-2 10 7 122.79 22.7
2 10 -7 153.78 21.6
-2 -10 7 156.08 23.6
-2 -10 7 142.99 21.2
2 -10 -7 121.79 17.7
-2 -10 7 158.08 20.9
2 -10 -7 89.89 15.2
-2 -10 7 160.48 25.7
-2 -10 7 120.79 20.7
2 -10 -7 112.69 16.2
-2 10 6 132.99 19.2
-2 10 6 96.29 14.9
-2 10 6 132.89 22.1
-2 10 6 125.19 17.3
2 10 -6 133.79 21.8
-2 10 6 115.09 14.7
2 10 -6 129.39 18.4
2 -10 -6 86.69 14.7
-2 -10 6 157.48 27.6
2 -10 -6 102.29 16.5
-2 -10 6 139.09 21.6
-2 -10 6 131.09 18.7
2 -10 -6 90.99 15.2
-2 -10 6 107.89 14.8
2 -10 -6 97.09 16.8
-2 -10 6 123.89 25.7
2 10 -5 166.88 19.7
-2 10 5 134.79 24.3
2 10 -5 177.38 20
-2 10 5 151.98 20.5
-2 10 5 159.68 17.5
2 10 -5 218.18 25.2
2 10 -5 200.48 19.2
2 10 -5 209.08 32.2
-2 10 5 179.48 25.6
-2 -10 5 188.88 21.5
2 -10 -5 175.28 19.9
2 -10 -5 171.68 21.7
2 -10 -5 142.89 24
-2 -10 5 206.08 36.4
-2 -10 5 165.98 20.8
2 -10 -5 158.08 20.9
2 -10 -5 149.39 21.7
-2 -10 5 160.28 24.4
-2 -10 5 206.68 22.1
-2 10 4 178.08 19.7
-2 10 4 198.48 21.2
2 10 -4 239.28 19.6
-2 10 4 211.68 25.8
-2 10 4 200.68 17.8
2 10 -4 193.08 29.3
-2 10 4 182.68 20.7
2 10 -4 224.88 23.8
2 10 -4 191.08 21.4
2 10 -4 208.18 20.9
2 -10 -4 206.78 24.6
-2 -10 4 199.68 21.5
-2 -10 4 244.88 26.6
2 -10 -4 193.18 20.8
-2 -10 4 241.08 34.2
-2 -10 4 234.88 22
2 -10 -4 219.88 19.7
2 -10 -4 184.08 25.1
-2 -10 4 222.18 23
2 -10 -4 212.78 22.5
-2 10 3 323.67 25.7
2 10 -3 288.17 25.5
2 10 -3 287.07 25.5
-2 10 3 277.47 30.2
-2 10 3 322.07 25.5
2 10 -3 321.27 29.2
2 -10 -3 316.87 30.4
2 -10 -3 275.57 25.9
-2 -10 3 315.67 27.6
-2 -10 3 315.67 29.9
-2 -10 3 319.77 23.3
-2 -10 3 343.57 34.1
2 -10 -3 316.67 25.7
-2 -10 3 328.77 25.4
-2 -10 3 328.57 26.2
2 -10 -3 288.27 23
2 10 -2 258.47 29
2 10 -2 249.78 23.1
-2 10 2 257.37 21.6
2 10 -2 291.57 28
-2 10 2 247.88 17.1
-2 10 2 227.08 24.8
2 10 -2 257.67 21.9
-2 10 2 262.87 22
-2 10 2 272.67 27
2 -10 -2 251.47 23.7
-2 -10 2 281.97 22.7
2 -10 -2 237.48 30.1
2 -10 -2 235.68 21.6
-2 -10 2 282.27 24.6
-2 -10 2 265.27 20
-2 -10 2 304.77 21.9
2 -10 -2 244.58 18
-2 -10 2 238.18 30.9
-2 -10 2 244.38 26.5
2 -10 -2 239.18 25.8
-2 10 1 306.27 23
-2 10 1 276.67 27.8
2 10 -1 290.07 29.2
2 10 -1 306.47 26.2
2 10 -1 315.77 29.8
-2 10 1 282.37 23.4
2 10 -1 281.67 24.4
2 -10 -1 313.37 36.8
-2 -10 1 256.67 33.2
-2 -10 1 284.37 21.6
-2 -10 1 262.97 28.2
2 -10 -1 286.87 23.2
2 -10 -1 319.17 24.9
-2 -10 1 258.97 22.1
-2 -10 1 262.47 25.7
2 -10 -1 293.87 28.2
-2 -10 1 283.87 23.7
2 10 0 281.27 28.8
-2 10 0 264.87 30.1
-2 10 0 349.27 29.3
2 10 0 311.47 29.8
-2 10 0 305.27 23.6
-2 10 0 312.67 24.3
-2 -10 0 294.17 23.2
2 -10 0 283.77 24
-2 -10 0 310.37 24.6
2 -10 0 323.77 28.7
2 -10 0 269.67 24.6
-2 -10 0 289.47 22.4
-2 -10 0 329.87 26.8
-2 -10 0 293.57 28.3
-2 -10 0 327.57 34.5
2 -10 0 250.67 32.9
-2 10 -1 49.1 12.9
-2 10 -1 45.8 14.7
2 10 1 73.99 10.9
2 10 1 64.79 10.7
2 10 1 66.39 14.6
2 10 1 60.29 14
2 10 1 78.09 14.4
-2 10 -1 38.6 8
-2 10 -1 48.1 7.9
-2 -10 -1 50.49 8.5
-2 -10 -1 49.5 9.3
2 -10 1 68.49 10.1
2 -10 1 65.39 9.6
-2 -10 -1 36.1 11.5
2 -10 1 74.99 13.4
2 -10 1 62.19 16.9
-2 -10 -1 54.09 16.5
-2 -10 -1 50.29 9.5
2 10 2 180.28 18.8
2 10 2 162.58 17.8
-2 10 -2 182.38 18.1
2 10 2 181.58 21.5
2 10 2 203.68 20.8
-2 10 -2 154.38 26
-2 10 -2 223.48 23.4
2 10 2 189.68 25.6
-2 10 -2 194.68 13.6
-2 10 -2 173.78 18.2
2 -10 2 180.18 19.9
-2 -10 -2 175.28 22.8
-2 -10 -2 192.38 18.4
2 -10 2 192.68 21.4
-2 -10 -2 182.28 19.1
-2 -10 -2 180.38 27.6
2 -10 2 170.58 25.6
2 -10 2 187.68 14.5
-2 -10 -2 208.78 21.4
-2 10 -3 202.88 22.5
2 10 3 150.78 20.8
2 10 3 193.28 19.6
2 10 3 192.18 27.3
2 10 3 202.08 20.5
-2 10 -3 203.18 19.6
2 10 3 198.28 22.1
-2 10 -3 181.38 15.5
-2 10 -3 215.28 28.9
-2 10 -3 193.88 20.1
2 -10 3 208.28 17.8
-2 -10 -3 152.88 19
-2 -10 -3 198.48 27.9
2 -10 3 185.38 29.5
2 -10 3 176.78 19.3
-2 -10 -3 172.28 22.9
2 -10 3 201.78 21.8
2 -10 3 230.88 22.5
-2 -10 -3 167.88 20.4
2 10 4 74.89 12
2 10 4 66.49 11.7
2 10 4 79.49 17.3
-2 10 -4 65.09 21.8
-2 10 -4 56.29 10.6
2 10 4 71.89 13.3
2 10 4 71.39 12.7
-2 10 -4 45.5 9.7
-2 10 -4 63.49 10.1
2 -10 4 98.59 14
2 -10 4 79.89 19.2
-2 -10 -4 71.39 11.8
2 -10 4 76.19 12
2 -10 4 70.19 13.8
2 -10 4 70.79 10.9
-2 -10 -4 65.09 12.6
-2 -10 -4 78.69 17.9
-2 -10 -4 63.49 14.3
2 10 5 53.69 11.8
2 10 5 89.19 19.2
-2 10 -5 68.99 11.5
-2 10 -5 52.19 10.7
2 10 5 82.49 13.9
2 10 5 73.19 11.9
-2 10 -5 54.79 10.7
-2 10 -5 83.19 14.8
-2 -10 -5 93.69 19.2
2 -10 5 88.69 14.7
-2 -10 -5 67.09 13.9
-2 -10 -5 54.89 14.1
-2 -10 -5 42.9 10.7
2 -10 5 79.09 18.5
2 -10 5 71.19 11.3
-2 -10 -5 51.59 12
2 -10 5 65.79 12.1
2 10 6 97.79 20
-2 10 -6 96.29 14.5
2 10 6 87.59 15.1
2 10 6 90.49 14.8
2 10 6 78.69 15.6
2 -10 6 99.09 14.7
2 -10 6 111.19 16.8
2 -10 6 102.79 15.9
-2 -10 -6 103.39 20.1
2 -10 6 69.69 12.7
-2 -10 -6 85.19 17
-2 -10 -6 79.89 15.1
2 -10 6 87.69 19.2
-2 -10 -6 86.59 13.5
-2 10 -7 22.4 8.5
2 10 7 21.1 10
2 10 7 14.6 11.7
2 10 7 19.5 14
2 10 7 6.6 9.9
-2 10 -7 31.5 8.6
-2 -10 -7 1.8 12.9
2 -10 7 29.9 11.1
-2 -10 -7 16.9 10.7
2 -10 7 5.6 9.9
2 -10 7 28 10.3
2 -10 7 16.4 13.4
2 -10 7 28.3 9.9
2 10 8 37.4 13.6
2 10 8 35.3 15.8
2 10 8 57.49 13.9
2 10 8 34 12.8
-2 10 -8 41.5 10.4
2 -10 8 32.8 12.4
-2 -10 -8 36.8 17.4
2 -10 8 69.29 14.9
2 -10 8 19.6 9.6
-2 -10 -8 69.59 15.4
-2 10 -9 -20.5 17.8
2 10 9 29.5 12.3
2 10 9 -19 19.5
2 10 9 -0.2 11
2 10 9 1 13.1
-2 -10 -9 12.6 10.3
2 -10 9 8.9 12.1
2 -10 9 15.2 9.4
2 -10 9 -3.5 12.9
-2 -10 -9 -4.3 16.6
2 -10 9 18.5 11
2 11 -10 57.59 13.3
-2 11 10 69.69 15.4
-2 11 10 57.09 14
-2 11 10 57.29 20.2
2 -11 -10 20.6 19.2
-2 -11 10 47.8 13.7
-2 -11 10 75.59 18.5
2 -11 -10 63.99 15.5
-2 11 9 -11.8 13.3
2 11 -9 17.5 9.2
-2 11 9 -3.2 8.8
-2 11 9 6.5 9.6
2 11 -9 19.3 10.7
2 -11 -9 6.1 10.8
2 -11 -9 -12.9 13.6
-2 -11 9 -5.7 9.7
2 -11 -9 4.7 8.4
-2 -11 9 -1.3 11.9
-2 11 8 65.69 12.8
2 11 -8 43.3 13
2 11 -8 65.79 13.4
-2 11 8 62.09 12.5
-2 11 8 81.29 20.4
2 11 -8 89.59 17.4
2 -11 -8 58.39 14.4
-2 -11 8 69.49 13.3
-2 -11 8 85.19 16.9
-2 -11 8 58.29 13.7
2 -11 -8 78.99 15.1
2 11 -7 35.6 9.8
-2 11 7 26.1 9.7
2 11 -7 37.8 11.6
2 11 -7 25 9.8
-2 11 7 25.4 8.7
-2 11 7 26.5 15.6
2 -11 -7 53.79 16.2
-2 -11 7 56.49 34.2
-2 -11 7 29.2 16.9
2 -11 -7 8.2 9.2
-2 -11 7 26.1 10.6
2 -11 -7 35.7 13.5
2 -11 -7 24.2 10.2
-2 -11 7 24.7 12.6
2 11 -6 479.95 34.9
-2 11 6 403.16 34.3
-2 11 6 385.16 31.2
-2 11 6 506.25 42.7
2 11 -6 443.46 34.9
2 11 -6 404.26 33.2
-2 11 6 393.86 39.9
-2 11 6 431.56 32.7
-2 -11 6 432.76 34.8
-2 -11 6 471.95 35.6
2 -11 -6 382.16 35
2 -11 -6 367.46 33.6
2 -11 -6 389.66 35.4
-2 -11 6 453.75 39.1
2 -11 -6 398.26 36.4
2 11 -5 30.5 13.4
-2 11 5 22.5 8.2
2 11 -5 22.3 8.4
-2 11 5 21.8 9.3
2 11 -5 22.1 8.7
-2 11 5 43.4 16.5
2 11 -5 29.7 8
-2 11 5 30 8.6
-2 11 5 11.9 8.4
-2 -11 5 31.3 9
2 -11 -5 13.5 13.1
-2 -11 5 31.7 10.8
2 -11 -5 22.6 8.6
-2 -11 5 30.6 21
-2 -11 5 28.7 10.7
2 -11 -5 17.1 9
2 -11 -5 32.6 9.8
-2 -11 5 29.6 14.8
-2 11 4 432.86 36.9
-2 11 4 419.76 31
-2 11 4 444.46 40.9
-2 11 4 428.06 34.5
-2 11 4 429.76 34.8
2 11 -4 463.45 34.9
2 11 -4 470.85 34.8
2 11 -4 530.35 34.1
2 11 -4 477.25 44
2 -11 -4 442.66 32.9
-2 -11 4 494.75 48.2
-2 -11 4 529.65 41.3
2 -11 -4 483.15 36.4
2 -11 -4 403.46 38.8
-2 -11 4 466.45 34.9
2 -11 -4 416.96 34.8
2 -11 -4 411.96 38.3
-2 11 3 194.38 20
2 11 -3 145.99 18.2
-2 11 3 144.19 23.6
2 11 -3 123.19 22.7
-2 11 3 176.08 18.7
-2 11 3 142.09 19.8
2 11 -3 175.48 23.1
2 11 -3 156.08 18.4
-2 -11 3 182.68 25.1
-2 -11 3 174.38 19.6
-2 -11 3 180.48 16.4
2 -11 -3 126.89 21.6
-2 -11 3 206.08 30.1
-2 -11 3 184.58 18
-2 -11 3 189.38 21.7
2 -11 -3 143.79 18.4
2 -11 -3 139.59 14.7
2 -11 -3 183.08 20.8
2 11 -2 307.97 30.6
-2 11 2 317.37 25.9
2 11 -2 338.77 26.4
2 11 -2 312.67 26.6
-2 11 2 343.17 25.8
2 11 -2 287.57 32
-2 11 2 328.17 32.3
2 -11 -2 328.27 27.4
2 -11 -2 296.57 30.6
-2 -11 2 327.47 25.1
-2 -11 2 281.77 25.7
-2 -11 2 265.17 32.6
-2 -11 2 320.87 27.9
2 -11 -2 309.67 25.6
-2 -11 2 260.07 34.8
-2 -11 2 310.37 23.4
2 -11 -2 288.17 36.3
-2 11 1 157.18 23.6
2 11 -1 150.38 24.9
-2 11 1 141.29 21.7
-2 11 1 174.48 16.8
-2 11 1 160.38 19
2 11 -1 173.48 18.4
2 11 -1 154.28 19.6
-2 -11 1 169.78 16.4
-2 -11 1 136.19 22.5
-2 -11 1 159.68 18.3
2 -11 -1 217.78 28.9
2 -11 -1 198.88 36.5
-2 -11 1 147.59 15.1
2 -11 -1 166.08 17.6
2 -11 -1 172.78 20.5
-2 -11 1 195.78 21.4
-2 -11 1 175.58 30.5
-2 11 0 166.38 26.1
-2 11 0 181.88 19.5
2 11 0 185.98 19.1
-2 11 0 193.78 24.5
-2 11 0 199.88 18.1
2 11 0 149.29 25.3
2 11 0 181.98 25.4
2 -11 0 235.88 29.3
2 -11 0 164.78 18.4
-2 -11 0 178.58 17.4
-2 -11 0 184.18 24.5
2 -11 0 169.68 20.9
-2 -11 0 250.87 33.6
-2 -11 0 179.08 18.7
-2 -11 0 217.18 22
2 -11 0 189.68 22.6
-2 -11 0 188.58 16.5
-2 11 -1 132.89 16.2
-2 11 -1 124.59 24.3
2 11 1 121.29 15.6
-2 11 -1 131.69 21
2 11 1 114.39 20
2 11 1 94.09 17.8
-2 11 -1 134.69 15.5
2 11 1 111.19 17
2 11 1 116.79 13.9
2 -11 1 142.59 24.3
2 -11 1 106.59 14.5
-2 -11 -1 129.89 19
-2 -11 -1 125.79 19.4
2 -11 1 97.29 15.3
-2 -11 -1 131.99 22.6
2 -11 1 100.99 17.3
-2 -11 -1 94.39 13.4
-2 -11 -1 137.69 16.4
-2 11 -2 395.76 31.4
2 11 2 454.85 33.4
2 11 2 392.76 35
2 11 2 382.66 38.2
-2 11 -2 464.95 36.9
2 11 2 442.26 31.2
2 11 2 439.66 32.5
-2 11 -2 410.86 39.5
-2 -11 -2 337.17 40.2
-2 -11 -2 394.66 31.4
-2 -11 -2 362.26 35.5
2 -11 2 414.86 41.8
-2 -11 -2 430.36 32.7
-2 -11 -2 386.26 33.1
2 -11 2 439.86 32
2 -11 2 472.55 35.7
2 -11 2 424.76 32.7
2 11 3 118.09 16.5
2 11 3 130.49 18.3
-2 11 -3 153.58 17.7
-2 11 -3 107.39 22.1
2 11 3 116.39 21.7
-2 11 -3 135.69 22.5
-2 11 -3 115.79 17.6
-2 11 -3 113.09 12.2
2 -11 3 164.28 26.2
-2 -11 -3 170.88 19.3
2 -11 3 147.59 19.7
-2 -11 -3 134.69 16.9
-2 -11 -3 124.49 20.9
-2 -11 -3 143.79 17.2
-2 -11 -3 144.59 23.2
2 -11 3 114.69 15.6
2 -11 3 159.08 18.3
-2 11 -4 242.28 23.5
-2 11 -4 251.57 20.2
-2 11 -4 221.78 23.3
2 11 4 255.47 24.7
2 11 4 293.77 26.2
2 11 4 269.67 32.3
2 11 4 207.68 25.7
2 11 4 274.57 24.2
-2 11 -4 265.77 25.9
2 -11 4 276.17 24.8
2 -11 4 237.98 31.2
-2 -11 -4 237.08 25.1
-2 -11 -4 221.28 26.8
2 -11 4 265.37 26.4
-2 -11 -4 205.78 26.6
-2 -11 -4 237.08 33.2
-2 -11 -4 219.28 25.3
2 11 5 46.5 10.7
-2 11 -5 60.39 10.9
2 11 5 63.29 18.1
2 11 5 56.09 12.8
-2 11 -5 62.29 11.1
2 11 5 41.4 12.2
2 11 5 76.49 13.8
-2 -11 -5 33.3 11.1
2 -11 5 74.89 19.6
2 -11 5 45.6 9.5
2 -11 5 66.99 14.4
-2 -11 -5 70.99 19.2
-2 -11 -5 45.5 12.8
2 -11 5 75.09 12.1
2 -11 5 63.49 13.1
-2 -11 -5 60.79 13.6
-2 11 -6 91.19 13.6
-2 11 -6 62.49 13.9
2 11 6 102.19 20
2 11 6 103.99 17.3
-2 11 -6 126.09 17.8
2 -11 6 125.09 18.9
2 -11 6 91.19 15.5
-2 -11 -6 87.29 16.3
2 -11 6 88.99 14.2
-2 -11 -6 111.89 22.6
2 -11 6 109.99 22.2
2 11 7 53.19 12.3
2 11 7 66.09 14.9
-2 11 -7 74.69 15.2
2 11 7 66.39 15.7
2 11 7 66.79 18.6
-2 11 -7 90.09 13
2 -11 7 49.99 13.8
2 -11 7 68.99 13.6
-2 -11 -7 92.69 21.7
-2 -11 -7 78.49 16.1
2 -11 7 62.89 12.9
2 11 8 15.3 11
2 11 8 22.7 11
2 11 8 9 14.6
-2 11 -8 18.7 9.8
2 -11 8 21.2 12.2
-2 -11 -8 24.8 17.8
2 -11 8 8.2 9.1
2 -11 8 35.9 14.2
2 -11 8 7.8 11.5
2 11 9 -4.9 14.9
2 11 9 9.3 12
2 11 9 37.7 11.9
2 -11 9 27.8 9.9
-2 -11 -9 27.2 20.5
-2 -11 -9 12 12.7
2 -11 9 47.9 20.3
2 -11 9 14.6 12
2 -11 9 -10.5 13.9
-2 12 10 -9.6 16.4
-2 12 10 25.9 15
2 12 -10 49.3 12.5
2 12 -10 10.8 11.9
-2 12 10 25.6 11.8
-2 -12 10 12.2 11.1
-2 -12 10 26.6 15.4
2 -12 -10 8.8 10.2
-2 12 9 103.89 17.2
2 12 -9 118.39 16.6
-2 12 9 93.19 22.8
-2 12 9 73.99 16.3
-2 -12 9 109.59 19.9
-2 -12 9 77.69 15.7
2 -12 -9 131.69 21.8
-2 12 8 4.8 8.3
-2 12 8 25.5 9.4
2 12 -8 28.5 10.2
-2 12 8 1.3 14.2
-2 -12 8 16.1 15.1
2 -12 -8 10.1 10.6
2 -12 -8 20.4 11.5
-2 -12 8 6.5 11
-2 12 7 199.08 21.7
-2 12 7 210.88 31.7
2 12 -7 188.48 24.2
2 12 -7 190.48 23.5
2 -12 -7 193.58 26.9
2 -12 -7 198.78 25.9
2 -12 -7 140.29 23.4
-2 -12 7 166.48 21.1
-2 -12 7 205.18 24.8
-2 12 6 23 10.9
-2 12 6 36.5 15.9
-2 12 6 6.9 9
-2 12 6 15.9 8
2 12 -6 30 9.1
2 12 -6 43.6 14.4
2 12 -6 11.1 9.4
-2 -12 6 23.9 11.1
-2 -12 6 40.4 12.2
2 -12 -6 17.5 9
-2 -12 6 10.7 8.7
2 -12 -6 11.8 10.1
2 -12 -6 24.1 10.6
-2 12 5 181.28 19
2 12 -5 167.98 20.9
-2 12 5 193.98 28.4
2 12 -5 176.18 24.6
2 12 -5 200.18 20.3
-2 12 5 143.09 19.7
-2 12 5 183.38 22.9
2 -12 -5 188.38 26.3
-2 -12 5 246.98 38.6
-2 -12 5 176.58 26.9
2 -12 -5 235.08 25.2
-2 -12 5 217.78 23.1
2 -12 -5 174.28 22.7
-2 -12 5 211.78 23.8
-2 12 4 13 9.3
-2 12 4 3.6 7.3
2 12 -4 18.8 12.1
-2 12 4 9.5 5.9
2 12 -4 15.6 6.7
-2 12 4 23.7 14.1
-2 12 4 12.8 9
2 12 -4 17.1 7.8
2 -12 -4 17 7.6
-2 -12 4 22.4 8.8
-2 -12 4 5 12.5
-2 -12 4 24.5 9.9
2 -12 -4 29.7 14.6
-2 -12 4 20.7 9.5
2 -12 -4 15.5 9.2
-2 -12 4 29.6 18.2
-2 -12 4 21.9 6.2
2 -12 -4 11.1 7
2 12 -3 474.15 35.9
-2 12 3 439.36 35.9
2 12 -3 511.95 41.4
-2 12 3 508.45 36
-2 12 3 430.46 41.3
2 12 -3 476.85 35.5
-2 -12 3 446.26 41.1
2 -12 -3 414.46 35.3
-2 -12 3 512.55 36.9
-2 -12 3 525.35 33.7
-2 -12 3 487.15 37.7
2 -12 -3 444.66 47.4
2 -12 -3 474.35 37.3
-2 -12 3 508.35 46.7
2 -12 -3 470.05 32.4
2 12 -2 6.1 6.3
2 12 -2 4.9 7.1
2 12 -2 7.7 12.8
-2 12 2 7.3 6.4
-2 12 2 -4.4 10.1
2 12 -2 8.8 14.2
-2 12 2 6.2 12.6
2 -12 -2 2 9.5
2 -12 -2 -6.8 13.7
-2 -12 2 5.9 7.3
-2 -12 2 -8.6 11
-2 -12 2 -0.1 14.9
-2 -12 2 9 7.1
-2 -12 2 21.2 7.4
2 -12 -2 3.9 6.2
-2 -12 2 10.3 5.7
2 -12 -2 15.3 8.8
-2 12 1 471.85 44.4
2 12 -1 540.85 46.1
-2 12 1 576.24 42.5
-2 12 1 566.74 45.9
2 12 -1 560.84 46.2
2 12 -1 605.44 41.6
-2 12 1 589.74 40.8
2 12 -1 566.24 40.2
2 -12 -1 551.74 41
-2 -12 1 539.75 44.8
-2 -12 1 578.84 40.6
-2 -12 1 576.04 37.9
-2 -12 1 505.55 38.2
-2 -12 1 583.54 41.9
2 -12 -1 621.14 53.69
-2 -12 1 648.64 51.29
2 -12 -1 524.45 44.8
2 -12 -1 525.05 39.6
-2 12 0 32.1 8.7
2 12 0 41.7 15.1
2 12 0 42.2 15
-2 12 0 37 9.5
2 12 0 42 9.5
-2 12 0 57.29 16
2 12 0 38.6 9.3
2 -12 0 44.4 10.1
-2 -12 0 42.6 8.4
-2 -12 0 49.7 8.9
2 -12 0 37.9 8.3
2 -12 0 47.6 13.5
-2 -12 0 59.19 11
-2 -12 0 41.3 9
-2 -12 0 55.59 19.6
-2 -12 0 36.4 13.1
2 -12 0 54.19 19.5
2 12 1 101.89 14.5
-2 12 -1 56.59 18.6
-2 12 -1 95.59 17.8
2 12 1 83.79 18
2 12 1 97.49 13.3
-2 12 -1 61.99 11
2 12 1 99.69 18.5
2 12 1 107.99 15.9
-2 12 -1 99.59 14.9
2 -12 1 131.99 21.5
-2 -12 -1 60.29 15.4
-2 -12 -1 87.29 14.1
-2 -12 -1 78.59 11.8
-2 -12 -1 88.59 22
2 -12 1 84.39 12.3
2 -12 1 107.49 14.2
2 12 2 582.44 47
-2 12 -2 583.14 42.6
2 12 2 658.33 50.69
2 12 2 609.94 43.5
2 12 2 598.54 41.5
-2 12 -2 663.13 47.8
2 12 2 591.14 48.7
-2 12 -2 600.74 42.6
2 -12 2 595.04 54.49
-2 -12 -2 590.34 43.3
2 -12 2 570.14 43.4
-2 -12 -2 609.54 54.09
-2 -12 -2 628.14 45.2
-2 -12 -2 583.34 42.3
2 -12 2 649.34 43.1
2 -12 2 648.54 62.09
-2 -12 -2 529.35 55.19
2 12 3 415.06 33.4
-2 12 -3 404.86 32.7
-2 12 -3 404.46 32.1
-2 12 -3 480.35 37.7
2 12 3 409.36 34.5
2 12 3 393.26 42
2 12 3 344.27 34.4
2 12 3 409.66 31.8
-2 12 -3 421.86 27.8
2 -12 3 413.76 34.2
-2 -12 -3 356.46 42.7
-2 -12 -3 418.06 32.6
-2 -12 -3 446.26 34.4
2 -12 3 428.26 30
-2 -12 -3 412.76 35.3
2 -12 3 441.16 36.5
2 -12 3 471.85 44.9
2 12 4 7.4 8.2
2 12 4 -5.5 9.4
-2 12 -4 3.6 6.9
-2 12 -4 9.5 10.6
-2 12 -4 1.9 5.4
2 12 4 4.5 9.1
2 12 4 0.8 6.6
2 12 4 1.3 13
2 -12 4 16.7 8.5
2 -12 4 7.6 9.4
-2 -12 -4 21.7 16.1
2 -12 4 13 7.2
-2 -12 -4 3.4 8.6
-2 -12 -4 2.9 7.9
2 -12 4 -1.9 12
2 -12 4 2.7 6.2
-2 -12 -4 7.4 11.2
2 12 5 142.79 19.6
-2 12 -5 146.19 16.9
2 12 5 117.39 19.9
-2 12 -5 156.18 20
2 12 5 175.98 24
2 12 5 154.88 25.1
2 12 5 143.69 21.2
-2 12 -5 193.68 22.5
2 -12 5 169.48 29.4
2 -12 5 158.68 21.3
2 -12 5 167.58 22.6
-2 -12 -5 161.78 26.1
2 -12 5 153.28 22.6
-2 -12 -5 135.99 21.4
-2 -12 -5 153.38 21.9
-2 -12 -5 127.89 18.9
2 12 6 -3.1 7.7
2 12 6 2.3 7.7
-2 12 -6 18.9 11
-2 12 -6 5.9 8.7
2 12 6 5.3 13.6
-2 12 -6 8.2 7.3
2 12 6 14.4 10.9
-2 -12 -6 1.5 15.4
-2 -12 -6 17 11
2 -12 6 -5.3 10.3
2 -12 6 15.7 8.5
2 -12 6 18.8 9.2
2 -12 6 22.2 13.9
2 -12 6 12.4 7.6
2 12 7 68.29 14.5
2 12 7 33.7 20
2 12 7 36.8 11.9
2 12 7 40.3 13.2
-2 12 -7 59.59 12.2
-2 12 -7 25.2 11.9
2 -12 7 24.9 12.3
2 -12 7 51.79 13.6
-2 -12 -7 49 20.3
2 -12 7 46.1 12.2
-2 -12 -7 50.69 13.5
2 -12 7 75.29 18.9
2 -12 7 64.79 12.9
2 12 8 11.7 9.7
2 12 8 16.2 11.2
2 12 8 3 14.7
-2 12 -8 1.4 8
-2 -12 -8 19.5 12.5
2 -12 8 7.7 9.6
2 -12 8 20.7 10.6
2 -12 8 11.9 14.6
2 -12 8 -11.7 11.8
2 12 9 31.1 13.1
-2 12 -9 47.4 18.1
2 12 9 29.7 17.5
2 -12 9 44.4 12.3
2 -12 9 68.59 16.4
-2 -12 -9 0.3 14.2
2 13 -9 52.49 19.4
-2 -13 9 60.79 20.5
-2 13 8 77.99 14.5
-2 13 8 77.39 20.5
2 13 -8 85.09 14.1
-2 -13 8 62.69 12.8
-2 -13 8 88.59 18.3
2 -13 -8 59.69 15.1
2 -13 -8 63.79 15.8
2 13 -7 12.7 10
-2 13 7 16 14.7
2 13 -7 -4.3 7.2
-2 13 7 -5.9 8.2
-2 13 7 1.2 7.8
2 -13 -7 1.3 9.3
-2 -13 7 9.5 11.9
2 -13 -7 -1.1 10.8
2 -13 -7 21.6 10.9
-2 -13 7 23 16.5
-2 -13 7 -4.7 8.9
-2 -13 7 11.2 9.4
2 13 -6 101.49 19.2
2 13 -6 81.89 13.6
-2 13 6 62.49 11.4
-2 13 6 61.29 19.1
2 13 -6 80.59 14.8
-2 13 6 53.69 13
2 13 -6 57.29 11.3
-2 13 6 40.2 12
2 -13 -6 53.49 12
2 -13 -6 77.69 14.6
2 -13 -6 72.49 14.3
-2 -13 6 74.59 15.3
-2 -13 6 42.4 12.3
-2 -13 6 72.79 13.9
-2 13 5 43.9 11.7
2 13 -5 51.59 14.1
2 13 -5 25.3 9.6
2 13 -5 34.1 10
-2 13 5 53.59 9.1
-2 13 5 38.3 11
-2 -13 5 75.89 33.7
-2 -13 5 36.8 12.3
2 -13 -5 52.99 16
-2 -13 5 46.9 12.1
2 -13 -5 42.5 10.5
2 13 -4 304.77 31.2
2 13 -4 246.28 24.5
-2 13 4 237.48 26
-2 13 4 254.17 33.3
-2 13 4 214.08 25.5
2 13 -4 249.48 26.2
-2 13 4 230.98 20.3
2 -13 -4 183.08 28.4
-2 -13 4 293.67 39
2 -13 -4 239.48 22.1
-2 -13 4 284.07 28.1
2 -13 -4 247.18 28
-2 -13 4 248.48 25.5
-2 -13 4 282.27 25.6
2 -13 -4 307.27 40.7
-2 -13 4 295.07 22.7
-2 13 3 4.5 7.5
2 13 -3 9.9 12.5
-2 13 3 -2.5 11.7
-2 13 3 16.3 6.9
2 13 -3 13.8 7.1
-2 13 3 11.8 7.1
-2 13 3 -9.9 9.1
-2 -13 3 7.2 7.5
-2 -13 3 2.4 13.7
2 -13 -3 12.8 9
-2 -13 3 -1.3 7.9
2 -13 -3 19.9 17.1
-2 -13 3 8.3 5.9
2 -13 -3 5.6 5.6
-2 -13 3 10.7 11.5
2 -13 -3 -0.3 6.4
2 13 -2 471.95 36.9
2 13 -2 416.46 32.6
-2 13 2 431.96 40.2
2 13 -2 439.26 38.6
-2 13 2 398.16 32.3
2 -13 -2 379.46 47.1
-2 -13 2 408.86 31.5
-2 -13 2 422.26 33.5
2 -13 -2 395.66 34.1
-2 -13 2 414.96 29.8
2 -13 -2 373.56 32.6
-2 -13 2 383.26 43.1
-2 13 1 6.3 13.3
2 13 -1 35.3 10.9
2 13 -1 25.6 7.6
-2 13 1 28.2 9.6
-2 13 1 47.6 16
2 13 -1 27.4 14.3
-2 13 1 37.8 9.1
2 -13 -1 25.7 8
-2 -13 1 31.5 10.3
-2 -13 1 35 8.2
2 -13 -1 32.5 10.3
-2 -13 1 39.4 18.6
-2 -13 1 40.3 10.1
2 -13 -1 36 20.3
-2 -13 1 30.8 7.6
-2 13 0 25.6 14.7
2 13 0 -1.8 12.8
-2 13 0 4.9 14.8
-2 13 0 10.7 6.4
2 13 0 10.3 13.8
2 13 0 3.7 5.2
-2 13 0 12.1 7.8
-2 -13 0 20.7 18.4
2 -13 0 -14.5 16.9
2 -13 0 6.8 8.7
-2 -13 0 18.7 7.2
-2 -13 0 15.7 7.4
-2 -13 0 13.1 6.9
-2 -13 0 18.6 8.7
2 -13 0 17.9 11.1
2 13 1 172.68 16.8
2 13 1 153.98 27.1
-2 13 -1 186.58 26.3
-2 13 -1 171.88 19.2
2 13 1 158.08 25.4
-2 13 -1 163.08 20
2 13 1 176.78 19.4
-2 -13 -1 171.58 20.3
-2 -13 -1 158.48 27.9
2 -13 1 183.38 23.1
2 -13 1 173.38 19.5
2 -13 1 166.68 23.8
-2 -13 -1 138.79 16.7
2 13 2 67.39 11.2
2 13 2 57.89 18.3
2 13 2 43.1 9.9
-2 13 -2 68.59 11.3
-2 13 -2 87.99 17.7
-2 13 -2 39.3 15.2
2 13 2 50.89 15.2
2 13 2 48.5 11.7
2 -13 2 55.79 21.1
2 -13 2 55.49 12.4
-2 -13 -2 52.09 10.4
-2 -13 -2 86.19 22.9
-2 -13 -2 66.39 11.1
-2 -13 -2 57.39 12.5
2 -13 2 58.39 16
2 -13 2 54.99 10.8
-2 13 -3 37.3 14.6
-2 13 -3 29.7 8.9
2 13 3 49.4 10.3
2 13 3 30.1 16.9
2 13 3 36 11.7
2 13 3 25.3 8.8
2 13 3 14.3 12.7
2 -13 3 44.2 19.2
2 -13 3 32.5 6.3
-2 -13 -3 18 18.5
2 -13 3 33 5.5
-2 -13 -3 24.1 9.7
-2 -13 -3 34.8 9.4
-2 -13 -3 38.4 13.1
2 -13 3 15.9 8.8
2 -13 3 35.6 10.3
2 13 4 294.47 29.3
2 13 4 338.77 31.4
-2 13 -4 312.27 27.9
-2 13 -4 315.77 23.8
2 13 4 322.77 27.5
2 13 4 285.17 37.1
-2 13 -4 356.36 32.3
-2 -13 -4 270.47 28.3
2 -13 4 356.36 31.6
-2 -13 -4 332.07 41.9
-2 -13 -4 277.57 29.3
2 -13 4 351.76 43.8
2 -13 4 311.87 31
2 -13 4 311.07 29.9
2 -13 4 350.16 25.4
2 13 5 9.9 9.2
-2 13 -5 21.7 7.6
-2 13 -5 21.2 7.6
-2 13 -5 27.3 12.2
2 13 5 31.7 20.1
2 13 5 16.6 9.9
2 13 5 34.5 10.3
-2 -13 -5 20.9 18.2
2 -13 5 18.8 15
2 -13 5 5.8 12
2 -13 5 29.3 14.2
2 -13 5 20.4 9.3
2 -13 5 14.3 9
-2 -13 -5 2.2 9.6
-2 -13 -5 30.9 12.1
-2 13 -6 88.09 14.3
2 13 6 70.99 14.9
2 13 6 59.89 18.1
2 13 6 50.49 14.3
-2 13 -6 73.99 13
2 -13 6 74.99 14.3
2 -13 6 49.9 15.3
2 -13 6 95.29 22.2
-2 -13 -6 90.29 16.4
2 -13 6 87.29 17
-2 -13 -6 93.99 23.4
2 -13 6 106.19 16.5
2 13 7 1.7 14.8
2 13 7 4.4 15.8
-2 13 -7 2 8.5
2 13 7 -4.6 10
2 13 7 20.9 9.5
-2 -13 -7 10.4 9.9
2 -13 7 -1.4 9.3
2 -13 7 24.4 10.3
2 -13 7 25.2 15.4
-2 -13 -7 -19.4 16.4
-2 13 -8 16.5 10
2 13 8 8.4 10.7
2 13 8 24.3 17.7
2 -13 8 11.2 13.8
2 -13 8 29.5 10.6
-2 -13 -8 -17 18.5
-2 -13 -8 11.1 13.8
2 -13 8 -5.9 14.1
-2 14 9 -19.1 17.1
-2 14 9 -26.3 12.1
2 14 -9 7 10.5
-2 14 9 -11.6 8
-2 -14 9 -2.5 12.3
2 -14 -9 -21.3 11.2
-2 -14 9 -5.9 11.1
2 14 -8 35.5 12.3
2 14 -8 31.4 10.1
-2 14 8 28.3 10.3
-2 14 8 -5.4 9.9
-2 14 8 -2.1 16.4
-2 -14 8 -0.5 9.4
2 -14 -8 -3.3 10.2
2 -14 -8 -31.8 17.6
2 14 -7 60.39 12.5
-2 14 7 58.29 19.9
2 14 -7 107.89 31.8
-2 14 7 35.2 11.7
-2 14 7 68.59 12.4
2 -14 -7 52.19 14
-2 -14 7 69.09 15.9
-2 -14 7 81.29 19.6
2 -14 -7 75.09 14.6
-2 14 6 44.9 9.6
2 14 -6 41 11.1
-2 14 6 44.8 18.3
-2 14 6 24.9 10.4
2 14 -6 61.99 15.3
2 14 -6 26.1 10.8
-2 14 6 26.9 11.1
2 -14 -6 18.2 11.7
2 -14 -6 46.1 11.9
-2 -14 6 53.79 13.3
-2 -14 6 43.4 12.4
2 14 -5 46.1 11.3
-2 14 5 16.9 9.5
-2 14 5 2.7 13.9
-2 14 5 25.1 7.6
-2 14 5 29.6 22
2 14 -5 46 14.3
2 14 -5 24.6 10
-2 -14 5 3.3 10.5
-2 -14 5 25.9 9.2
-2 -14 5 16.5 10.9
-2 -14 5 40.6 21.5
2 -14 -5 30.5 10.3
-2 -14 5 18.7 9.6
2 -14 -5 26.9 10.1
2 -14 -5 33.1 10.1
2 14 -4 41.6 10.4
-2 14 4 65.49 19.5
2 14 -4 41.9 11.6
-2 14 4 60.69 11.8
-2 14 4 59.89 8.8
2 14 -4 65.89 15.7
-2 -14 4 73.59 10.8
2 -14 -4 31.1 10.7
-2 -14 4 38.1 11.3
-2 -14 4 63.19 13.3
2 -14 -4 36 11.4
-2 -14 4 76.79 13.4
-2 -14 4 92.79 24.5
2 -14 -4 41.9 9.7
2 -14 -4 95.99 22.6
2 14 -3 111.09 16.2
-2 14 3 83.09 18.6
-2 14 3 126.19 11.5
-2 14 3 120.29 23.5
2 14 -3 125.69 21
-2 14 3 85.29 14.3
2 14 -3 149.99 19.5
2 -14 -3 135.69 20
-2 -14 3 127.79 17.6
-2 -14 3 123.39 14.4
-2 -14 3 95.89 14.1
-2 -14 3 151.08 17.8
-2 -14 3 129.19 25.3
2 -14 -3 103.49 12.6
2 -14 -3 72.79 20
-2 14 2 270.67 25.7
2 14 -2 209.08 23.8
2 14 -2 254.17 30.5
2 14 -2 255.67 25.7
-2 14 2 227.38 32
2 -14 -2 220.88 24.4
-2 -14 2 236.08 24.9
-2 -14 2 259.87 20.9
-2 -14 2 240.08 27.5
-2 -14 2 205.88 26.2
2 -14 -2 238.18 26.3
-2 -14 2 260.57 35.5
2 -14 -2 293.67 43.7
-2 14 1 14 8.2
-2 14 1 -4.9 11.7
2 14 -1 13.1 8.1
2 14 -1 3.3 5.8
-2 14 1 10.4 14.7
2 14 -1 0.9 12
-2 -14 1 -1.5 7
2 -14 -1 28.2 22
-2 -14 1 0.7 5.5
-2 -14 1 0.7 8.5
-2 -14 1 1.1 16.6
2 -14 -1 6.5 9.1
2 -14 -1 -1.8 6.5
-2 14 0 79.19 13
2 14 0 111.29 21.1
2 14 0 70.69 11.4
2 14 0 84.39 13.2
-2 14 0 93.79 20.2
-2 -14 0 63.49 14.6
2 -14 0 87.29 13.8
2 -14 0 78.39 12.4
-2 -14 0 82.59 23
2 -14 0 122.39 28.5
-2 -14 0 52.79 15.9
-2 -14 0 91.19 13.3
-2 -14 0 67.39 11.9
-2 14 -1 -0.4 13.8
2 14 1 8.2 12.9
-2 14 -1 11.1 7.7
2 14 1 2.1 7
-2 -14 -1 11.6 7.1
-2 -14 -1 13.2 7.4
2 -14 1 47.6 21.6
-2 -14 -1 14.5 17.4
2 -14 1 19.7 8.1
2 -14 1 -2.6 6.4
-2 -14 -1 0.6 11.9
-2 -14 -1 9.3 7.6
-2 14 -2 159.68 25.8
2 14 2 136.29 21.1
2 14 2 117.49 23.6
2 14 2 132.19 17.7
-2 14 -2 162.58 20.1
2 14 2 127.19 19.1
-2 -14 -2 159.78 17.9
2 -14 2 142.69 21.7
-2 -14 -2 178.98 29.2
-2 -14 -2 196.38 29
2 -14 2 180.98 32.4
2 14 3 46.8 10.9
2 14 3 51.49 11.5
-2 14 -3 35.2 10.4
2 14 3 68.39 11.7
-2 14 -3 59.29 16.4
-2 -14 -3 44.2 11.1
-2 -14 -3 52.19 13.6
2 -14 3 41.1 10.8
-2 -14 -3 33.4 11.1
2 -14 3 77.09 14.1
-2 -14 -3 65.19 21.1
-2 14 -4 102.59 18.4
2 14 4 76.89 21.7
2 14 4 76.19 14.6
-2 14 -4 71.39 12.1
2 14 4 77.49 22.2
2 14 4 118.79 16.8
2 -14 4 71.29 13.5
-2 -14 -4 109.79 17
-2 -14 -4 83.49 15.3
2 -14 4 90.39 22.6
2 -14 4 108.79 12.4
-2 -14 -4 89.09 15.3
-2 -14 -4 106.39 24.8
2 14 5 23.7 10.6
-2 14 -5 41.3 9.2
2 14 5 28 18.5
2 14 5 34.5 12.3
-2 14 -5 33.6 8.7
2 -14 5 18 13.7
2 -14 5 39.7 11.5
-2 -14 -5 42.3 20.6
2 -14 5 26.3 12
2 -14 5 48.8 18.4
-2 -14 -5 38.5 13.7
2 -14 5 42 9.4
2 14 6 75.79 18.7
2 14 6 76.69 22.3
-2 14 -6 109.69 15
2 14 6 94.69 17.3
-2 14 -6 96.49 14.5
-2 -14 -6 112.39 26.4
2 -14 6 120.19 16.8
-2 -14 -6 139.59 21.4
2 -14 6 102.39 17.4
2 14 7 23.3 10.3
2 14 7 12.2 17.7
2 14 7 -4.7 9.3
2 -14 7 -3.9 12.5
-2 -14 -7 -1.5 11.5
2 -14 7 13.6 10.8
2 -14 7 21.3 10.5
-2 -14 -7 17.3 32.3
2 14 8 37.8 13.9
2 14 8 46 20.2
2 14 8 63.09 15.7
2 -14 8 65.09 13.9
2 -14 8 40.5 13.4
2 -14 8 62.09 20
-2 -14 -8 23.3 14.8
2 15 -8 11 11.1
2 15 -8 22.4 11.5
-2 15 8 -5.9 7.9
-2 15 8 7.2 11.1
-2 15 8 -22.3 16.3
-2 -15 8 -10.9 9.6
-2 -15 8 1.1 11.9
2 -15 -8 -4.5 12.1
2 15 -7 34.1 10.4
2 15 -7 59.29 15.7
-2 15 7 52.59 11.3
-2 15 7 14.8 18.2
-2 -15 7 35.7 12.8
-2 -15 7 80.09 23
2 -15 -7 45.6 13.2
-2 15 6 15.5 11
-2 15 6 38.3 19.7
2 15 -6 45.6 11
-2 15 6 9.8 8.9
-2 15 6 25.5 8.1
2 -15 -6 31.5 12.5
-2 -15 6 14.1 10.3
2 -15 -6 40.7 13.7
-2 -15 6 31.6 11.9
2 -15 -6 23.3 10.5
-2 -15 6 21.9 10.7
-2 15 5 148.79 27
-2 15 5 82.89 17.2
-2 15 5 137.69 15.3
2 -15 -5 121.89 16.1
2 -15 -5 99.19 16.8
-2 -15 5 100.09 16.9
-2 -15 5 92.89 15.8
2 -15 -5 164.28 23.5
2 15 -4 19.3 12.6
2 15 -4 1.1 8.5
2 15 -4 11.4 8
-2 15 4 4.8 4.6
-2 15 4 7.4 15.6
-2 15 4 -2.7 7.8
-2 -15 4 -6.5 7.7
-2 -15 4 -12.4 8.4
2 -15 -4 35.5 19.9
-2 -15 4 11.9 7
2 -15 -4 -7.5 8.1
-2 -15 4 28.5 18.9
-2 -15 4 -5.4 9.6
2 -15 -4 -6 8.5
2 15 -3 50.19 11.5
-2 15 3 85.09 20.7
2 15 -3 67.79 13.1
2 15 -3 91.09 27.4
-2 15 3 48.9 16.9
2 -15 -3 53.49 11.9
2 -15 -3 69.49 14
-2 -15 3 52.49 17.8
-2 -15 3 68.49 13.8
-2 15 2 6.1 7.3
2 15 -2 19.7 9.2
2 15 -2 -1.4 8.7
-2 15 2 9.3 15.6
-2 -15 2 -3.4 10.5
2 -15 -2 -6.5 7.4
-2 -15 2 13.7 9.6
-2 -15 2 2.5 6.4
2 -15 -2 -5.9 7.9
-2 -15 2 16.3 17.4
2 -15 -2 21.7 20.8
-2 -15 2 12.2 6
-2 15 1 306.77 46.7
2 15 -1 268.57 32.2
2 15 -1 184.38 38.4
2 15 -1 300.97 28.7
-2 15 1 258.17 26.8
2 -15 -1 308.07 45.4
-2 -15 1 255.47 23.2
-2 -15 1 263.77 22.4
-2 -15 1 330.07 31
-2 -15 1 277.67 29.2
2 -15 -1 250.77 28.4
2 15 0 24.7 10.6
-2 15 0 35.7 17.6
2 15 0 22.4 9.4
2 15 0 39.1 16.9
-2 15 0 30.6 10.4
-2 -15 0 41.5 19.2
-2 -15 0 28.2 7.1
-2 -15 0 26 7.7
2 -15 0 82.29 25.8
2 -15 0 26.8 9.8
-2 -15 0 41.5 10.8
2 -15 0 24 10.5
-2 15 -1 385.06 36.9
2 15 1 313.17 37.5
2 15 1 291.57 31.5
2 15 1 279.67 29.4
-2 15 -1 351.86 29.1
-2 -15 -1 348.77 27.1
-2 -15 -1 304.17 26.5
-2 -15 -1 331.67 32.5
2 -15 1 339.97 31.4
2 -15 1 333.57 46.1
-2 -15 -1 322.77 43.3
2 -15 1 346.67 31.5
-2 -15 -1 283.37 30
2 15 2 3.5 15.3
-2 15 -2 13.8 14.5
2 15 2 1.1 8.1
-2 15 -2 4.1 7.3
2 -15 2 37.3 20.5
-2 -15 -2 -3.3 8.1
-2 -15 -2 -1.8 6.7
-2 -15 -2 -6.2 17.4
2 -15 2 -9.9 19.6
-2 -15 -2 -2.4 9.6
2 -15 2 -4.4 8.6
2 15 3 120.39 16.4
2 15 3 109.59 24.2
-2 15 -3 98.69 15
-2 15 -3 154.38 25.4
2 15 3 98.99 17.6
-2 -15 -3 121.79 26.6
-2 -15 -3 109.19 17.8
2 -15 3 124.09 26.9
-2 -15 -3 66.09 14.8
2 -15 3 97.19 15.8
2 -15 3 81.99 14.5
-2 -15 -3 104.59 15.4
-2 15 -4 80.99 14.2
2 15 4 109.69 24.9
-2 15 -4 162.58 23.9
2 15 4 126.59 18.4
2 15 4 107.19 17.4
2 15 4 88.69 16.7
2 -15 4 118.19 25.9
-2 -15 -4 98.09 17.1
2 -15 4 78.09 15.3
2 -15 4 132.59 12.8
2 -15 4 105.59 16.8
-2 -15 -4 111.19 26
2 -15 4 128.89 11.4
2 15 5 30.6 19.9
2 15 5 25.6 11.6
-2 15 -5 38.3 10.5
2 15 5 48.2 11.7
2 15 5 16 15.3
-2 -15 -5 46 13.1
2 -15 5 38 11.8
2 -15 5 56.19 9.4
2 -15 5 75.59 21.9
-2 -15 -5 50.09 36.6
2 15 6 -15.2 15.8
-2 15 -6 -5.8 9.5
2 15 6 -5 7.8
-2 15 -6 -15.5 7.5
2 15 6 0.9 9.1
-2 -15 -6 12.8 11.7
2 -15 6 -20.8 13.2
-2 -15 -6 -14.1 20.2
2 -15 6 3.1 8.3
2 -15 6 24.4 14.2
2 -15 6 -9.7 8.3
2 15 7 144.39 22.7
2 15 7 140.59 28.4
2 15 7 182.68 24.1
-2 15 -7 142.89 20.8
-2 -15 -7 166.08 33.2
2 -15 7 217.98 22.2
2 -15 7 218.18 27.6
2 -15 7 242.28 50.09
-2 -15 -7 202.38 26.8
-2 16 6 38.1 12.9
-2 16 6 53.79 22.9
-2 16 6 69.49 10.8
2 16 -6 65.09 12.7
-2 16 6 52.99 15.7
2 -16 -6 53.79 13.3
2 -16 -6 56.99 14.9
-2 -16 6 69.99 15.6
-2 -16 6 60.59 14.4
2 16 -5 19.7 12.4
-2 16 5 -11.3 15.7
-2 16 5 30.7 10.9
2 16 -5 4.9 8.6
-2 16 5 0.3 9.3
-2 -16 5 -9.4 8.6
2 -16 -5 9.7 13.7
-2 -16 5 7.4 8.1
-2 -16 5 49 21.5
2 -16 -5 -11.7 9.6
2 16 -4 18.5 9.6
-2 16 4 34.2 6.6
2 16 -4 45.9 14.8
-2 16 4 29.3 16.9
2 -16 -4 15.1 11
-2 -16 4 5.5 11
-2 -16 4 22.3 10.2
-2 -16 4 35.6 9.1
-2 -16 4 43.1 12.6
2 -16 -4 26.4 10.3
2 -16 -4 11.4 9.7
-2 16 3 11.6 15.5
2 16 -3 1.4 13.5
2 16 -3 -4.4 8.2
2 16 -3 8.3 12.4
-2 16 3 1.1 9.5
-2 -16 3 -0.6 6.1
2 -16 -3 6.3 9.3
-2 -16 3 -15.6 9.5
-2 -16 3 -8 16.8
2 -16 -3 2.8 6.9
-2 -16 3 -0.8 7.2
-2 -16 3 -10.7 9.8
2 -16 -3 40.7 22.7
-2 16 2 191.68 24.8
2 16 -2 236.98 26.4
-2 16 2 206.48 33.3
2 16 -2 238.58 29.9
2 16 -2 208.58 23.5
-2 -16 2 261.37 40.9
-2 -16 2 200.88 20.1
-2 -16 2 203.38 19.1
-2 -16 2 170.28 24.2
2 -16 -2 147.69 22.3
-2 -16 2 208.78 28.3
2 -16 -2 186.48 25.3
2 16 -1 0.2 7
2 16 -1 -1.4 13.5
-2 16 1 -1.6 14.9
2 16 -1 10.4 9.9
-2 16 1 1.2 7.3
2 -16 -1 -2.1 10
2 -16 -1 12.4 20.4
-2 -16 1 -5.3 6.2
-2 -16 1 -1.1 6.1
-2 -16 1 1 10
2 -16 -1 -1.1 8.4
-2 -16 1 -2.3 7.3
-2 -16 1 5.5 16.7
2 16 0 85.59 21.7
2 16 0 69.79 15
-2 16 0 85.29 22.5
2 16 0 70.09 14.1
-2 16 0 74.19 13
2 -16 0 92.99 16.1
2 -16 0 132.99 59.49
-2 -16 0 64.39 15.4
-2 -16 0 105.99 25.3
-2 -16 0 68.89 14.6
-2 -16 0 101.99 14.5
-2 -16 0 70.29 11.5
-2 16 -1 1.3 14
2 16 1 19.6 11.5
-2 16 -1 14.3 8.4
2 16 1 6.6 14.9
-2 -16 -1 18.1 18.9
-2 -16 -1 15.4 10.2
-2 -16 -1 17.2 7.2
-2 -16 -1 -1.9 8.6
2 -16 1 18.8 10
2 -16 1 17.2 21.4
2 16 2 293.47 37.9
2 16 2 258.37 29.3
-2 16 -2 304.27 27.1
-2 16 -2 285.87 35.5
-2 -16 -2 302.97 31.6
-2 -16 -2 266.77 30.5
2 -16 2 338.47 46.2
-2 -16 -2 291.77 24.9
-2 -16 -2 279.87 41.9
2 -16 2 224.18 28.1
2 -16 2 241.38 28.9
2 16 3 5.4 8.6
2 16 3 7.3 7.2
2 16 3 14.6 16.2
2 16 3 -20.2 8.2
-2 16 -3 -2.6 7.6
-2 -16 -3 6.6 20.5
2 -16 3 -9.3 9.9
2 -16 3 21.2 17.3
-2 -16 -3 -16.5 8.2
-2 -16 -3 -5.3 8.6
2 16 4 57.09 20.9
2 16 4 75.19 12.9
2 16 4 71.19 15.5
2 -16 4 87.79 15.6
-2 -16 -4 55.19 14.2
2 -16 4 40.9 13.7
-2 -16 -4 61.39 23.5
2 -16 4 76.29 19.3
2 16 5 6.4 8.1
2 16 5 -14.1 8
-2 16 -5 34.2 16.2
-2 16 -5 -17.2 7.3
2 16 5 -6 17.3
-2 -16 -5 -6.8 9.8
2 -16 5 -1 14.3
2 -16 5 9.7 9.8
2 -16 5 -7.1 5.4
-2 -16 -5 -34.4 16.8
-2 16 -6 59.39 13.6
2 16 6 49.5 22.6
2 16 6 49.4 13.4
-2 -16 -6 53.89 16
2 -16 6 55.79 12.9
-2 -16 -6 50.59 24.6
2 -16 6 55.09 10.4
2 17 -5 76.99 16.7
-2 17 5 44 11.2
-2 17 5 45.4 20.7
2 17 -5 41.3 10.3
-2 17 5 13.4 11.2
-2 -17 5 83.89 21
-2 -17 5 48.4 11.2
-2 -17 5 40.2 13.2
-2 -17 5 39.7 12.1
2 -17 -5 34.4 13.9
2 -17 -5 71.29 14.9
2 17 -4 19 10.3
2 17 -4 39.2 13.9
-2 17 4 18.1 19.4
2 -17 -4 13 10.3
-2 -17 4 8.6 10.3
-2 -17 4 13 8.3
2 -17 -4 12.4 10.8
-2 -17 4 23.5 11.5
-2 17 3 33.6 19.5
2 17 -3 52.89 11.8
2 17 -3 63.29 18.2
-2 17 3 46.4 20.7
-2 -17 3 68.99 10.2
-2 -17 3 106.19 27.6
-2 -17 3 34.6 13.5
-2 -17 3 52.09 12.2
2 -17 -3 46.8 12.4
2 17 -2 -7.9 9.2
-2 17 2 0.1 17.3
2 17 -2 21.1 15.1
-2 17 2 10 9.5
-2 -17 2 0.1 9
-2 -17 2 4.5 6.3
-2 -17 2 0.5 7.1
2 -17 -2 -8.8 12.9
2 -17 -2 -4.2 8.5
-2 -17 2 -11.3 9
-2 17 1 59.69 21.6
2 17 -1 72.09 19.9
2 17 -1 46.8 11.6
-2 -17 1 44 9.3
-2 -17 1 27.4 11.4
-2 -17 1 46.7 13.9
2 -17 -1 53.89 13.8
-2 -17 1 84.39 23.7
-2 -17 1 30.2 9
2 -17 -1 37.7 11.7
-2 17 0 -13.8 13.5
2 17 0 18.3 17
-2 17 0 -1.4 8.8
2 17 0 23.3 9.8
2 -17 0 4.7 16.7
-2 -17 0 7.2 11.6
-2 -17 0 14 16.8
-2 -17 0 11.4 7
-2 17 -1 126.59 23.3
2 17 1 88.99 16.1
-2 17 -1 71.39 12.7
2 17 1 77.19 22.1
-2 -17 -1 87.99 17.1
2 -17 1 63.59 14.2
-2 -17 -1 70.99 11.4
-2 -17 -1 79.79 12.8
2 -17 1 66.19 20.7
-2 -17 -1 123.59 25.8
2 17 2 31.7 16.9
-2 17 -2 -7.5 7.3
-2 17 -2 6 15.6
2 -17 2 16.5 18.1
-2 -17 -2 -3.5 10.6
-2 -17 -2 11.4 15.9
2 -17 2 -5.5 9.3
2 17 3 87.89 13.9
2 17 3 85.49 16.3
-2 17 -3 63.09 19.1
2 17 3 87.89 22.9
-2 -17 -3 64.49 14.8
-2 -17 -3 139.39 28.7
2 -17 3 104.09 15.9
2 -17 3 75.79 15.4
-2 -17 -3 88.79 18.5
-2 17 -4 24.3 14.4
2 17 4 33.8 19.6
2 17 4 12.3 8.9
-2 17 -4 8.3 8.9
-2 -17 -4 41.2 21.4
2 -17 4 44 18.1
2 -17 4 24.2 11.7
2 -17 4 -5.4 13.2
-2 -17 -4 15.2 13.1
-2 17 -5 85.59 18.2
-2 17 -5 50.89 13.2
2 17 5 45.9 13.1
2 17 5 30.4 20.1
-2 -17 -5 50.79 14.5
2 -17 5 46.2 11.2
2 -17 5 46.6 19
-2 -17 -5 51.99 25
2 -17 5 20.7 16.7
-2 18 5 -12 23.1
2 18 -5 7.9 9.4
-2 -18 5 -14.9 12.4
2 -18 -5 21.3 10.6
-2 -18 5 -0.9 11.1
2 18 -4 54.99 17.4
2 18 -4 18.3 11.4
-2 18 4 33.2 13
-2 18 4 9 17.8
-2 -18 4 19.9 12.9
-2 -18 4 13.1 10.2
2 -18 -4 6 13.7
2 -18 -4 32.8 13.5
-2 -18 4 22 9.7
2 18 -3 -4 12.5
-2 18 3 -17 15.1
2 18 -3 -12.6 7.8
-2 18 3 -9 9.9
2 -18 -3 -25.4 9.7
-2 -18 3 -6.9 11.5
-2 -18 3 1.4 7.4
2 -18 -3 -7.8 9.9
-2 -18 3 -17.2 8.3
-2 18 2 20.6 18.3
-2 18 2 49.5 25.3
2 18 -2 33.3 11.1
2 18 -2 51.49 17.6
-2 -18 2 29.2 11.3
2 -18 -2 13.3 10.4
-2 -18 2 84.09 26.4
2 -18 -2 5.7 10.7
-2 -18 2 26.2 7.9
-2 18 1 18.6 10.3
2 18 -1 17.2 17.9
-2 18 1 2.4 17.7
2 18 -1 37.1 11.9
2 -18 -1 5.8 10.9
-2 -18 1 20.4 7.7
2 -18 -1 28.2 11.1
-2 -18 1 33.1 14
-2 -18 1 8.9 8.2
-2 18 0 35.4 19.1
2 18 0 27.4 10.7
2 18 0 26.8 17
-2 -18 0 51.09 20
2 -18 0 16.2 10.1
-2 -18 0 9 13.5
-2 -18 0 0.6 7.5
-2 -18 0 13.5 8
2 18 1 19.8 16.2
-2 18 -1 -10.3 8.3
-2 18 -1 13.8 15.4
2 18 1 11.7 9.6
-2 -18 -1 34.6 17.8
2 -18 1 25.1 11.4
-2 -18 -1 -2.6 6.6
-2 -18 -1 5.9 10.8
-2 -18 -1 10.6 8.4
-2 18 -2 26.3 10
2 18 2 28.1 18.5
2 18 2 26.9 11.3
-2 18 -2 36.6 17.7
-2 -18 -2 44.5 9.8
2 -18 2 75.59 23.3
-2 -18 -2 60.69 21.4
2 -18 2 10.5 14
2 -18 2 50.99 12.7
-2 -18 -2 21 11.3
-2 -18 -2 52.49 13.1
2 18 3 60.39 21.8
-2 18 -3 72.89 17.6
-2 18 -3 50.79 12
-2 -18 -3 15.7 13.8
2 -18 3 26.8 15.2
-2 -18 -3 40.8 13.6
2 -18 3 38.5 14.1
-2 -18 -3 90.99 24.9
2 18 4 27.5 19.3
-2 18 -4 46.3 15.1
2 18 4 26.5 9.6
2 -18 4 63.69 25.2
-2 -18 -4 23.9 12.7
2 -18 4 24.8 11.4
-2 -18 -4 33.8 22
2 19 -4 59.09 15.7
2 -19 -4 46.3 14.2
-2 19 3 -2.2 18.9
-2 19 3 -10.6 9.5
2 19 -3 -1.4 10.4
2 19 -3 18.6 14.6
2 -19 -3 11.1 11.4
-2 -19 3 6.2 11
2 -19 -3 -11.7 19.8
-2 19 2 61.79 14.9
2 19 -2 30.1 10.5
-2 19 2 46.1 23
2 19 -2 54.19 20.6
-2 -19 2 26.9 13.3
2 -19 -2 58.79 15.1
2 -19 -2 19.8 14.1
-2 -19 2 48.8 10.3
-2 -19 2 29.5 10.4
2 19 -1 22.9 12.6
-2 19 1 15.2 19.8
2 19 -1 28.5 16.4
-2 19 1 16.7 15.5
-2 -19 1 52.49 21.1
-2 -19 1 3.1 12.7
-2 -19 1 21.1 9.6
2 -19 -1 26.2 11.9
2 19 0 10.2 10.9
-2 19 0 43.5 17.8
-2 19 0 33.8 18.7
2 19 0 56.09 21
-2 -19 0 27.6 10
2 -19 0 26.2 12.3
-2 -19 0 19.9 9.3
2 -19 0 8.9 12.7
-2 -19 0 13.2 14
-2 -19 0 61.19 22.4
-2 19 -1 14.1 17.2
2 19 1 -9.6 16.6
2 -19 1 9.1 11.6
-2 -19 -1 -6.6 10.7
-2 -19 -1 50.69 20.1
-2 -19 -1 -3.3 11.6
-2 19 -2 17.2 16.7
2 19 2 33.6 11
2 19 2 36.6 26
2 -19 2 50.69 13.6
-2 -19 -2 47 21
2 19 3 27.7 21.7
-2 19 -3 31.8 17.3
2 19 3 8.9 11.5
-2 -19 -3 0.5 8.8
-2 -19 -3 15.3 13.5
-2 -19 -3 46.3 19.6
2 -19 3 -3 11.4
3 0 -12 83.49 15.9
-3 0 12 79.09 19.2
-3 0 12 107.59 19.5
3 0 -12 99.19 22.1
-3 0 12 98.09 17.4
3 0 -11 -13.4 8.9
-3 0 11 -3.1 10.1
3 0 -11 -1.2 12.2
3 0 -11 -29.5 14.7
-3 0 11 11.3 12.8
-3 0 11 -7.7 9.7
-3 0 11 16.6 10.6
-3 0 10 169.08 23.4
3 0 -10 200.78 24.9
-3 0 10 175.98 23.5
-3 0 10 185.08 21.9
-3 0 10 205.48 22.1
3 0 -10 194.58 25.4
3 0 -10 178.98 26.7
-3 0 9 -0.3 7.1
3 0 -9 8.3 10.1
3 0 -9 11 8.5
-3 0 9 -1.6 8.4
-3 0 9 -2.2 8.6
-3 0 9 19.1 12.4
-3 0 9 1.8 7
3 0 -9 -1.8 9.3
-3 0 9 -5 8.2
-3 0 8 225.18 23.4
-3 0 8 218.18 24.6
-3 0 8 237.58 24.1
-3 0 8 247.38 26.8
3 0 -8 185.98 26.4
3 0 -8 262.67 25.7
-3 0 8 269.07 23.3
-3 0 8 224.78 23.1
-3 0 7 -6.2 6.4
3 0 -7 -2.7 8.4
3 0 -7 -2.7 7.8
-3 0 7 8.7 6.4
-3 0 7 -1.7 6.4
3 0 -7 8.5 6.5
-3 0 7 7.3 6.4
3 0 -7 -1.5 6.4
-3 0 7 8.3 9.4
-3 0 7 -8.5 10.8
-3 0 6 1898.31 118.49
3 0 -6 1933.81 118.89
3 0 -6 1916.01 116.59
3 0 -6 1804.32 114.89
-3 0 6 1992.1 117.89
3 0 -6 1906.71 116.49
-3 0 6 1829.52 115.89
-3 0 6 1930.81 114.59
-3 0 6 2058.79 118.99
-3 0 6 1882.81 115.89
-3 0 5 4 5.1
-3 0 5 3.6 6.2
3 0 -5 8 7.3
3 0 -5 -6.2 5
-3 0 5 -1.6 4.7
-3 0 5 -4.7 5.1
3 0 -5 2.8 6.1
-3 0 5 -3.6 5.6
-3 0 5 13.3 8
3 0 -4 702.93 44.7
-3 0 4 714.33 44.3
3 0 -4 696.33 43.5
-3 0 4 622.04 43.1
-3 0 4 777.62 47.4
-3 0 4 690.13 46.4
3 0 -4 724.33 45.1
3 0 -4 633.94 45.8
-3 0 4 756.72 44.6
3 0 -4 689.03 46.5
-3 0 3 -0.3 3.9
-3 0 3 0.2 5.6
3 0 -3 1.7 4.2
-3 0 3 8.9 4.1
3 0 -3 2.9 5.3
-3 0 3 9.4 5.5
3 0 -3 -0.3 4.1
3 0 -3 -1 3.5
-3 0 3 4.5 5
3 0 -3 -4 4.9
-3 0 2 804.12 47
-3 0 2 713.73 46.7
-3 0 2 719.33 47.7
3 0 -2 822.42 48
3 0 -2 794.52 49.9
3 0 -2 830.12 47.2
3 0 -2 839.02 47.3
3 0 -2 753.32 48.8
-3 0 1 2.9 5.7
-3 0 1 1.4 4.3
3 0 -1 -0.7 4.9
-3 0 1 2.6 4.6
-3 0 1 3.7 5.4
-3 0 0 3305.67 186.68
-3 0 0 3300.87 187.88
-3 0 0 2989.2 186.68
3 0 0 3069.89 187.68
3 0 0 3074.79 186.88
3 0 0 3378.96 186.78
3 0 1 0.5 7.2
-3 0 -1 -1.7 2.8
-3 0 -1 1.1 3.4
3 0 1 2.4 4.1
3 0 1 1.5 3.1
-3 0 -1 -1.8 4.3
3 0 1 -2.3 4.2
-3 0 -1 9.4 6.4
3 0 1 -2.4 3.3
-3 0 -1 2.9 3.8
3 0 2 5570.04 331.77
3 0 2 5748.23 330.37
-3 0 -2 4987 327.67
-3 0 -2 5794.92 330.67
3 0 2 5576.84 328.97
-3 0 -2 6018.7 329.07
3 0 2 5847.12 330.57
-3 0 -3 1.9 5.3
-3 0 -3 4.3 7.3
-3 0 -3 3.8 6.4
3 0 3 2.9 6.1
3 0 3 -2 7.2
3 0 3 -3.5 5
-3 0 -3 -0.2 5
3 0 4 1908.21 113.19
-3 0 -4 1789.72 115.29
3 0 4 1920.91 116.69
3 0 4 1817.22 122.19
-3 0 -4 1866.51 113.09
-3 0 -4 1921.21 113.39
-3 0 -4 1792.62 116.29
3 0 4 1987.4 113.69
3 0 5 -2.2 6.9
3 0 5 -4.6 7.4
-3 0 -5 8.9 8.1
-3 0 -5 8.4 9.4
-3 0 -5 5.1 7.3
-3 0 -5 4.3 6.7
3 0 5 -1.1 5.6
3 0 5 2.1 5.6
-3 0 -6 47.3 13.5
3 0 6 66.49 11.1
-3 0 -6 39.4 12.6
3 0 6 75.49 13.6
-3 0 -6 64.59 18.2
3 0 6 72.39 10.9
-3 0 -6 42.7 10.2
3 0 6 56.59 12.9
3 0 7 14.2 7.9
-3 0 -7 4.4 8.7
3 0 7 11.4 10.3
-3 0 -7 8.9 12.4
-3 0 -7 2.6 7.2
3 0 7 2 7.4
3 0 7 -0.4 9.4
3 0 8 536.85 43.9
3 0 8 603.14 47
3 0 8 617.24 48.3
-3 0 -8 522.25 43
3 0 8 610.54 44.5
3 0 9 -17.3 6.8
3 0 9 10 13
-3 0 -9 -1.3 7.8
3 0 9 -1 11.3
3 0 10 -16 11.8
-3 0 -10 34.1 19.1
3 0 10 14.9 10.1
3 0 11 9.7 11.2
-3 0 -11 -14.8 10.7
-3 0 -11 -5.3 13.8
-3 1 12 -11.6 12.2
-3 1 12 9.6 12.1
3 1 -12 13.4 9.4
-3 1 12 14.4 12.7
-3 -1 12 5.3 10.3
3 -1 -12 -8.7 9.6
-3 -1 12 20.4 15.2
3 -1 -12 1.7 10.7
-3 -1 12 7.3 12.3
3 -1 -12 -15.7 14.2
3 1 -11 75.09 29.6
-3 1 11 97.39 18.5
-3 1 11 137.69 23.7
-3 1 11 89.49 17.3
3 1 -11 107.29 19.9
3 -1 -11 108.69 18.1
-3 -1 11 91.19 23.4
3 -1 -11 146.29 22.8
-3 -1 11 135.99 23
-3 1 10 3.1 9
-3 1 10 -7.4 7.5
3 1 -10 -10.2 11.4
-3 1 10 5.3 8
3 1 -10 -2.9 9
-3 1 10 -1.9 11
3 1 -10 5.3 9
-3 -1 10 -6.6 8.6
3 -1 -10 14.1 10.6
-3 -1 10 -2.9 10.7
-3 -1 10 4.7 8.8
-3 -1 10 -0.3 8
3 -1 -10 -5.8 9.2
3 -1 -10 5.1 8.1
-3 1 9 239.58 25.6
-3 1 9 240.48 22.3
-3 1 9 227.98 26
3 1 -9 250.37 27.8
3 1 -9 258.17 26.8
-3 1 9 247.08 23.9
-3 1 9 194.78 26.9
-3 1 9 265.57 26.6
3 1 -9 244.28 28.5
-3 -1 9 274.27 26.2
3 -1 -9 245.18 26.8
-3 -1 9 260.67 24.9
-3 -1 9 228.08 25.3
-3 -1 9 246.18 26.5
3 -1 -9 217.18 27.6
-3 -1 9 248.48 29.4
-3 -1 9 249.18 27.6
-3 1 8 258.17 24.7
-3 1 8 214.68 26.7
3 1 -8 170.98 24.5
-3 1 8 249.08 23.7
3 1 -8 180.58 23.4
3 1 -8 237.48 26.3
-3 1 8 205.88 21.2
-3 1 8 210.78 22.4
-3 1 8 201.58 22
3 1 -8 209.98 24.8
3 -1 -8 190.98 23.8
-3 -1 8 174.88 24.9
-3 -1 8 226.68 26.6
-3 -1 8 235.38 23
-3 -1 8 235.38 24.3
3 -1 -8 177.18 26.9
-3 -1 8 229.78 22
-3 -1 8 212.28 23.4
3 -1 -8 211.88 25.7
3 -1 -8 199.98 21.7
3 1 -7 414.26 38.1
-3 1 7 529.35 36.7
-3 1 7 479.45 31.2
-3 1 7 455.05 33.9
3 1 -7 465.55 35.3
3 1 -7 412.26 34.7
-3 1 7 395.06 35.3
-3 1 7 490.85 34.4
-3 -1 7 505.85 33.8
3 -1 -7 381.56 35.7
-3 -1 7 466.75 36
3 -1 -7 446.56 34.4
-3 -1 7 428.06 34.1
-3 -1 7 475.35 34.4
-3 -1 7 501.05 38.1
3 -1 -7 484.45 34.9
3 -1 -7 415.46 32.1
-3 -1 7 441.96 33.4
3 1 -6 204.68 20.7
-3 1 6 198.88 21
-3 1 6 179.88 18.3
3 1 -6 174.28 20.1
-3 1 6 200.48 19.4
-3 1 6 190.48 19.7
-3 1 6 192.68 16
-3 1 6 200.58 19.8
3 1 -6 180.58 19.5
3 1 -6 210.58 20.8
3 -1 -6 199.08 19.9
-3 -1 6 178.88 18.4
-3 -1 6 213.08 19.7
-3 -1 6 183.38 18.9
-3 -1 6 233.78 20.8
3 -1 -6 171.68 20
3 -1 -6 173.28 17.1
3 -1 -6 188.18 20.1
-3 -1 6 191.18 21.8
3 1 -5 690.73 46.2
3 1 -5 739.43 47.8
-3 1 5 763.62 48.5
3 1 -5 651.73 45.9
-3 1 5 760.12 47.8
-3 1 5 738.23 46.3
-3 1 5 682.63 45.5
3 1 -5 695.43 46.2
-3 1 5 609.34 46.9
-3 -1 5 722.13 45.7
3 -1 -5 690.63 45.9
3 -1 -5 650.13 47.3
-3 -1 5 732.73 48.4
-3 -1 5 736.63 45.9
-3 -1 5 689.53 45.2
3 -1 -5 630.54 43.3
3 -1 -5 699.63 46.6
-3 -1 5 761.02 47.2
3 1 -4 235.48 20
3 1 -4 258.77 21.1
-3 1 4 259.27 21
-3 1 4 252.87 19.7
3 1 -4 265.57 20.6
-3 1 4 258.07 21.9
3 1 -4 277.87 21.3
-3 1 4 235.68 19.5
-3 1 4 206.98 20.8
3 1 -4 245.88 20.6
-3 -1 4 265.47 21.1
3 -1 -4 241.08 20.2
-3 -1 4 238.88 19.8
-3 -1 4 276.47 21.7
-3 -1 4 230.58 19.8
-3 -1 4 243.98 19.7
3 -1 -4 228.48 20.5
3 1 -3 372.26 24.2
3 1 -3 356.36 26.1
-3 1 3 315.07 25.6
-3 1 3 361.46 23.6
-3 1 3 356.76 26.5
-3 1 3 367.26 23.9
-3 1 3 305.57 24.6
-3 -1 3 318.87 25
-3 -1 3 343.07 25.6
-3 -1 3 344.87 24.6
-3 -1 3 351.36 23.7
3 -1 -3 393.26 24.2
3 -1 -3 324.27 24.9
3 -1 -3 393.56 24.2
-3 -1 3 356.66 24.1
-3 1 2 20.5 6.7
-3 1 2 15.5 5.3
-3 1 2 19.4 4.6
3 1 -2 12.3 5.9
3 1 -2 11.4 5.3
3 1 -2 20.5 6.1
3 1 -2 14.8 4.2
-3 1 2 8.3 5.5
-3 1 2 7.2 3.3
-3 1 2 12.2 3.2
-3 1 2 20.3 4.7
3 1 -2 16.2 4.1
3 -1 -2 16.3 4
-3 -1 2 9.6 3.8
-3 -1 2 22.8 6.4
-3 -1 2 10.4 5.8
3 -1 -2 12.4 4.9
3 -1 -2 10.2 3.7
-3 -1 2 10.7 3.4
-3 -1 2 6.4 4.9
-3 1 1 2539.95 155.58
-3 1 1 2577.44 155.98
3 1 -1 2673.43 153.38
3 1 -1 2603.54 153.28
-3 1 1 2402.06 154.78
-3 1 1 2368.06 154.58
3 1 -1 2808.82 155.68
3 1 -1 2554.54 155.78
-3 -1 1 2403.56 155.48
-3 -1 1 2770.52 155.48
-3 -1 1 2859.91 155.88
3 -1 -1 2580.34 155.78
3 -1 -1 2763.52 155.18
-3 -1 1 2830.12 153.18
-3 -1 1 2776.52 154.98
3 1 0 919.11 52.09
-3 1 0 872.31 53.19
-3 1 0 925.81 54.09
3 1 0 911.41 52.19
-3 1 0 887.11 55.29
3 1 0 898.11 53.89
-3 1 0 877.71 53.79
3 -1 0 869.01 55.09
-3 -1 0 924.81 55.69
3 -1 0 860.31 53.79
3 -1 0 868.41 53.29
-3 -1 0 835.22 54.09
-3 -1 0 786.72 54.79
-3 1 -1 2920.51 178.58
-3 1 -1 3201.48 180.38
3 1 1 2807.72 179.78
-3 1 -1 2747.72 179.08
-3 1 -1 2839.52 181.98
3 1 1 3346.37 179.38
-3 1 -1 3292.87 178.88
3 1 1 3301.67 182.48
-3 1 -1 2992.4 179.38
-3 -1 -1 2941.51 180.58
3 -1 1 3148.98 178.98
3 -1 1 3172.68 179.18
3 -1 1 2750.12 181.88
3 -1 1 3337.67 180.48
-3 -1 -1 3098.69 179.18
-3 -1 -1 2896.61 182.28
-3 -1 -1 3382.96 179.18
-3 1 -2 205.18 22.9
3 1 2 245.88 18.2
-3 1 -2 206.98 17.4
3 1 2 256.17 19.2
3 1 2 253.77 17.5
3 1 2 206.38 16.5
-3 1 -2 231.18 18.6
-3 1 -2 246.88 17.4
3 1 2 244.08 21.4
-3 -1 -2 241.88 20
-3 -1 -2 186.28 26
3 -1 2 237.88 18.1
-3 -1 -2 242.38 17.8
3 -1 2 248.18 21.6
3 -1 2 228.28 18
3 -1 2 255.97 19
3 1 3 1178.58 75.49
3 1 3 1165.58 76.79
3 1 3 1177.78 74.19
-3 1 -3 1233.98 77.59
-3 1 -3 1203.88 73.69
-3 1 -3 1294.97 74.09
-3 1 -3 1202.68 75.69
3 -1 3 1148.29 73.89
-3 -1 -3 1160.38 72.09
3 -1 3 1259.17 75.69
-3 -1 -3 1223.28 77.09
-3 -1 -3 1256.57 74.19
-3 -1 -3 1251.67 75.99
-3 -1 -3 1260.27 74.19
3 -1 3 1171.38 77.19
3 1 4 16.5 6.4
3 1 4 8.3 8.2
3 1 4 20.6 8.5
3 1 4 19.7 6.9
-3 1 -4 9.7 5.7
-3 1 -4 15.2 9.5
-3 1 -4 2.5 6.2
-3 1 -4 34 9.1
3 1 4 16.7 4.5
3 -1 4 13.6 6
-3 -1 -4 3.3 6.7
-3 -1 -4 17.4 4
3 -1 4 22.2 7.1
-3 -1 -4 11.4 8.6
-3 -1 -4 15.2 6.5
-3 -1 -4 6.2 6
3 -1 4 12.4 7.8
3 1 5 279.27 23.4
3 1 5 234.28 25.2
3 1 5 239.98 23.1
-3 1 -5 273.37 22.3
3 1 5 248.28 24.9
-3 1 -5 284.17 25.5
-3 1 -5 253.67 22.5
-3 1 -5 263.37 28.1
-3 -1 -5 255.47 22.5
3 -1 5 255.67 23.3
-3 -1 -5 246.18 25.2
3 -1 5 271.57 23.3
3 -1 5 255.97 24.2
3 -1 5 269.07 26
-3 -1 -5 257.77 24
-3 -1 -5 272.07 27.3
3 1 6 16 9.8
-3 1 -6 22.5 11.9
-3 1 -6 12.5 6.6
3 1 6 14 10.2
-3 1 -6 17.3 10.3
3 1 6 14.6 7.6
3 1 6 3.7 6.5
-3 -1 -6 10.9 8.8
3 -1 6 15.9 9.8
-3 -1 -6 17.9 13.3
3 -1 6 5.7 9.4
3 -1 6 14.9 7.7
-3 -1 -6 21.8 8.5
-3 -1 -6 6.2 8.2
3 -1 6 10.9 6.8
3 1 7 506.65 39.7
3 1 7 519.15 42.3
-3 1 -7 474.15 39.2
3 1 7 514.25 41.7
-3 1 -7 516.75 47
-3 1 -7 492.05 38.5
3 1 7 501.55 38.7
3 -1 7 494.35 39
-3 -1 -7 604.74 48
3 -1 7 524.15 41.5
3 -1 7 526.45 41.7
3 -1 7 543.05 39.5
-3 -1 -7 480.55 39.5
-3 -1 -7 474.35 38.6
3 1 8 20.8 15.6
3 1 8 15.6 7.8
3 1 8 11.1 11.8
-3 1 -8 10 7.6
3 1 8 20 12
3 -1 8 40.1 13.9
-3 -1 -8 18.7 8.2
3 -1 8 18.3 9.8
3 -1 8 14.5 9.6
3 -1 8 27.1 11.9
3 1 9 79.39 17.1
3 1 9 85.79 15.7
-3 -1 -9 94.19 21
3 -1 9 89.19 17.4
3 -1 9 62.69 12.8
3 -1 9 60.99 17.8
-3 -1 -9 74.69 15.2
3 1 10 11.1 12.6
3 1 10 -24.9 12.7
3 1 10 11.4 9.9
-3 1 -10 5.2 9.7
3 -1 10 1.7 8.4
-3 -1 -10 10.2 10.5
-3 -1 -10 0.3 14.4
3 -1 10 14.2 10.8
3 -1 10 10.5 13.5
3 -1 10 0.7 12
3 1 11 22.6 12.7
-3 1 -11 8.3 12
3 -1 11 20.6 21
3 -1 11 30.7 13.7
-3 -1 -11 -6.4 14.4
-3 -1 -11 -12.8 10.5
3 -1 11 26.4 13.1
3 2 -12 31.5 13.6
-3 2 12 24.6 11.8
-3 2 12 11.9 12.3
-3 2 12 8.4 13.1
-3 -2 12 20.2 12.1
3 -2 -12 33.4 13.3
3 -2 -12 35.9 22.1
-3 -2 12 10.8 11.1
-3 -2 12 43.5 15
-3 2 11 34.7 14.6
3 2 -11 8.5 17.8
-3 2 11 24.6 11.5
-3 2 11 22.7 13
3 2 -11 31.3 11.4
-3 -2 11 27.6 14.8
-3 -2 11 34.1 11.8
3 -2 -11 21 10.7
-3 -2 11 11.7 10.4
3 -2 -11 34.8 11.9
3 -2 -11 7.9 12
-3 -2 11 28.8 10.7
-3 2 10 49.3 13.2
-3 2 10 57.79 15.7
-3 2 10 44.4 11.3
3 2 -10 44.8 15.9
3 2 -10 43.4 12.4
-3 2 10 56.19 15
3 2 -10 44.4 11.3
3 -2 -10 47.6 12.2
-3 -2 10 50.99 15.7
3 -2 -10 35.2 12.7
-3 -2 10 29.3 10.9
3 -2 -10 56.09 10.7
-3 -2 10 53.19 13
-3 -2 10 83.09 17
3 -2 -10 63.39 16.2
-3 2 9 50.89 11
3 2 -9 39.7 10.9
3 2 -9 51.49 15.1
-3 2 9 67.39 16.1
3 2 -9 27.8 9.1
-3 2 9 47.1 11.2
-3 2 9 63.89 14.2
-3 2 9 40 14.1
3 -2 -9 44.5 9
3 -2 -9 39.6 11.6
3 -2 -9 45.9 10.2
-3 -2 9 60.29 12.3
-3 -2 9 50.19 11
-3 -2 9 48.7 14.7
-3 -2 9 59.99 13
3 2 -8 111.99 17.9
3 2 -8 139.99 20.5
-3 2 8 120.19 17.9
-3 2 8 95.09 14.3
3 2 -8 76.29 15.7
3 2 -8 82.39 13.1
-3 2 8 110.99 17.9
-3 2 8 78.29 16.1
-3 -2 8 135.49 16.9
-3 -2 8 91.19 14.7
-3 -2 8 107.39 17.7
-3 -2 8 128.19 17.3
3 -2 -8 93.79 14.3
-3 -2 8 114.89 14.4
3 -2 -8 97.99 15.6
3 -2 -8 102.19 15.2
-3 2 7 415.16 31.6
-3 2 7 355.96 33.7
3 2 -7 394.36 32.4
-3 2 7 423.66 33.8
-3 2 7 395.76 32.2
3 2 -7 424.36 33.6
3 2 -7 397.96 32.2
-3 2 7 413.46 31.7
3 2 -7 468.65 33.3
-3 -2 7 439.76 32
-3 -2 7 421.36 35.1
3 -2 -7 348.17 33.1
-3 -2 7 426.06 33.9
-3 -2 7 421.46 31.8
3 -2 -7 432.56 32
3 -2 -7 362.26 28.3
3 -2 -7 374.46 32.3
-3 -2 7 400.66 31.2
3 2 -6 159.18 19
3 2 -6 197.08 20.9
3 2 -6 196.78 18.8
3 2 -6 193.58 18.9
-3 2 6 146.59 19.1
-3 2 6 177.98 18.2
-3 2 6 153.58 17.3
3 2 -6 180.18 19.3
-3 2 6 154.28 21
-3 2 6 157.18 18.3
3 -2 -6 183.18 18.8
-3 -2 6 174.08 18
3 -2 -6 191.38 19.5
3 -2 -6 160.18 19.5
-3 -2 6 137.89 17.1
-3 -2 6 146.39 18.7
-3 -2 6 149.29 17.3
-3 -2 6 170.48 20.1
3 2 -5 304.57 24.7
-3 2 5 317.17 26.2
3 2 -5 358.26 27.1
3 2 -5 345.37 25.8
-3 2 5 298.47 25.9
-3 2 5 323.27 28.2
3 2 -5 330.67 25.8
3 2 -5 317.77 24.6
-3 2 5 286.97 24
3 -2 -5 294.17 25.7
3 -2 -5 305.27 25
-3 -2 5 277.87 24.8
3 -2 -5 333.97 24.8
-3 -2 5 315.17 26.8
-3 -2 5 285.17 23.7
-3 -2 5 288.67 24.7
-3 -2 5 285.97 24
-3 2 4 560.74 37.6
-3 2 4 461.75 35.3
3 2 -4 462.45 34.5
3 2 -4 459.75 35.4
-3 2 4 545.25 36.6
3 2 -4 539.05 36.4
3 2 -4 465.25 34.3
-3 2 4 539.15 34.2
3 2 -4 505.95 36
-3 2 4 512.55 34.2
-3 -2 4 509.55 37.6
-3 -2 4 579.44 36.6
3 -2 -4 509.15 34.5
-3 -2 4 546.05 35.8
-3 -2 4 497.85 35.7
-3 -2 4 519.65 34.1
3 2 -3 241.68 19
3 2 -3 225.28 18.3
-3 2 3 207.18 19.1
3 2 -3 214.58 18.9
3 2 -3 181.08 16.9
-3 2 3 219.68 16.5
-3 2 3 225.78 19.7
-3 -2 3 251.07 18.9
-3 -2 3 254.37 19.8
-3 -2 3 211.38 18.6
-3 -2 3 216.38 16.7
3 -2 -3 187.18 16.6
3 -2 -3 215.58 17.1
-3 -2 3 228.88 17.5
-3 2 2 42.9 6.9
3 2 -2 80.29 11.6
-3 2 2 68.79 7.4
3 2 -2 71.89 8.7
-3 2 2 46.5 6.4
3 2 -2 77.39 15
-3 2 2 61.39 10.7
3 -2 -2 76.29 11
3 -2 -2 65.39 7.9
-3 -2 2 63.69 9.1
3 -2 -2 53.09 7
-3 -2 2 60.09 8.3
-3 -2 2 53.09 9.3
3 -2 -2 80.59 9
-3 -2 2 49.7 9.3
-3 2 1 905.31 57.49
-3 2 1 908.41 58.29
-3 2 1 851.51 56.99
-3 2 1 1002.2 59.69
3 2 -1 930.71 56.89
3 2 -1 993.1 59.39
-3 -2 1 981.2 58.19
-3 -2 1 1045.2 56.89
-3 -2 1 871.91 59.09
3 -2 -1 911.71 59.39
3 -2 -1 842.72 58.09
-3 -2 1 1034 56.99
-3 -2 1 1054.39 59.79
-3 -2 1 1044.1 58.99
-3 2 0 3908.91 221.58
3 2 0 3733.13 223.68
-3 2 0 3967 222.78
-3 2 0 3506.15 223.28
-3 2 0 3851.71 222.88
3 2 0 3833.12 221.18
3 2 0 4112.79 223.18
-3 -2 0 3891.61 221.08
-3 -2 0 4026.9 221.18
3 -2 0 3614.54 221.38
-3 -2 0 3482.25 222.78
3 -2 0 3349.36 223.18
-3 -2 0 3910.31 222.58
3 -2 0 3712.63 222.78
-3 -2 0 4086.29 224.48
3 2 1 21.3 6
-3 2 -1 17.6 4.6
-3 2 -1 20.5 4
-3 2 -1 15.5 3.7
-3 2 -1 19.6 5
3 2 1 21.9 6.1
3 2 1 27.9 8.1
3 2 1 21.8 4.8
-3 2 -1 20.1 4.5
-3 2 -1 18.1 7.3
-3 -2 -1 15.4 4.4
-3 -2 -1 13.8 5.9
-3 -2 -1 24.2 7.8
-3 -2 -1 22 7.5
3 -2 1 28.9 8.6
-3 -2 -1 19.3 4.3
3 -2 1 20.6 4.4
-3 -2 -1 12.8 5.6
3 -2 1 18.9 4.2
3 -2 1 26.2 5.4
-3 2 -2 1304.77 86.49
3 2 2 1394.56 84.59
-3 2 -2 1482.95 82.99
3 2 2 1468.15 83.79
-3 2 -2 1401.36 82.59
-3 -2 -2 1263.57 86.19
-3 -2 -2 1455.55 83.49
-3 -2 -2 1458.05 83.29
-3 -2 -2 1277.47 84.39
3 -2 2 1407.56 82.99
3 -2 2 1231.68 85.99
3 -2 2 1474.15 84.19
3 -2 2 1404.36 83.09
-3 -2 -2 1378.46 86.59
3 2 3 173.58 17.2
3 2 3 147.79 14.8
-3 2 -3 186.68 16.3
3 2 3 176.88 17.7
-3 2 -3 181.68 18.2
-3 2 -3 195.28 21.7
-3 2 -3 167.28 15.9
3 2 3 166.98 17.1
-3 -2 -3 158.88 18.9
3 -2 3 192.18 17.7
-3 -2 -3 167.28 16.3
-3 -2 -3 166.58 17.5
-3 -2 -3 171.18 14.7
-3 -2 -3 168.38 20.6
-3 -2 -3 170.28 16.9
3 -2 3 169.38 20.4
3 -2 3 180.38 16.7
-3 2 -4 237.78 19.4
3 2 4 197.48 19.4
-3 2 -4 206.58 18.7
-3 2 -4 218.08 21.1
-3 2 -4 217.48 23.1
3 2 4 195.08 21
3 2 4 209.88 19.6
-3 -2 -4 212.98 16.1
-3 -2 -4 223.48 22.8
3 -2 4 215.78 20.5
-3 -2 -4 215.58 19.2
3 -2 4 193.78 19.9
3 -2 4 214.88 22.9
-3 -2 -4 232.18 22.6
-3 -2 -4 216.18 20.8
-3 -2 -4 194.58 19.9
3 2 5 330.97 27.6
-3 2 -5 363.76 27.3
3 2 5 396.36 29.9
3 2 5 325.67 27.4
-3 2 -5 344.17 27
-3 2 -5 365.56 29.7
-3 2 -5 363.56 32
3 -2 5 336.17 27.4
-3 -2 -5 342.67 27.7
-3 -2 -5 310.07 23.3
-3 -2 -5 340.97 29.7
-3 -2 -5 313.67 27
-3 -2 -5 357.76 30.9
3 -2 5 350.16 27.4
-3 -2 -5 343.27 30.3
3 -2 5 320.77 30.5
3 -2 5 352.36 29.7
-3 2 -6 106.89 16.4
-3 2 -6 112.59 15.1
3 2 6 117.39 17.9
-3 2 -6 60.69 32
-3 2 -6 132.39 17.8
3 2 6 124.99 18.9
3 2 6 90.89 13.1
3 2 6 120.59 13
-3 -2 -6 116.49 17.3
3 -2 6 126.29 18.1
-3 -2 -6 105.69 15.4
3 -2 6 85.99 16.9
-3 -2 -6 106.69 11.2
3 -2 6 96.49 13.4
-3 -2 -6 158.28 27.3
-3 -2 -6 120.79 19.1
-3 -2 -6 129.79 21.5
-3 2 -7 20.9 8.5
3 2 7 6.6 6.2
3 2 7 2.4 9.3
3 2 7 9.2 4.7
-3 2 -7 0.8 8.6
-3 2 -7 42.4 16.4
3 2 7 6.4 8.3
3 2 7 8.8 8.5
3 -2 7 11 11.2
-3 -2 -7 4.5 7.9
3 -2 7 6.6 10.4
-3 -2 -7 7.7 11.2
-3 -2 -7 14.4 8.6
3 -2 7 -0.7 7.5
3 -2 7 8.8 8.4
3 2 8 141.79 30.4
-3 2 -8 223.48 23.6
3 2 8 197.78 16.7
3 2 8 188.88 17.3
3 2 8 237.08 25.9
3 2 8 200.78 28.1
3 -2 8 265.67 26
3 -2 8 230.08 26.8
3 -2 8 272.77 29
3 -2 8 277.57 29.5
-3 -2 -8 200.78 24.3
-3 -2 -8 250.67 29.9
3 2 9 29.2 10.6
3 2 9 19.3 12.4
-3 2 -9 29.2 8.6
3 2 9 38.6 11.3
3 -2 9 24.3 10.5
3 -2 9 34.8 14.9
-3 -2 -9 22.4 14.7
-3 -2 -9 32.3 11.7
3 -2 9 27.4 11.7
3 2 10 31.1 11.6
3 2 10 58.19 16.6
-3 2 -10 21.9 10.2
3 2 10 28 12.4
-3 -2 -10 52.59 17.3
3 -2 10 35.3 12.9
3 -2 10 47.7 12.7
-3 -2 -10 50.69 12.8
3 -2 10 48.3 16.3
3 -2 10 63.09 16.1
3 2 11 11.7 12.3
3 -2 11 11.7 14.4
3 -2 11 20.2 15.4
3 -2 11 9.2 10.5
3 3 -12 61.79 16.1
-3 3 12 94.59 21.2
-3 3 12 110.99 21.2
-3 3 12 74.59 17.3
-3 -3 12 85.69 16.1
-3 -3 12 109.29 18.4
3 -3 -12 69.59 30.6
3 -3 -12 166.48 37.3
-3 -3 12 106.69 21.9
3 3 -11 -18.8 11.6
-3 3 11 -5 7.9
3 3 -11 12.3 9
-3 3 11 21.4 13.4
-3 3 11 -1.7 10.7
-3 -3 11 -2.2 8.8
-3 -3 11 3.4 14.1
-3 -3 11 25.8 12.5
3 -3 -11 17.5 10.4
-3 -3 11 -4.5 9.1
3 -3 -11 -6.4 11.7
-3 3 10 156.88 23.9
3 3 -10 125.19 20.6
-3 3 10 180.38 22.5
3 3 -10 166.58 24.7
3 3 -10 135.49 22.9
-3 3 10 162.48 26.2
-3 3 10 154.48 22
-3 -3 10 158.88 21
-3 -3 10 192.98 23.1
3 -3 -10 201.48 24.9
-3 -3 10 204.48 29.3
3 -3 -10 158.48 21.9
-3 3 9 31.6 10.5
3 3 -9 36.8 11.6
-3 3 9 13.1 9.4
-3 3 9 32 12
-3 3 9 15.6 7.8
3 3 -9 29.3 9.2
-3 3 9 37.2 12.7
3 3 -9 25 14.2
-3 -3 9 18.8 9.3
-3 -3 9 57.69 16.1
3 -3 -9 19.3 10.4
3 -3 -9 21.8 11.3
-3 -3 9 28.6 9.6
-3 -3 9 31 13.5
-3 -3 9 39.5 11
-3 3 8 124.89 19
3 3 -8 78.49 12.7
-3 3 8 83.79 13.5
-3 3 8 132.29 18.5
3 3 -8 103.49 16
3 3 -8 111.09 15.2
-3 3 8 80.59 16.3
3 3 -8 117.29 18.9
-3 -3 8 97.19 17.7
-3 -3 8 83.29 13.6
3 -3 -8 77.99 16.6
3 -3 -8 98.49 14.1
-3 -3 8 124.59 16.7
-3 -3 8 97.19 14.3
3 -3 -8 79.99 13.7
-3 3 7 67.59 11.1
3 3 -7 45 11.8
3 3 -7 73.09 12.7
-3 3 7 62.59 10.2
-3 3 7 68.49 13.8
-3 3 7 77.99 13.7
3 3 -7 79.99 12.2
3 3 -7 64.69 11.7
-3 3 7 70.99 14.3
3 3 -7 82.29 15.6
-3 -3 7 81.89 13.6
3 -3 -7 67.19 14.2
-3 -3 7 78.49 10.7
-3 -3 7 87.29 15.3
-3 -3 7 70.09 13.5
3 -3 -7 51.29 10.6
3 -3 -7 58.99 11.8
-3 -3 7 73.49 11.2
-3 3 6 779.22 57.09
3 3 -6 885.61 55.29
-3 3 6 854.91 56.89
3 3 -6 850.01 55.19
3 3 -6 845.12 56.99
3 3 -6 919.71 57.49
-3 3 6 811.02 54.59
-3 3 6 863.71 54.69
3 -3 -6 732.93 56.19
-3 -3 6 900.31 57.89
-3 -3 6 860.61 55.89
-3 -3 6 888.51 56.69
-3 -3 6 838.72 54.59
3 -3 -6 809.02 55.19
-3 -3 6 765.62 54.09
-3 3 5 60.89 11.6
-3 3 5 33.2 14
-3 3 5 47.2 10.7
3 3 -5 35.6 7.9
-3 3 5 41.1 9.5
3 3 -5 40.4 9.2
3 3 -5 29.3 7.6
3 3 -5 40.2 9.1
-3 3 5 35.4 7.5
-3 -3 5 50.69 8.2
3 -3 -5 25.4 9.1
3 -3 -5 35.9 7.3
-3 -3 5 52.09 10.3
-3 -3 5 52.89 8.2
3 -3 -5 38.3 9.1
3 -3 -5 31.8 7.7
-3 -3 5 42 11.7
3 3 -4 264.07 23.4
3 3 -4 239.08 21.5
-3 3 4 231.38 21.8
-3 3 4 239.38 19.2
3 3 -4 258.17 21.1
-3 3 4 221.58 20.2
3 3 -4 218.08 20
3 3 -4 207.38 19.6
-3 3 4 258.37 19.5
3 -3 -4 235.68 19.5
-3 -3 4 231.98 19.4
3 -3 -4 212.88 21.9
-3 -3 4 277.87 22.5
3 -3 -4 211.68 21.2
-3 -3 4 262.57 20.2
-3 -3 4 210.28 22.1
-3 3 3 275.77 18.3
-3 3 3 261.47 21.8
-3 3 3 261.87 19
3 3 -3 225.98 18.8
3 3 -3 271.57 21.9
3 3 -3 279.97 22.5
3 3 -3 207.08 18.8
3 3 -3 221.38 20.4
-3 3 3 220.78 18.9
-3 -3 3 241.68 18.8
-3 -3 3 242.18 18.9
3 -3 -3 248.88 18.8
-3 -3 3 280.87 20.6
3 -3 -3 221.88 20.8
3 3 -2 748.93 47.8
-3 3 2 734.13 44.5
-3 3 2 760.12 48.2
-3 3 2 656.73 44.9
-3 3 2 708.73 44.3
3 3 -2 740.93 45.1
3 -3 -2 753.92 48.2
3 -3 -2 772.92 44.8
-3 -3 2 771.72 49.6
-3 -3 2 766.82 46.9
3 -3 -2 665.83 44.6
-3 -3 2 673.63 44.7
3 -3 -2 757.92 44.7
-3 -3 2 764.02 47.6
3 -3 -2 699.53 45
-3 -3 2 755.12 45.2
-3 3 1 278.87 17.9
3 3 -1 268.87 18.9
-3 3 1 304.47 18.1
3 3 -1 285.87 22.5
-3 3 1 269.97 20.7
-3 3 1 262.07 18.6
-3 -3 1 246.18 21.4
-3 -3 1 285.17 19.6
-3 -3 1 291.47 20.2
3 -3 -1 274.47 18.3
3 -3 -1 265.27 19
-3 -3 1 308.77 22.5
-3 -3 1 306.87 19.2
3 -3 -1 273.57 21.4
-3 3 0 154.18 10.6
3 3 0 132.79 11
3 3 0 132.89 12.6
-3 3 0 127.89 14.5
3 3 0 124.29 14.4
3 3 0 134.99 12
-3 -3 0 130.39 14.3
-3 -3 0 147.39 13
-3 -3 0 143.69 16
3 -3 0 137.29 10.7
3 -3 0 124.89 10.6
3 -3 0 131.39 12.7
3 -3 0 117.09 10.3
3 -3 0 104.49 14.6
-3 -3 0 139.09 12.1
-3 3 -1 937.31 58.19
3 3 1 852.51 60.29
3 3 1 1047 59.59
-3 3 -1 1075.79 59.39
-3 3 -1 1053.09 58.69
-3 3 -1 872.21 61.99
3 3 1 879.11 61.39
-3 3 -1 1021.2 59.49
3 3 1 1013.1 60.59
-3 -3 -1 889.41 61.99
3 -3 1 981 62.69
-3 -3 -1 1013.4 59.29
3 -3 1 957.9 58.69
3 -3 1 989.1 59.59
3 -3 1 1020.5 59.09
3 -3 1 971.4 58.79
-3 -3 -1 915.01 60.59
-3 -3 -1 1097.29 59.69
-3 3 -2 483.35 31
-3 3 -2 505.35 29.6
3 3 2 419.16 32
3 3 2 506.55 32
3 3 2 536.95 33
-3 3 -2 448.46 30.3
-3 3 -2 437.76 35
3 -3 2 473.55 29.6
3 -3 2 476.35 35.7
3 -3 2 500.95 31.2
-3 -3 -2 488.15 31.5
-3 -3 -2 442.26 34.8
-3 -3 -2 474.95 31.7
-3 -3 -2 448.16 32.6
-3 -3 -2 435.86 32
-3 -3 -2 444.66 34.2
3 -3 2 516.75 31.5
-3 3 -3 -1.7 4.6
-3 3 -3 -1.7 6.2
3 3 3 6.9 5.4
3 3 3 -0.9 4.6
-3 3 -3 -0.6 4.5
3 3 3 -0.7 6.1
3 3 3 1.6 6.4
-3 3 -3 -7.8 7.2
-3 -3 -3 1.2 7.1
-3 -3 -3 10.4 5.6
3 -3 3 -3.6 5.8
-3 -3 -3 -1.2 5
3 -3 3 -0.5 3.7
3 -3 3 3.1 5.1
-3 -3 -3 1.1 4.2
-3 -3 -3 9 8.3
-3 -3 -3 7.4 6.4
3 -3 3 3.4 7.6
-3 3 -4 863.21 56.89
3 3 4 733.23 53.19
-3 3 -4 900.21 54.39
-3 3 -4 791.12 51.19
-3 3 -4 830.12 51.49
3 3 4 810.72 52.99
3 3 4 754.82 51.89
3 -3 4 829.72 56.19
-3 -3 -4 891.71 53.99
-3 -3 -4 850.71 52.59
-3 -3 -4 772.22 54.69
-3 -3 -4 733.03 53.49
3 -3 4 753.32 51.59
-3 -3 -4 791.72 50.69
-3 -3 -4 749.82 55.39
3 -3 4 777.62 51.79
3 -3 4 838.82 53.59
-3 3 -5 306.27 25.7
3 3 5 258.27 25.5
3 3 5 272.77 24.5
-3 3 -5 259.77 23.2
3 3 5 264.07 23.5
-3 3 -5 320.77 30.2
-3 3 -5 292.47 23.6
3 -3 5 272.17 27.7
-3 -3 -5 253.77 25.2
-3 -3 -5 296.37 27.2
3 -3 5 274.67 23.9
-3 -3 -5 265.97 24.4
-3 -3 -5 258.77 23.5
-3 -3 -5 257.97 20.4
-3 -3 -5 286.37 28.4
3 -3 5 273.67 25.3
3 -3 5 254.77 23.6
-3 3 -6 616.84 42.9
3 3 6 643.84 44.2
-3 3 -6 657.23 49.99
3 3 6 579.24 43.2
3 3 6 543.65 41.1
3 3 6 609.64 46.1
-3 3 -6 647.44 46.4
-3 -3 -6 544.55 45.9
3 -3 6 636.64 43.8
3 -3 6 697.23 46.7
-3 -3 -6 570.34 40
-3 -3 -6 555.04 52.39
3 -3 6 669.83 49
-3 -3 -6 643.84 49.3
-3 -3 -6 584.04 43.4
3 -3 6 588.04 43.4
-3 -3 -6 627.84 47.5
3 3 7 162.78 23
-3 3 -7 195.18 22.2
3 3 7 180.18 24
3 3 7 197.28 23.9
3 3 7 192.68 19.3
-3 -3 -7 220.98 26.9
-3 -3 -7 178.78 22.1
3 -3 7 210.88 26.1
3 -3 7 199.88 22.9
-3 -3 -7 183.88 22.7
3 -3 7 195.78 26.6
3 -3 7 204.98 23.8
-3 3 -8 9.8 8.8
3 3 8 23 6.4
3 3 8 24.6 10.4
3 3 8 20.1 7.8
3 3 8 26.8 10.6
3 3 8 13.2 10.2
3 -3 8 6.1 10
3 -3 8 32.3 13
-3 -3 -8 5.7 12.9
3 -3 8 17.4 12.1
-3 -3 -8 24.9 8.6
3 -3 8 12.4 8.8
3 3 9 47.4 13.5
3 3 9 40.6 10.3
3 3 9 49.5 14.3
3 3 9 35.9 14.5
-3 3 -9 50.59 12.4
-3 -3 -9 52.19 17.6
3 -3 9 71.79 13.2
3 -3 9 69.49 17.2
3 -3 9 65.99 16.4
3 -3 9 35.1 12.8
3 3 10 16.4 14
-3 3 -10 47.4 11.9
3 3 10 49.8 15.9
3 3 10 45.3 12.7
-3 -3 -10 37.3 11.7
3 -3 10 63.59 14.8
3 -3 10 59.09 17.7
3 -3 10 82.89 17.6
-3 -3 -10 75.59 25.3
3 -3 10 56.69 14.1
3 3 11 36.2 13.6
3 3 11 14 11.5
-3 -3 -11 -6.9 13.4
3 -3 11 31 16.6
3 -3 11 47.5 16.6
3 -3 11 13.6 10.7
-3 4 12 -16.3 21.4
3 4 -12 -1.6 9.6
-3 4 12 16.7 12.2
-3 4 12 -8.6 12.6
-3 -4 12 -8.9 9.9
-3 -4 12 12.4 11.1
3 -4 -12 6.3 11.7
-3 -4 12 34.9 17.6
-3 4 11 107.89 21.3
-3 4 11 96.19 19.4
-3 4 11 90.59 15.1
3 4 -11 114.79 17.6
3 4 -11 91.99 16.9
-3 -4 11 105.39 15.9
-3 -4 11 131.69 19.9
-3 -4 11 116.19 21.6
3 -4 -11 120.19 18.2
3 -4 -11 88.39 18.1
-3 4 10 56.39 12.9
3 4 -10 42.3 13.7
-3 4 10 26.4 13.5
3 4 -10 36.5 11.5
3 4 -10 42.9 17.5
-3 4 10 48.4 14.7
3 -4 -10 35.6 12.5
-3 -4 10 39.3 11.2
3 -4 -10 49.3 13.2
-3 -4 10 51.69 16.9
-3 -4 10 37.8 10.5
3 4 -9 62.99 12.7
3 4 -9 51.99 13.4
-3 4 9 38.8 10.1
-3 4 9 72.19 14.3
3 4 -9 65.49 17.6
-3 4 9 66.19 16.3
-3 4 9 87.69 17.7
3 -4 -9 61.59 12.4
-3 -4 9 58.79 11.5
-3 -4 9 62.29 13.1
-3 -4 9 60.49 13.3
-3 -4 9 59.99 16.3
3 -4 -9 50.59 11.6
-3 4 8 92.89 13.8
-3 4 8 62.29 11.6
3 4 -8 84.19 13
-3 4 8 89.59 16.5
3 4 -8 113.79 17.1
-3 4 8 78.79 15.9
3 4 -8 60.39 12.5
3 4 -8 100.59 18.3
-3 -4 8 118.69 17.7
3 -4 -8 99.99 15.4
-3 -4 8 76.59 12.5
-3 -4 8 98.69 17.5
3 -4 -8 64.19 12.9
-3 -4 8 103.99 13.9
3 -4 -8 57.69 15.1
3 4 -7 641.54 42.4
3 4 -7 600.74 41.3
3 4 -7 560.94 42.8
3 4 -7 606.24 44.9
-3 4 7 549.25 40.4
-3 4 7 525.35 42.6
-3 4 7 520.85 41.1
-3 4 7 590.94 43.1
3 4 -7 596.54 43.7
-3 -4 7 597.54 44
-3 -4 7 594.04 41.7
3 -4 -7 544.15 41.8
-3 -4 7 557.24 40.3
3 -4 -7 577.54 43.9
-3 -4 7 491.85 59.59
-3 -4 7 548.05 40.6
3 -4 -7 514.45 41
-3 4 6 24.4 10.2
3 4 -6 30.9 9.8
3 4 -6 46.4 13.5
3 4 -6 30.7 9.6
-3 4 6 28.3 7.4
3 4 -6 37.8 8.6
3 4 -6 36.8 8.4
-3 4 6 25.9 9.5
-3 4 6 24.3 7.1
-3 -4 6 37.2 7.4
-3 -4 6 30.8 9.9
3 -4 -6 40.3 9.8
3 -4 -6 23.3 8
-3 -4 6 37.5 9.7
-3 -4 6 36 7.6
-3 -4 6 54.19 13.4
3 -4 -6 19.4 8.7
3 -4 -6 27.7 7.7
3 4 -5 1138.19 69.59
3 4 -5 1111.19 68.29
3 4 -5 1038.8 66.39
3 4 -5 1010.6 66.09
-3 4 5 990.7 65.69
3 4 -5 1158.98 68.49
-3 4 5 931.61 71.49
-3 4 5 1087.79 73.19
-3 -4 5 1147.39 69.29
-3 -4 5 1145.99 68.19
3 -4 -5 1095.49 66.59
-3 -4 5 1158.48 69.59
3 -4 -5 933.61 66.99
3 -4 -5 956.7 66.19
3 -4 -5 1024.2 69.19
-3 -4 5 981.4 65.89
-3 -4 5 975.2 65.59
3 4 -4 93.99 13.3
-3 4 4 59.89 11.7
3 4 -4 78.99 9.4
3 4 -4 90.99 13.3
3 4 -4 63.89 9.1
-3 4 4 79.79 12
-3 4 4 64.69 10.4
-3 4 4 55.39 8.3
-3 -4 4 79.39 13.8
-3 -4 4 73.99 11.3
3 -4 -4 61.09 9.2
-3 -4 4 83.39 12.5
3 -4 -4 65.19 9.1
3 -4 -4 65.69 12.3
-3 -4 4 78.79 13.5
-3 -4 4 64.99 9.2
3 4 -3 454.55 29.2
-3 4 3 361.96 27.1
3 4 -3 364.06 27.6
3 4 -3 418.76 30
-3 4 3 367.16 30.4
-3 4 3 399.26 26.8
3 4 -3 417.96 28
3 4 -3 440.26 31.5
-3 4 3 387.46 27.1
-3 -4 3 453.65 29.9
-3 -4 3 400.76 32
3 -4 -3 381.06 27.2
3 -4 -3 364.86 30.1
3 -4 -3 361.16 27
-3 -4 3 424.26 30
-3 -4 3 400.36 27.7
-3 4 2 60.19 8.6
3 4 -2 68.59 11.2
3 4 -2 69.59 10.5
-3 4 2 77.39 9.2
3 4 -2 79.09 10.2
-3 4 2 71.29 12.4
-3 4 2 69.59 8.5
3 4 -2 79.69 10.7
3 4 -2 99.09 13.8
3 -4 -2 75.99 8.6
3 -4 -2 66.19 9.3
3 -4 -2 72.19 9.4
-3 -4 2 69.89 10.7
-3 -4 2 71.29 10.6
3 -4 -2 53.19 9.8
-3 -4 2 101.39 16.5
-3 4 1 842.52 53.39
-3 4 1 932.21 53.69
-3 4 1 892.71 53.69
-3 4 1 877.11 57.09
3 4 -1 946.31 57.69
3 4 -1 814.02 56.79
3 -4 -1 975.2 57.79
3 -4 -1 777.92 55.79
-3 -4 1 940.81 54.59
3 -4 -1 888.61 53.89
3 -4 -1 882.91 53.79
-3 -4 1 841.92 56.89
-3 -4 1 931.21 55.29
-3 -4 1 954.6 57.89
-3 -4 1 942.31 56.09
-3 -4 1 900.31 54.59
-3 4 0 350.16 22.2
3 4 0 347.67 26.6
-3 4 0 328.17 22.1
-3 4 0 356.66 21.7
-3 4 0 308.97 25.6
3 4 0 295.47 25.4
-3 4 0 361.46 25.1
3 4 0 358.06 24.4
3 4 0 361.46 23.7
3 -4 0 355.66 28.3
3 -4 0 318.27 22.5
-3 -4 0 316.17 25.6
-3 -4 0 391.06 23.5
-3 -4 0 382.66 23.9
3 -4 0 341.77 22.5
-3 -4 0 352.16 27.2
-3 -4 0 354.76 23.9
3 -4 0 305.57 21.4
3 -4 0 360.16 25.3
-3 4 -1 773.92 45.8
-3 4 -1 730.73 51.99
3 4 1 771.62 48
3 4 1 677.53 49.2
-3 4 -1 808.52 46.3
3 4 1 692.93 48.6
-3 4 -1 784.62 46.1
3 4 1 777.52 47.1
-3 -4 -1 793.82 48.3
3 -4 1 775.42 45.9
-3 -4 -1 847.72 49.1
-3 -4 -1 781.32 47
3 -4 1 738.73 46.3
3 -4 1 746.03 46.4
3 -4 1 726.83 47.4
-3 -4 -1 692.53 48.4
-3 -4 -1 751.92 50.29
3 -4 1 662.83 49.9
-3 4 -2 210.28 16.8
-3 4 -2 198.58 16.3
3 4 2 208.68 17.2
-3 4 -2 183.98 20.4
-3 4 -2 158.88 15.4
3 4 2 191.78 17.8
3 4 2 186.78 16.5
3 4 2 173.48 18.9
3 4 2 165.78 18.7
-3 -4 -2 204.48 17.1
3 -4 2 216.48 16.3
-3 -4 -2 175.48 17.7
3 -4 2 176.78 20.6
-3 -4 -2 186.78 16.9
-3 -4 -2 168.48 17
3 -4 2 185.58 16.9
3 -4 2 205.48 14.9
-3 -4 -2 184.88 20.6
-3 4 -3 535.45 36.6
-3 4 -3 623.94 38.4
-3 4 -3 551.74 41.3
3 4 3 580.44 37.3
-3 4 -3 526.75 36
3 4 3 571.44 38.8
-3 4 -3 494.05 34
3 4 3 608.64 37.8
3 4 3 512.95 37.7
3 -4 3 578.84 37.2
-3 -4 -3 511.75 39.6
3 -4 3 640.04 38.2
-3 -4 -3 493.95 37.9
-3 -4 -3 557.14 37.6
3 -4 3 607.64 47.6
-3 -4 -3 507.75 37
-3 -4 -3 530.55 40.2
3 4 4 185.58 26.1
-3 4 -4 199.08 17.8
-3 4 -4 178.28 18.6
3 4 4 148.49 17.5
-3 4 -4 186.08 16.8
-3 4 -4 168.28 20.9
3 4 4 178.18 18.9
3 4 4 164.18 17.1
-3 -4 -4 174.38 21.5
-3 -4 -4 139.79 18.6
-3 -4 -4 159.28 17.4
3 -4 4 176.88 22.8
-3 -4 -4 173.68 16.5
-3 -4 -4 190.58 18.8
3 -4 4 195.18 18.1
3 -4 4 197.38 18.9
3 -4 4 193.28 17.6
-3 4 -5 470.45 33.9
-3 4 -5 541.85 41.8
3 4 5 439.96 34.7
-3 4 -5 520.35 34.9
-3 4 -5 477.35 36.8
3 4 5 470.95 35.7
3 4 5 448.26 36.2
-3 -4 -5 532.75 42
-3 -4 -5 488.15 38.2
-3 -4 -5 444.76 34.8
3 -4 5 454.05 34.8
-3 -4 -5 504.05 39.4
3 -4 5 474.25 39.7
3 -4 5 444.56 34.8
3 -4 5 508.75 36.7
-3 -4 -5 476.85 35.5
3 4 6 21.1 10.5
-3 4 -6 24.5 13
3 4 6 16.9 7.8
-3 4 -6 31 14.5
-3 4 -6 29.1 9
3 4 6 30 9.6
3 4 6 26.8 8.6
-3 -4 -6 12.7 7.9
-3 -4 -6 36.3 14.4
-3 -4 -6 27.7 12.5
-3 -4 -6 21.5 11
3 -4 6 8 8.2
3 -4 6 24.6 8.8
-3 -4 -6 52.49 16.5
-3 -4 -6 28 7.3
3 -4 6 30.1 13.5
3 -4 6 23.4 10.7
3 4 7 355.06 31.5
3 4 7 379.36 31.6
3 4 7 346.47 29.2
3 4 7 279.67 26.8
-3 4 -7 326.37 29.1
-3 -4 -7 287.67 28.4
-3 -4 -7 316.17 33
3 -4 7 380.66 33.3
3 -4 7 363.56 29.5
-3 -4 -7 302.17 25.5
3 -4 7 322.17 29.9
3 -4 7 334.37 34.2
-3 -4 -7 267.47 29.7
3 4 8 24.9 10.5
3 4 8 32.6 12.9
3 4 8 40 10.8
-3 4 -8 46.5 10.8
3 4 8 38.1 12.2
-3 -4 -8 52.79 15.8
3 -4 8 49.99 12.2
3 -4 8 36 10.8
3 -4 8 66.99 17.1
3 -4 8 52.69 14.3
-3 -4 -8 38.9 11.3
-3 4 -9 93.19 16.3
3 4 9 110.49 13.7
3 4 9 88.39 13.2
3 4 9 84.59 15
3 4 9 145.79 22.1
3 -4 9 100.49 15.9
-3 -4 -9 98.69 15.3
-3 -4 -9 97.19 20.3
3 -4 9 97.09 19.9
3 4 10 13.9 11.2
3 4 10 9 13.2
-3 4 -10 14.5 10.3
3 4 10 39.2 12.6
3 4 10 43 10.7
3 4 10 26.9 8.5
3 -4 10 29.5 14.2
3 -4 10 -0.8 13.6
-3 -4 -10 17.3 11.4
3 -4 10 48.2 15.1
3 -4 10 28.7 11
-3 -4 -10 42.5 24.8
-3 5 12 11 11.1
3 5 -12 27.8 12
-3 5 12 27.8 14.7
-3 5 12 -9.5 13.3
3 -5 -12 18.1 13.2
-3 -5 12 19.5 12.7
-3 -5 12 4.8 15.3
-3 -5 12 10.3 12.2
-3 5 11 -3 12.1
-3 5 11 33.5 14.6
-3 5 11 13.1 11.1
3 5 -11 -1.1 12.4
3 5 -11 27.4 11.9
-3 -5 11 12.9 9.5
3 -5 -11 0.3 14.5
-3 -5 11 18.6 9.6
-3 -5 11 23.6 15.5
-3 -5 11 42 13
3 -5 -11 13.2 10
-3 5 10 -3.5 9.6
3 5 -10 9.1 8.8
-3 5 10 4 11.2
3 5 -10 -1.6 9.8
3 5 -10 -15.7 15
-3 5 10 13.4 12.2
3 -5 -10 -15.3 9.6
-3 -5 10 20.5 14.5
-3 -5 10 4.6 8.7
3 -5 -10 4.3 8.7
-3 -5 10 20.6 14.2
-3 -5 10 21.4 9.6
3 5 -9 297.77 28.6
-3 5 9 265.27 29.7
-3 5 9 256.67 27.5
-3 5 9 223.18 25.7
3 5 -9 270.37 33.2
-3 5 9 234.08 28.7
3 5 -9 260.27 28.7
3 5 -9 323.27 27.4
-3 -5 9 256.27 31.4
3 -5 -9 215.28 28.9
-3 -5 9 301.47 28
3 -5 -9 273.57 28.5
-3 -5 9 271.77 26.7
-3 5 8 581.04 45.9
-3 5 8 589.14 47.9
3 5 -8 719.13 47.3
-3 5 8 633.94 47.6
3 5 -8 650.83 46.7
3 5 -8 629.54 50.39
3 5 -8 634.34 46
-3 5 8 548.75 47.7
-3 5 8 635.84 45.7
3 -5 -8 527.95 48.1
3 -5 -8 634.84 47.2
-3 -5 8 655.03 50.99
-3 -5 8 654.93 46
-3 -5 8 734.73 50.69
-3 -5 8 593.44 45.4
-3 -5 8 624.24 45.9
3 -5 -8 663.23 52.69
3 5 -7 6.9 8.2
-3 5 7 1 7
-3 5 7 10.2 9.6
3 5 -7 -5.8 12.6
-3 5 7 1.8 7.2
3 5 -7 -2.1 6.8
-3 5 7 4.5 9.1
3 5 -7 16.4 7.6
3 5 -7 -7.6 7.4
-3 -5 7 2.3 6.8
3 -5 -7 -2.5 8
-3 -5 7 2.1 6.1
-3 -5 7 -2.8 8
3 -5 -7 6.7 7
3 -5 -7 4.4 7.7
-3 -5 7 6.4 9.8
-3 -5 7 -6 11.2
3 -5 -7 0.3 7.5
-3 5 6 141.69 19.1
-3 5 6 127.89 17
3 5 -6 146.79 17.9
3 5 -6 132.89 17.3
3 5 -6 131.19 22.9
3 5 -6 149.39 18.2
-3 5 6 100.59 15.8
-3 5 6 131.49 16.5
3 5 -6 153.88 18.2
-3 -5 6 131.79 17.4
-3 -5 6 130.59 17.1
-3 -5 6 159.98 19.3
3 -5 -6 109.59 18.1
-3 -5 6 183.68 27.7
-3 -5 6 133.99 16.4
3 -5 -6 112.49 17.3
3 -5 -6 138.49 17.7
3 5 -5 55.19 8.9
3 5 -5 71.69 14.4
-3 5 5 54.59 8.9
3 5 -5 73.89 11.6
-3 5 5 49.6 11.7
-3 5 5 59.09 10.5
3 5 -5 64.89 11.9
3 5 -5 51.99 9.1
-3 5 5 46.1 9.9
-3 -5 5 66.29 12
3 -5 -5 41.6 10.3
3 -5 -5 40.1 8.3
3 -5 -5 50.99 10.1
-3 -5 5 55.89 9.5
-3 -5 5 68.19 14.2
-3 -5 5 53.89 10.9
-3 -5 5 65.59 9.3
3 -5 -5 51.39 14.3
-3 5 4 490.35 35.4
3 5 -4 589.54 40.6
-3 5 4 522.55 39.2
3 5 -4 575.24 37.7
3 5 -4 508.45 36
-3 5 4 509.15 35
3 5 -4 501.45 35.9
-3 5 4 468.45 35.7
3 5 -4 565.94 38.1
3 -5 -4 505.55 35.7
-3 -5 4 598.34 39
-3 -5 4 556.64 37.5
3 -5 -4 488.35 35.6
3 -5 -4 476.75 38.3
-3 -5 4 492.45 35.4
-3 -5 4 559.24 40.2
-3 -5 4 553.84 36.2
-3 5 3 206.88 22
-3 5 3 204.48 18.1
-3 5 3 218.98 18.4
-3 5 3 207.38 17.9
3 5 -3 258.47 19.8
3 5 -3 265.77 22.1
3 5 -3 210.68 19.2
-3 5 3 222.98 18.4
-3 -5 3 220.18 21.3
3 -5 -3 230.88 21.6
-3 -5 3 239.08 19.5
-3 -5 3 268.87 21.3
3 -5 -3 221.18 18
-3 -5 3 225.38 19
3 -5 -3 256.67 19
-3 -5 3 287.27 27.9
-3 5 2 662.33 41.1
3 5 -2 727.83 45.7
-3 5 2 643.44 41.1
-3 5 2 611.54 44.8
3 5 -2 671.03 42
-3 5 2 589.44 40.3
3 5 -2 591.04 44.1
3 5 -2 689.03 42.1
-3 -5 2 681.03 44.1
3 -5 -2 574.64 41.9
3 -5 -2 700.63 41.6
-3 -5 2 643.34 44.7
3 -5 -2 689.13 45.4
-3 -5 2 682.13 44
3 -5 -2 627.14 40.4
-3 -5 2 723.43 46.9
-3 -5 2 709.83 43.4
3 -5 -2 642.14 43.4
-3 5 1 275.47 19.8
-3 5 1 240.18 22.3
-3 5 1 311.37 23.5
-3 5 1 296.87 19.4
-3 5 1 278.47 17.7
3 5 -1 227.48 22.8
3 5 -1 322.27 24.9
3 5 -1 271.07 20.6
-3 -5 1 306.97 25.2
-3 -5 1 297.67 21.2
3 -5 -1 261.97 19.5
3 -5 -1 282.37 25.8
-3 -5 1 247.88 25.1
-3 -5 1 301.97 21.6
3 -5 -1 259.97 19.9
-3 -5 1 271.87 23.4
-3 -5 1 288.77 20.8
-3 5 0 244.48 19.2
-3 5 0 221.38 15.7
-3 5 0 199.48 13.9
-3 5 0 211.38 16.1
3 5 0 196.58 20.6
3 5 0 236.68 17.8
3 5 0 231.68 17.3
3 5 0 218.68 20.3
3 5 0 226.28 17.8
-3 5 0 175.68 19.7
-3 -5 0 230.98 22.3
-3 -5 0 218.68 23.3
-3 -5 0 231.58 18.1
3 -5 0 253.67 19.6
-3 -5 0 246.88 19.2
3 -5 0 190.28 13.8
3 -5 0 184.88 20
-3 -5 0 194.58 20.3
3 -5 0 216.78 16.6
3 5 1 675.43 43.5
-3 5 -1 719.43 41.7
-3 5 -1 607.84 46.1
3 5 1 695.03 43.3
-3 5 -1 671.33 41.9
3 5 1 642.04 45.5
-3 5 -1 681.23 41.7
3 5 1 607.74 45.3
3 5 1 710.53 43.1
3 -5 1 733.43 44.3
-3 -5 -1 674.03 45.5
3 -5 1 621.94 46.4
-3 -5 -1 710.43 43.3
3 -5 1 669.53 41
3 -5 1 637.64 42.3
-3 -5 -1 669.33 43.4
3 -5 1 645.74 42.2
-3 -5 -1 723.83 43.1
-3 -5 -1 666.83 46.8
-3 5 -2 362.86 23.9
-3 5 -2 340.67 23.5
-3 5 -2 273.47 27.6
3 5 2 308.47 26.3
3 5 2 272.77 26.1
3 5 2 335.57 24.5
-3 5 -2 336.07 23
3 5 2 330.87 24.9
-3 5 -2 298.47 22.5
3 5 2 319.97 23.9
3 -5 2 350.76 23.6
-3 -5 -2 331.57 24.3
-3 -5 -2 308.87 28
3 -5 2 346.57 23
3 -5 2 273.37 27.2
3 -5 2 351.36 23.5
3 -5 2 325.97 23.8
-3 -5 -2 277.27 25.2
3 5 3 418.76 30
-3 5 -3 394.06 28.1
-3 5 -3 412.86 34.4
3 5 3 396.96 30.9
-3 5 -3 418.06 27.5
3 5 3 397.46 29.3
-3 5 -3 416.66 28.8
3 5 3 346.07 30.9
-3 -5 -3 392.56 30.2
-3 -5 -3 408.46 33.3
3 -5 3 432.26 34.3
3 -5 3 463.35 30
3 -5 3 443.86 27.5
-3 -5 -3 408.96 32.6
-3 -5 -3 423.26 30.1
-3 -5 -3 405.66 29.7
-3 -5 -3 365.86 30.3
-3 5 -4 321.47 29.7
3 5 4 270.97 25.7
-3 5 -4 355.26 26.1
-3 5 -4 292.97 20.2
-3 5 -4 292.47 23.3
3 5 4 271.87 24.4
-3 5 -4 330.77 24.1
3 5 4 324.47 25.9
-3 -5 -4 307.67 25.9
3 -5 4 320.37 20.5
-3 -5 -4 312.77 28.2
-3 -5 -4 298.57 24.9
-3 -5 -4 289.77 27.9
-3 -5 -4 280.17 24.1
-3 -5 -4 321.17 25.5
3 -5 4 316.77 24.5
3 -5 4 283.87 24.3
3 -5 4 258.57 28.3
3 -5 4 320.77 25.5
3 5 5 2.8 5.8
3 5 5 12 8.2
3 5 5 13.9 9.1
-3 5 -5 7.1 6.3
-3 5 -5 5.5 8.4
-3 5 -5 14.4 6.3
3 5 5 5.6 7.1
-3 -5 -5 17.1 11.2
-3 -5 -5 5.7 9.9
-3 -5 -5 14.1 7.7
-3 -5 -5 6.8 5.9
3 -5 5 17.1 7.2
3 -5 5 0.1 5
3 -5 5 0.7 10.1
-3 -5 -5 7.8 6.6
-3 -5 -5 2.9 7.7
3 -5 5 14.4 8.2
3 5 6 33.7 10.9
3 5 6 48.8 12
-3 5 -6 36 8.9
3 5 6 36.2 9.7
3 5 6 35.6 9.6
-3 5 -6 67.39 18.6
3 -5 6 31 11.7
-3 -5 -6 24.9 11.6
-3 -5 -6 34.4 9.3
3 -5 6 40.9 14.6
-3 -5 -6 72.09 17.2
-3 -5 -6 50.29 10.3
-3 -5 -6 35.4 10.3
3 -5 6 39.1 9.6
-3 -5 -6 54.49 14.7
3 -5 6 34.8 9.2
-3 5 -7 29.3 9.1
3 5 7 38 12.5
3 5 7 44.2 10.7
3 5 7 42.3 12
3 5 7 48.1 14.5
-3 5 -7 28.8 14
-3 -5 -7 41.1 9.5
3 -5 7 40 10.2
3 -5 7 51.89 15.7
-3 -5 -7 45.3 14.6
3 -5 7 37.6 10.5
3 -5 7 77.49 15.5
-3 -5 -7 59.39 14.3
-3 -5 -7 44.6 10.7
3 5 8 99.99 19
3 5 8 99.49 15.5
-3 5 -8 100.79 14.4
3 5 8 80.19 13.5
3 5 8 83.89 15
-3 -5 -8 104.39 28.1
3 -5 8 93.99 15.2
3 -5 8 116.59 26.2
-3 -5 -8 87.99 14.6
3 -5 8 75.19 13.1
-3 -5 -8 113.69 21.1
3 -5 8 121.09 19.6
3 5 9 27.9 13
3 5 9 38.6 12.7
3 5 9 17.6 9.8
3 5 9 20.4 12.6
3 5 9 41.1 9.9
-3 5 -9 33.7 9.9
3 -5 9 20.8 10.2
3 -5 9 49.8 15.6
-3 -5 -9 17.2 10.6
3 -5 9 52.19 14.9
3 -5 9 23.1 12.6
-3 -5 -9 28.3 15
3 5 10 147.09 22.7
3 5 10 131.29 22.7
-3 5 -10 180.28 22.9
3 5 10 113.19 19.1
3 5 10 166.28 19.2
3 5 10 92.29 19.3
-3 -5 -10 127.89 20.8
3 -5 10 93.89 19.2
-3 -5 -10 173.38 34.4
3 -5 10 144.69 20.5
-3 6 12 8 14
-3 6 12 -7.7 11.6
3 6 -12 -13.8 9.3
3 -6 -12 8.1 9.7
-3 -6 12 -15.5 9
-3 -6 12 -16.7 9.4
-3 -6 12 -9.5 14.2
-3 6 11 26.2 12.9
3 6 -11 30.1 11.3
-3 6 11 5.8 16.3
-3 6 11 14 12.5
-3 -6 11 19.2 15.2
-3 -6 11 17.5 10.9
-3 -6 11 39.6 17.8
3 -6 -11 -13.9 29.3
-3 -6 11 4.2 10.3
3 -6 -11 18.4 10.5
-3 -6 11 47.4 15.4
3 6 -10 32.9 11.2
3 6 -10 25.9 9.5
-3 6 10 16.9 9.6
-3 6 10 37.4 13.8
-3 6 10 13.5 12.8
3 6 -10 21.7 13.7
3 -6 -10 6.5 10.8
-3 -6 10 19.4 9.4
3 -6 -10 10.2 9.6
-3 -6 10 29 15.2
-3 -6 10 50.09 16.9
3 6 -9 4.7 15.7
-3 6 9 36.9 13.8
3 6 -9 30.6 10.8
-3 6 9 43.3 12
3 6 -9 28.2 9.6
3 6 -9 42.6 11.5
-3 6 9 34 10.3
3 -6 -9 33.6 11.7
-3 -6 9 48.8 15.3
3 -6 -9 15.2 10.1
-3 -6 9 23.3 9.9
-3 -6 9 63.59 18
-3 -6 9 65.49 14.5
-3 -6 9 32 9.5
-3 6 8 50.39 12
3 6 -8 49.4 11.3
-3 6 8 38.4 9.8
-3 6 8 59.49 13.5
3 6 -8 51.39 10.3
3 6 -8 67.69 13
-3 -6 8 51.09 10.4
-3 -6 8 85.79 17.7
3 -6 -8 13.5 16.4
3 -6 -8 50.49 11.9
-3 6 7 284.07 29.8
3 6 -7 291.87 27.9
3 6 -7 402.26 31.9
-3 6 7 321.37 28.1
3 6 -7 311.37 29.1
-3 6 7 291.57 39.7
3 6 -7 374.56 35.7
-3 6 7 329.27 31.4
3 -6 -7 304.97 29.1
-3 -6 7 328.47 28.1
-3 -6 7 398.66 30.7
-3 -6 7 406.96 33.2
-3 -6 7 341.27 36.4
3 -6 -7 387.36 30.2
3 -6 -7 263.97 31.3
-3 -6 7 325.97 28.8
3 -6 -7 292.47 30
-3 6 6 215.28 21.3
3 6 -6 201.98 25.6
-3 6 6 214.58 25.1
3 6 -6 222.18 22.5
3 6 -6 259.47 23.2
3 6 -6 247.88 29.2
3 6 -6 236.68 22.3
-3 6 6 221.28 21.1
-3 6 6 199.68 22.5
-3 -6 6 211.78 21.1
-3 -6 6 257.17 30.4
-3 -6 6 254.87 23.1
3 -6 -6 171.28 22.8
3 -6 -6 203.58 22.4
3 -6 -6 211.88 22
3 -6 -6 204.58 22.2
-3 -6 6 269.37 25.1
-3 -6 6 193.38 21.1
3 6 -5 212.58 21.2
3 6 -5 215.48 19.6
-3 6 5 195.68 18.6
3 6 -5 206.78 19.6
3 6 -5 203.18 19.9
-3 6 5 193.48 18.8
-3 6 5 164.48 21.4
3 6 -5 239.98 26.3
-3 6 5 159.58 19.2
3 -6 -5 161.68 20.4
3 -6 -5 172.28 19.3
-3 -6 5 201.58 19.2
3 -6 -5 189.08 19.3
-3 -6 5 229.48 22.1
-3 -6 5 217.58 18.9
-3 -6 5 217.38 25.3
-3 -6 5 226.68 21.2
3 -6 -5 154.18 18.7
3 6 -4 188.68 19
3 6 -4 147.39 16.7
3 6 -4 187.58 17.1
-3 6 4 131.89 19.3
-3 6 4 143.09 13
-3 6 4 143.59 16.1
-3 6 4 155.88 15.8
3 6 -4 162.78 16.8
3 -6 -4 155.68 16.6
-3 -6 4 151.08 16.3
-3 -6 4 159.48 17.4
-3 -6 4 186.88 19.6
3 -6 -4 139.09 17.9
3 -6 -4 164.38 18.4
-3 -6 4 165.48 17.9
-3 -6 4 174.38 22.2
3 -6 -4 146.29 16.2
3 6 -3 138.69 20.4
3 6 -3 125.09 13.5
3 6 -3 116.79 16.3
3 6 -3 104.89 14.2
-3 6 3 100.69 12.7
-3 6 3 91.19 13.6
-3 6 3 99.49 12.4
3 6 -3 95.09 13.4
-3 6 3 92.89 16.2
3 -6 -3 104.39 13.7
-3 -6 3 109.69 14.4
3 -6 -3 105.49 15.7
-3 -6 3 97.09 13.5
3 -6 -3 94.99 11.3
-3 -6 3 90.39 13.7
-3 -6 3 97.49 17.5
3 -6 -3 93.19 11.8
-3 -6 3 99.99 15.8
3 6 -2 634.74 47.8
3 6 -2 701.93 45.6
-3 6 2 742.53 44.8
3 6 -2 712.73 45.5
-3 6 2 687.23 43.3
-3 6 2 632.84 46.3
-3 6 2 742.73 44.8
-3 -6 2 781.82 46
-3 -6 2 660.53 48.2
-3 -6 2 767.22 45.7
3 -6 -2 682.73 48.8
3 -6 -2 692.33 44.9
3 -6 -2 644.24 43.1
-3 -6 2 800.92 46.9
-3 -6 2 758.22 45.5
3 6 -1 648.24 40.2
-3 6 1 594.04 39.1
3 6 -1 658.63 44
3 6 -1 610.04 43.1
-3 6 1 611.64 38.9
-3 6 1 530.95 42
3 6 -1 645.54 40.1
3 -6 -1 596.44 41.3
-3 -6 1 608.74 40.6
-3 -6 1 626.84 45.2
3 -6 -1 632.24 43.1
-3 -6 1 616.14 40.3
3 -6 -1 598.54 42.2
3 -6 -1 639.04 39.5
-3 -6 1 604.24 39.9
-3 -6 1 626.44 39.9
3 6 0 808.52 51.99
-3 6 0 769.72 47.3
3 6 0 677.43 51.09
3 6 0 777.32 48.4
-3 6 0 781.02 47.5
-3 6 0 683.73 51.19
3 6 0 779.52 48.7
3 6 0 777.22 48.7
3 -6 0 678.23 50.89
3 -6 0 855.51 54.29
-3 -6 0 836.92 53.39
-3 -6 0 728.13 51.29
-3 -6 0 751.02 48.8
3 -6 0 748.03 47.8
-3 -6 0 768.82 48.6
-3 -6 0 836.32 48.6
3 6 1 316.17 28
3 6 1 335.37 25
3 6 1 346.17 25.6
-3 6 -1 361.86 24
3 6 1 334.07 25.2
3 6 1 293.97 28.4
-3 6 -1 351.16 23.9
-3 6 -1 368.26 22.6
-3 6 -1 328.87 29.4
-3 -6 -1 355.36 28.2
-3 -6 -1 369.06 25.7
-3 -6 -1 397.16 30.8
3 -6 1 323.87 21.8
-3 -6 -1 365.26 25.9
3 -6 1 333.87 26.1
3 -6 1 316.17 24.8
-3 -6 -1 370.76 25.2
3 -6 1 320.57 24.4
-3 6 -2 275.27 20.9
3 6 2 230.68 23.5
-3 6 -2 265.87 26.6
3 6 2 265.77 21.6
-3 6 -2 269.97 20.7
3 6 2 267.17 24.5
3 6 2 282.57 22.1
-3 6 -2 301.07 20.4
3 6 2 267.87 22.5
3 -6 2 309.97 22.1
-3 -6 -2 254.67 22.3
-3 -6 -2 290.67 22.4
3 -6 2 281.97 21.8
-3 -6 -2 266.77 23.3
-3 -6 -2 259.27 22.3
-3 -6 -2 294.97 26.8
-3 6 -3 362.96 25.2
3 6 3 382.16 27.4
3 6 3 322.47 29
-3 6 -3 327.17 25.2
-3 6 -3 327.37 30.5
-3 6 -3 369.96 26.4
-3 6 -3 337.17 25.5
3 6 3 330.07 28.5
3 6 3 371.46 27.1
3 6 3 402.76 27
3 -6 3 383.56 31.9
3 -6 3 369.16 26.7
-3 -6 -3 313.07 27.2
-3 -6 -3 316.27 26.2
-3 -6 -3 378.96 27.6
-3 -6 -3 304.57 27
-3 6 -4 131.89 12.8
-3 6 -4 166.78 23.3
-3 6 -4 155.88 17.1
3 6 4 111.69 18.5
3 6 4 135.69 17.1
3 6 4 132.99 16.4
-3 6 -4 143.79 15.7
3 6 4 120.79 15.9
-3 6 -4 146.89 15.4
3 -6 4 120.19 20.3
-3 -6 -4 102.29 15.8
-3 -6 -4 124.99 20.5
-3 -6 -4 111.49 20.7
3 -6 4 146.59 12.8
-3 -6 -4 150.58 18.1
3 -6 4 109.79 16.7
-3 -6 -4 122.59 16.9
-3 -6 -4 107.59 14.6
3 -6 4 131.19 16.7
3 6 5 65.29 12.3
3 6 5 54.29 9.9
-3 6 -5 79.39 11.1
-3 6 -5 101.59 15.4
-3 6 -5 79.79 11.1
-3 6 -5 85.39 9.2
-3 6 -5 119.29 20.6
3 6 5 71.99 14.6
3 6 5 65.29 14.1
3 -6 5 57.59 15.3
3 -6 5 93.49 8.9
-3 -6 -5 93.29 13.1
3 -6 5 60.29 10.5
-3 -6 -5 105.49 17.9
-3 -6 -5 78.19 13
3 -6 5 71.79 12.5
-3 -6 -5 70.19 14
-3 -6 -5 96.39 13.5
3 -6 5 65.89 11.2
3 6 6 380.06 31.7
-3 6 -6 371.46 35.1
3 6 6 347.47 29.7
-3 6 -6 289.87 28
3 -6 6 356.66 29.9
-3 -6 -6 359.46 40.9
-3 -6 -6 356.06 30.7
-3 -6 -6 314.07 30.2
3 -6 6 360.76 35.5
-3 -6 -6 315.77 32.9
3 -6 6 371.26 31.6
-3 -6 -6 310.17 27.9
3 -6 6 374.16 30.2
-3 6 -7 -9.2 10.9
3 6 7 11.9 8.7
-3 6 -7 12 8
3 6 7 -3.1 9.2
3 6 7 10.4 9
3 6 7 22.8 10.9
3 -6 7 5.7 8.1
-3 -6 -7 15.4 12.8
-3 -6 -7 13.1 9.2
3 -6 7 23.9 10.8
3 -6 7 24.1 8.5
-3 -6 -7 -1.7 7.4
-3 -6 -7 43.2 17.2
3 -6 7 8.5 12.9
3 6 8 70.89 15.4
3 6 8 99.19 19
-3 6 -8 81.39 13.3
3 6 8 87.49 15.5
3 6 8 72.69 15.8
-3 -6 -8 87.49 16
-3 -6 -8 108.09 20.1
3 -6 8 93.59 17.2
-3 -6 -8 68.59 13.3
3 -6 8 114.29 21.9
3 -6 8 70.19 13.1
-3 6 -9 94.09 15.1
3 6 9 100.79 16.8
3 6 9 102.39 18.9
3 6 9 114.39 18.9
3 6 9 72.69 15.5
3 -6 9 83.99 14.2
-3 -6 -9 131.99 23.5
-3 -6 -9 87.89 15.2
3 -6 9 82.19 15.2
-3 -6 -9 73.19 14.1
3 -6 9 93.49 18.2
3 6 10 58.59 16.3
3 6 10 66.09 16.4
3 6 10 75.99 14
-3 6 -10 42.1 13.7
3 6 10 -7.6 28.3
3 -6 10 66.29 17.3
3 -6 10 53.39 13.5
3 -6 10 89.59 18.7
-3 -6 -10 62.89 20.6
-3 7 11 82.69 19.5
3 7 -11 84.09 15.8
-3 7 11 83.89 18.5
-3 7 11 54.89 13.4
-3 -7 11 87.09 16.4
-3 -7 11 82.09 19.8
3 -7 -11 64.59 19.7
-3 -7 11 65.69 13.4
3 7 -10 6 9.4
-3 7 10 22.4 11.6
3 7 -10 33.4 11.7
-3 7 10 10.5 13.8
-3 -7 10 30.9 13.9
-3 -7 10 16.6 11.2
3 -7 -10 28 12.6
3 -7 -10 46.3 13.1
-3 -7 10 22.7 10.8
-3 7 9 124.79 22.5
-3 7 9 108.29 19
3 7 -9 120.49 17.4
3 7 -9 127.29 17.7
3 7 -9 151.08 19.9
-3 7 9 129.59 19.7
-3 -7 9 120.89 18.1
3 -7 -9 99.99 17.6
3 -7 -9 94.79 17.8
-3 -7 9 150.98 20.5
-3 7 8 59.69 11.4
3 7 -8 55.49 12.7
-3 7 8 56.19 14.2
3 7 -8 87.99 15.4
-3 7 8 63.39 16.8
3 7 -8 62.79 12.4
3 7 -8 74.79 19.9
-3 -7 8 88.49 17.7
-3 -7 8 63.09 12.3
3 -7 -8 94.19 16
-3 -7 8 103.79 22.4
3 -7 -8 41.4 15.4
3 -7 -8 73.89 14.2
-3 -7 8 81.99 13.5
3 7 -7 123.29 15.4
-3 7 7 99.79 15.4
3 7 -7 150.78 19.9
-3 7 7 84.19 15.9
3 7 -7 110.59 14.6
-3 7 7 79.99 13.7
-3 7 7 94.89 18.5
3 7 -7 147.59 20.8
3 -7 -7 139.49 22.5
-3 -7 7 147.19 19.3
3 -7 -7 103.39 14.6
-3 -7 7 119.09 17.2
-3 -7 7 167.08 25.7
-3 -7 7 111.69 18.2
3 -7 -7 145.69 19.9
3 -7 -7 121.39 19.6
-3 -7 7 122.39 17.9
-3 7 6 224.78 21.9
-3 7 6 210.78 21.6
-3 7 6 214.78 25.6
3 7 -6 215.08 24.7
3 7 -6 240.28 30.9
-3 7 6 195.98 22.2
3 7 -6 251.97 24.5
3 7 -6 259.97 23.4
3 7 -6 215.68 22.3
3 -7 -6 205.28 22
-3 -7 6 228.18 21.9
-3 -7 6 273.57 33.7
-3 -7 6 210.58 22.3
-3 -7 6 238.28 24.2
-3 -7 6 261.57 25.1
3 -7 -6 176.68 25.7
3 -7 -6 224.78 22.4
3 -7 -6 183.98 22.6
-3 7 5 284.47 28.1
-3 7 5 262.17 23.8
3 7 -5 295.27 30.5
-3 7 5 284.77 19.9
3 7 -5 291.87 24.8
3 7 -5 324.07 27.1
-3 7 5 295.97 24.1
3 7 -5 287.07 25.1
-3 7 5 331.07 24.5
3 7 -5 292.47 24.7
-3 -7 5 313.47 24.5
3 -7 -5 265.27 24.3
3 -7 -5 256.17 24.5
-3 7 4 222.98 24.2
-3 7 4 206.68 17.4
3 7 -4 240.18 21.1
-3 7 4 229.98 19.7
3 7 -4 233.78 26.5
3 7 -4 244.18 19.9
-3 7 4 202.88 18.9
3 7 -4 262.07 21.1
-3 7 4 221.08 19.4
3 -7 -4 213.38 19.8
-3 -7 4 230.58 23.5
-3 -7 4 242.68 26.2
-3 -7 4 226.88 20.1
3 -7 -4 194.98 20.6
3 -7 -4 198.48 22.5
-3 -7 4 266.47 23.5
3 -7 -4 203.68 20.9
3 -7 -4 206.48 20.2
-3 -7 4 259.77 21
3 7 -3 1167.78 69.59
3 7 -3 1184.78 69.59
-3 7 3 1054.69 73.19
-3 7 3 1011.8 67.59
-3 7 3 1144.19 68.89
-3 7 3 1146.79 68.89
-3 -7 3 1126.39 69.09
3 -7 -3 1050.59 73.19
3 -7 -3 1050.19 70.09
3 -7 -3 1054.09 68.79
3 -7 -3 1061.89 67.89
-3 -7 3 1169.98 69.79
3 -7 -3 1153.68 69.79
-3 -7 3 1228.38 73.19
-3 7 2 312.97 27.6
3 7 -2 363.06 25.4
3 7 -2 291.57 27.1
3 7 -2 360.96 24.8
-3 7 2 269.07 26
-3 7 2 293.27 20.6
-3 7 2 321.87 22.9
-3 7 2 325.97 23.7
-3 -7 2 319.17 25
-3 -7 2 337.57 23.8
3 -7 -2 333.87 24.2
-3 -7 2 331.27 32.2
3 -7 -2 318.57 20.7
-3 -7 2 312.67 27.8
-3 -7 2 329.17 24.3
-3 -7 2 337.07 24.9
3 -7 -2 295.97 26.4
3 -7 -2 325.77 27.5
-3 7 1 44.1 10.9
-3 7 1 39.9 7
-3 7 1 51.19 7
3 7 -1 65.59 13.1
-3 7 1 45 11.7
3 7 -1 47.5 11.4
3 7 -1 48.4 8.1
3 7 -1 44.9 7.5
-3 -7 1 50.19 7.9
-3 -7 1 51.29 7.9
3 -7 -1 46.8 7.6
-3 -7 1 72.59 14
3 -7 -1 30.5 10
-3 -7 1 54.19 9
-3 -7 1 42.3 7
3 -7 -1 44.5 10.6
-3 7 0 103.79 12.7
-3 7 0 93.29 15.5
3 7 0 119.79 13.7
-3 7 0 109.19 12.1
3 7 0 121.39 17.6
3 7 0 132.79 13.5
3 7 0 118.69 14.3
3 7 0 99.59 17.2
-3 7 0 136.29 16.1
-3 -7 0 110.69 13.2
3 -7 0 102.69 16.8
-3 -7 0 135.39 21.7
-3 -7 0 101.59 14.5
3 -7 0 105.99 11.7
3 -7 0 137.39 13.8
-3 -7 0 114.89 17.8
-3 -7 0 97.79 12.5
3 -7 0 120.69 15.2
-3 7 -1 1249.28 72.49
-3 7 -1 1086.39 76.99
3 7 1 1231.08 73.59
3 7 1 1158.28 73.09
3 7 1 1051.69 75.99
3 7 1 1218.18 73.79
3 7 1 1143.29 76.19
-3 7 -1 1200.08 72.29
-3 -7 -1 1194.58 76.79
3 -7 1 1058.49 76.59
-3 -7 -1 1203.78 73.49
-3 -7 -1 1166.08 77.29
3 -7 1 1322.27 75.99
3 -7 1 1178.18 69.99
-3 -7 -1 1328.07 73.89
-3 -7 -1 1199.08 73.69
3 -7 1 1190.88 73.09
3 7 2 235.88 21
3 7 2 253.37 25.3
3 7 2 291.17 22.5
3 7 2 264.97 24.2
-3 7 -2 242.68 18.9
-3 7 -2 300.67 22.7
3 7 2 266.97 22
-3 7 -2 250.17 19.9
-3 7 -2 243.48 26
-3 7 -2 247.58 20.4
3 -7 2 287.77 24.4
-3 -7 -2 270.57 21.9
3 -7 2 265.67 21.8
3 -7 2 290.57 19
-3 -7 -2 222.38 29.1
3 -7 2 224.88 25.6
-3 -7 -2 235.88 23.5
-3 -7 -2 259.87 22.3
-3 7 -3 415.56 28.9
-3 7 -3 424.06 29.8
3 7 3 423.76 31
-3 7 -3 406.36 29.1
3 7 3 398.76 30
3 7 3 392.26 32.4
-3 7 -3 424.46 35.5
3 7 3 404.06 32.9
-3 7 -3 398.46 28.9
3 7 3 416.16 37.3
-3 -7 -3 363.76 34.1
3 -7 3 425.56 29.7
-3 -7 -3 387.06 31.3
-3 -7 -3 399.66 30.3
-3 -7 -3 418.06 30.5
3 -7 3 444.46 30.6
-3 -7 -3 375.76 31.8
3 -7 3 456.95 30.1
3 -7 3 372.66 34.8
-3 7 -4 85.59 21.6
3 7 4 65.89 11.4
-3 7 -4 64.59 9.3
3 7 4 65.19 12
3 7 4 67.29 14.2
3 7 4 46.9 10.2
-3 7 -4 54.99 9.1
-3 7 -4 71.69 11
-3 -7 -4 65.79 10.7
-3 -7 -4 56.29 11
3 -7 4 55.89 9.6
3 -7 4 56.09 14.2
3 -7 4 67.29 10.9
-3 -7 -4 60.89 12
-3 -7 -4 89.49 16.5
3 -7 4 61.89 10.5
3 -7 4 42.5 9.2
-3 -7 -4 50.09 9.3
-3 7 -5 290.87 26.1
3 7 5 265.17 28.3
3 7 5 292.57 27.4
-3 7 -5 293.17 25.8
3 7 5 303.07 27.8
-3 7 -5 293.47 25.3
3 7 5 308.77 26.4
-3 7 -5 304.97 21.9
-3 -7 -5 300.17 30.9
3 -7 5 276.07 26.6
-3 -7 -5 257.17 26.4
3 -7 5 322.37 26.4
-3 -7 -5 310.47 32.4
-3 -7 -5 273.97 27.6
3 -7 5 343.97 33.1
-3 -7 -5 260.97 25.3
-3 -7 -5 326.67 27.9
3 7 6 15.1 9.9
3 7 6 9.1 10.2
3 7 6 6.1 8.3
-3 7 -6 10.7 9.7
3 7 6 22.8 8.9
-3 7 -6 30.2 12.9
3 -7 6 20.1 7.3
3 -7 6 4.9 7.8
-3 -7 -6 50.49 18
-3 -7 -6 17 8.8
3 -7 6 11.4 9.3
-3 -7 -6 15.5 8.4
-3 -7 -6 14.1 8.6
3 -7 6 16.2 13.6
-3 -7 -6 20.3 12.4
3 7 7 244.78 27.5
-3 7 -7 240.58 28.5
3 7 7 227.78 27.3
3 7 7 230.58 25.8
-3 7 -7 248.18 24.8
3 7 7 232.78 26.5
3 -7 7 303.47 28.8
3 -7 7 228.18 27.1
3 -7 7 306.17 32.6
-3 -7 -7 259.87 31
-3 -7 -7 293.67 30.4
-3 -7 -7 315.47 35.7
-3 -7 -7 240.18 24.2
3 -7 7 272.57 26.5
-3 7 -8 11.6 7.1
3 7 8 -2.6 6.8
3 7 8 -5.8 9.3
3 7 8 24.7 12.2
3 7 8 -1.6 10.9
-3 -7 -8 10.8 12.9
3 -7 8 8.9 12.2
-3 -7 -8 -3.1 8.2
3 -7 8 6 9.6
-3 -7 -8 -0.2 8.4
3 -7 8 1.1 7.3
3 -7 8 18.2 11
-3 7 -9 46.7 11.6
3 7 9 50.69 13.5
3 7 9 94.29 18.7
3 7 9 84.19 16.4
3 7 9 80.79 15.8
3 -7 9 64.29 13.2
3 -7 9 91.39 18.7
-3 -7 -9 60.49 15.4
-3 -7 -9 74.19 20.1
3 -7 9 48.1 12.9
-3 -7 -9 39.2 15.2
3 7 10 10.8 14.9
-3 7 -10 14.3 9.4
3 7 10 20.8 13.7
3 -7 10 23.6 13
3 -7 10 37.7 14
3 -7 10 25.3 12.7
3 -7 10 -8.2 10.3
-3 -7 -10 6.1 14.5
-3 8 11 7.1 10.4
-3 8 11 -3.6 13.5
3 -8 -11 3.6 10.4
-3 -8 11 21.6 15.1
-3 8 10 25.7 13.9
-3 8 10 35.2 12
-3 8 10 36.9 12.9
3 8 -10 55.09 12.8
3 8 -10 24.6 13.2
-3 -8 10 74.59 18.2
3 -8 -10 11.4 10.7
-3 -8 10 51.29 12.6
-3 -8 10 99.69 39.5
-3 8 9 11.4 12.5
-3 8 9 25.7 11.9
-3 8 9 12.1 9.4
3 8 -9 -1.9 9.4
3 8 -9 11.5 7.9
3 8 -9 37.9 11.3
-3 -8 9 27.3 14.2
-3 -8 9 30.4 12.5
3 -8 -9 -2.2 9.5
-3 -8 9 6.1 8.7
3 -8 -9 21.6 9.9
3 8 -8 159.98 22.1
-3 8 8 132.29 19
3 8 -8 184.08 22
-3 8 8 147.09 22
3 8 -8 183.28 22.5
-3 8 8 164.18 25.9
3 -8 -8 155.08 22
-3 -8 8 173.78 21.6
-3 -8 8 209.78 27.2
-3 -8 8 193.88 23.3
-3 -8 8 174.28 22.5
3 8 -7 64.79 19.4
-3 8 7 59.19 16
-3 8 7 21.3 9.2
3 8 -7 40 10.4
-3 8 7 30.9 9.6
3 8 -7 28.9 10.9
3 8 -7 46.9 10.1
3 8 -7 67.39 14.6
-3 8 7 42.5 12.1
-3 -8 7 40.4 14
3 -8 -7 26.6 7.9
-3 -8 7 51.49 10.2
3 -8 -7 25.6 12.7
3 -8 -7 44.5 11.2
-3 -8 7 65.19 19.6
-3 -8 7 48.2 10.2
-3 -8 7 44 13.7
3 8 -6 277.57 25.6
3 8 -6 226.08 23.3
-3 8 6 219.48 22.6
-3 8 6 231.98 24.5
-3 8 6 191.18 26.3
3 8 -6 259.27 35.1
3 8 -6 244.68 22.8
-3 8 6 204.78 22.4
3 -8 -6 206.08 23
-3 -8 6 222.38 23.3
-3 -8 6 245.48 35.4
3 -8 -6 207.88 25
-3 -8 6 215.28 22.5
-3 -8 6 257.27 25.6
3 -8 -6 207.48 23.3
3 -8 -6 227.98 23.2
-3 -8 6 217.18 25.2
-3 8 5 123.89 12.8
3 8 -5 175.78 20.1
3 8 -5 175.58 25.7
3 8 -5 152.48 16.7
-3 8 5 143.39 20.8
3 8 -5 125.49 17
-3 8 5 105.49 16
-3 8 5 148.89 16.8
3 8 -5 152.88 18.3
-3 8 5 129.99 16.9
-3 -8 5 158.08 19.6
3 -8 -5 131.99 17.7
3 -8 -5 105.69 16.4
-3 -8 5 189.48 25.3
-3 -8 5 150.98 21.3
-3 -8 5 147.29 17.4
3 -8 -5 117.39 17.8
3 -8 -5 154.68 21.2
3 8 -4 294.77 24.9
-3 8 4 297.17 28.7
3 8 -4 331.97 25
3 8 -4 327.57 31.4
-3 8 4 290.97 23.9
-3 8 4 258.87 22.5
3 8 -4 303.77 24.7
3 8 -4 354.56 28.6
-3 8 4 304.27 26
3 -8 -4 288.37 27.8
-3 -8 4 329.57 31.6
3 -8 -4 272.47 32.1
-3 -8 4 320.87 25.3
3 -8 -4 267.87 25.2
-3 -8 4 345.47 29.2
-3 -8 4 291.67 24.4
3 -8 -4 281.97 24.5
3 -8 -4 268.77 24.4
3 8 -3 38.3 13.2
-3 8 3 28.3 9.1
3 8 -3 39.9 8.1
-3 8 3 38.9 6.1
-3 8 3 33.8 11.4
3 8 -3 35.7 10.3
3 8 -3 34.2 7.5
-3 8 3 24.1 6.4
-3 8 3 26.3 7
3 8 -3 31.3 6.6
3 -8 -3 32.5 7
-3 -8 3 27.5 14.2
3 -8 -3 35.5 6.2
-3 -8 3 36.3 8.2
3 -8 -3 41.4 10.8
-3 -8 3 29.3 7.9
-3 -8 3 43.1 12.3
3 -8 -3 29.4 10.6
3 -8 -3 27.3 6.8
3 8 -2 298.77 25.9
3 8 -2 285.87 22.6
-3 8 2 265.17 26.1
-3 8 2 281.57 21.2
3 8 -2 277.07 22.7
3 8 -2 245.08 26.4
-3 8 2 279.67 21.4
-3 -8 2 313.47 23.2
-3 -8 2 259.47 22
-3 -8 2 295.17 27.3
-3 -8 2 281.17 23.6
-3 -8 2 328.07 31.7
3 -8 -2 249.38 25.1
3 -8 -2 221.58 23.3
3 -8 -2 292.17 25.7
-3 -8 2 276.17 21.3
3 -8 -2 223.88 27.2
3 8 -1 84.89 15.3
-3 8 1 97.69 11.3
3 8 -1 88.59 12.9
-3 8 1 89.59 17.3
-3 8 1 119.99 13.7
-3 8 1 99.39 15.5
3 8 -1 87.19 15.1
3 8 -1 95.19 14.5
3 -8 -1 89.59 15.3
-3 -8 1 105.59 18.4
3 -8 -1 110.89 15.8
-3 -8 1 102.59 11.6
-3 -8 1 111.39 13.2
3 -8 -1 82.29 14.8
-3 -8 1 99.69 17.4
-3 -8 1 76.99 12.1
-3 -8 1 82.59 11.1
-3 8 0 62.89 13
3 8 0 42.2 11.4
-3 8 0 56.89 11.6
-3 8 0 50.89 7.4
3 8 0 44 8.3
3 8 0 46.4 8.1
-3 -8 0 69.19 10.2
-3 -8 0 50.69 8.8
3 -8 0 41 12.6
3 -8 0 36.7 10.4
-3 -8 0 59.39 9.1
3 -8 0 38.1 8.5
-3 -8 0 66.69 13.3
3 8 1 14.9 9.3
-3 8 -1 24.6 11
-3 8 -1 11.8 5.1
-3 8 -1 9.3 4.8
3 8 1 22.7 10.5
-3 8 -1 19.3 8.7
3 8 1 4.6 5.8
3 8 1 1.9 5.9
3 8 1 7 4.7
3 -8 1 8.8 5.5
-3 -8 -1 10.8 10.9
-3 -8 -1 -1.3 8.3
3 -8 1 -3.5 8.3
-3 -8 -1 11 6.6
-3 -8 -1 9.8 5.3
3 -8 1 14.9 7.9
-3 -8 -1 10.4 5.9
-3 8 -2 381.66 27
-3 8 -2 412.96 36.4
-3 8 -2 395.16 28.8
3 8 2 345.97 33.2
-3 8 -2 433.16 31.9
-3 8 -2 399.86 29
3 8 2 451.05 30.8
3 8 2 379.76 32.7
3 8 2 445.46 31
3 8 2 413.16 30
-3 -8 -2 391.46 35.6
-3 -8 -2 394.26 30.3
-3 -8 -2 407.26 30.8
3 -8 2 471.15 32.3
-3 -8 -2 392.16 30.5
3 -8 2 442.26 30.7
3 -8 2 425.06 35.8
3 -8 2 455.45 27.1
-3 8 -3 89.29 15.3
3 8 3 92.59 16.2
3 8 3 97.79 17.2
-3 8 -3 92.39 11.6
-3 8 -3 101.89 13.2
-3 8 -3 129.49 21.7
3 8 3 92.29 14.2
3 8 3 107.19 16.3
3 8 3 99.59 15
-3 8 -3 90.19 13.7
3 -8 3 102.49 15
-3 -8 -3 117.49 15.7
3 -8 3 92.59 17.7
-3 -8 -3 120.79 15.9
3 -8 3 105.19 15.6
-3 -8 -3 86.89 14.8
3 -8 3 122.69 12.7
3 -8 3 108.69 14.4
-3 -8 -3 101.79 15.3
-3 -8 -3 89.59 17.1
-3 8 -4 91.29 13.8
-3 8 -4 118.29 14.6
3 8 4 108.99 16.3
3 8 4 117.59 18.5
-3 8 -4 95.99 12.6
-3 8 -4 120.89 15.4
3 8 4 97.49 17.6
3 8 4 71.59 12.2
3 -8 4 89.09 12.6
-3 -8 -4 121.89 18.4
-3 -8 -4 90.49 14.1
-3 -8 -4 105.39 18.9
-3 -8 -4 84.19 14.6
3 -8 4 104.39 19.6
-3 -8 -4 122.49 17.5
3 -8 4 130.19 15.9
3 -8 4 125.49 15
-3 8 -5 28.1 8.8
-3 8 -5 31.9 9.6
3 8 5 28.2 13.2
3 8 5 41.2 11.5
-3 8 -5 45.7 9.1
-3 8 -5 14.8 6.9
3 8 5 29.1 9.4
3 8 5 13.3 8.2
-3 -8 -5 23.9 9.9
3 -8 5 41.6 14.2
-3 -8 -5 50.29 15.1
3 -8 5 38.5 10.7
-3 -8 -5 23.2 9.8
-3 -8 -5 18.8 10.5
-3 -8 -5 28.3 13.9
3 -8 5 20.1 8.7
3 -8 5 33 8.2
-3 -8 -5 28.9 10.7
3 -8 5 34.4 10.1
3 8 6 284.77 27.9
3 8 6 221.88 26
3 8 6 236.28 28.5
3 8 6 207.08 25.4
-3 8 -6 290.17 20.5
-3 8 -6 280.87 27.6
-3 8 -6 273.77 30.3
3 -8 6 310.77 27.1
3 -8 6 309.17 32.5
3 -8 6 244.68 26.1
3 -8 6 256.27 25.1
-3 -8 -6 250.47 30.7
-3 -8 -6 217.88 26.7
3 -8 6 265.77 20.3
-3 -8 -6 231.48 25.7
-3 8 -7 30.4 8.9
3 8 7 31.6 10.7
3 8 7 10.6 15.6
-3 8 -7 -5.5 10.3
3 8 7 32.3 13.4
3 8 7 18.2 8.9
-3 -8 -7 34.4 14.6
3 -8 7 24.1 9.8
-3 -8 -7 44.2 22.4
-3 -8 -7 15.9 8.3
3 -8 7 36.3 10.4
3 -8 7 17.7 14.6
3 -8 7 18.5 10
3 8 8 72.99 13.7
-3 8 -8 65.49 12.3
3 8 8 53.99 12.6
3 8 8 56.79 16.2
3 8 8 68.19 15.7
-3 -8 -8 77.49 19.3
-3 -8 -8 40.4 12.2
3 -8 8 99.09 17.6
-3 -8 -8 66.89 14.7
3 -8 8 77.29 15.9
3 -8 8 90.69 22.5
3 8 9 0.9 12.6
3 8 9 33.6 14.9
3 8 9 -5.4 10.7
-3 8 -9 7.1 8.3
3 -8 9 9.3 11.6
3 -8 9 12.9 10.9
-3 -8 -9 18.9 11.6
3 -8 9 25 15.3
-3 -8 -9 6.6 15.9
3 -8 9 5.2 9.6
3 8 10 -4.4 11.6
3 8 10 -10.4 21.2
3 8 10 -16.9 9.3
-3 -8 -10 19 15.8
-3 -8 -10 -22.8 14.9
3 -8 10 37.6 15.1
3 -8 10 5.7 10.6
3 9 -11 11.8 11.7
-3 9 11 34.5 13.7
-3 9 11 25.2 17.5
-3 9 11 25.4 12
3 -9 -11 4.9 10.6
3 -9 -11 27.3 19.4
-3 -9 11 46.1 12.1
-3 -9 11 20.5 16.8
3 9 -10 -0.8 9.6
-3 9 10 24.5 11.8
3 9 -10 43.5 10.7
-3 9 10 25.8 15.5
-3 9 10 14.8 9.1
-3 -9 10 23.7 10.5
-3 -9 10 42.4 15.5
3 -9 -10 -5 12.5
3 -9 -10 21.3 13.1
-3 9 9 83.89 15.8
3 9 -9 108.19 18.2
3 9 -9 73.29 14.2
3 9 -9 88.59 14.3
-3 9 9 68.09 20.9
-3 9 9 68.19 13.4
-3 -9 9 79.39 13.7
3 -9 -9 67.99 16.1
3 -9 -9 64.89 13
3 9 -8 107.79 15.6
-3 9 8 86.79 14.5
-3 9 8 112.59 21.9
3 9 -8 143.79 20.2
-3 9 8 114.69 17.7
3 9 -8 148.59 21.5
3 -9 -8 111.09 16.7
3 -9 -8 85.59 14.1
-3 -9 8 137.69 20.7
-3 -9 8 88.89 15
-3 -9 8 110.59 16.3
-3 -9 8 139.39 21.2
3 9 -7 72.79 12.7
-3 9 7 69.39 13.8
3 9 -7 99.29 14.1
-3 9 7 80.49 12.8
-3 9 7 55.19 21.5
-3 9 7 93.99 19.4
3 9 -7 105.79 17.3
3 9 -7 66.19 14.5
-3 -9 7 100.79 17
3 -9 -7 83.69 13.8
-3 -9 7 76.49 12.5
3 -9 -7 74.29 13.1
3 -9 -7 47.4 16
-3 9 6 20.1 8.3
3 9 -6 41.7 16.9
3 9 -6 4.6 8.3
3 9 -6 39.9 9.2
-3 9 6 21.3 8.2
-3 9 6 17.8 12
-3 9 6 14.7 8.1
3 9 -6 20.9 8.1
3 9 -6 36.2 12.5
-3 -9 6 24.2 18.9
3 -9 -6 14.1 8
-3 -9 6 29.3 11.5
3 -9 -6 12.2 10.7
3 -9 -6 20.7 9
-3 -9 6 26.4 7.8
3 -9 -6 43.1 12.9
-3 -9 6 16.8 8.9
-3 -9 6 21.1 19.5
3 -9 -6 11.4 8.7
3 9 -5 375.76 29.8
-3 9 5 382.76 35.4
3 9 -5 360.46 32.3
3 9 -5 384.16 37.9
-3 9 5 318.47 28.9
3 9 -5 430.66 34.2
3 -9 -5 358.96 29.3
3 -9 -5 351.86 33.5
3 -9 -5 339.97 34.7
-3 -9 5 439.16 41.4
3 -9 -5 362.76 30
-3 -9 5 363.66 29.8
-3 -9 5 424.06 34
3 -9 -5 334.67 29.4
-3 -9 5 376.76 31
3 9 -4 71.69 14.3
3 9 -4 43.9 9.6
-3 9 4 42.5 7.9
-3 9 4 43.6 8.9
-3 9 4 41.9 9.2
3 9 -4 59.99 9.7
-3 9 4 42.6 13.2
3 9 -4 58.99 9.9
3 9 -4 55.99 15.8
-3 9 4 36.1 10.4
-3 -9 4 49.4 13.6
3 -9 -4 55.79 9.3
3 -9 -4 58.09 9.4
3 -9 -4 52.79 17.5
3 -9 -4 55.89 10.4
-3 -9 4 38 14.5
-3 -9 4 53.79 9
-3 -9 4 28.4 10.4
-3 -9 4 42.6 9.8
3 9 -3 312.37 27.9
-3 9 3 281.87 28
3 9 -3 288.67 23.3
3 9 -3 276.97 23.6
-3 9 3 224.68 23.4
-3 9 3 270.57 22.3
-3 9 3 287.17 22.9
3 9 -3 324.37 30.2
-3 9 3 252.67 19
3 -9 -3 264.17 29.8
3 -9 -3 285.77 23.5
3 -9 -3 252.17 22.4
-3 -9 3 260.07 21.6
3 -9 -3 266.57 19.7
-3 -9 3 279.27 24.4
-3 -9 3 283.47 23.4
-3 -9 3 266.77 23.9
3 -9 -3 269.47 26.5
-3 -9 3 271.27 31.7
-3 -9 3 292.97 29.2
-3 9 2 130.39 20.5
3 9 -2 184.98 17.5
-3 9 2 153.38 15.5
-3 9 2 177.78 22.7
3 9 -2 161.38 18
3 9 -2 171.38 22.9
-3 9 2 163.08 16
3 9 -2 163.98 21.4
-3 -9 2 169.38 16.9
3 -9 -2 137.29 19.1
-3 -9 2 199.28 28.2
-3 -9 2 180.18 15.7
-3 -9 2 154.88 16.6
-3 -9 2 146.29 17.9
3 -9 -2 175.58 16.6
-3 -9 2 139.79 21.3
3 -9 -2 171.08 17.6
3 -9 -2 154.88 24.2
3 9 -1 114.79 17.9
-3 9 1 117.89 19.1
-3 9 1 117.29 13.1
3 9 -1 91.89 12.1
3 9 -1 114.39 18.9
-3 9 1 109.89 17.1
-3 9 1 118.99 14.2
-3 -9 1 151.18 26.4
-3 -9 1 112.29 13
-3 -9 1 118.29 14.2
-3 -9 1 122.29 13.8
-3 -9 1 107.79 18.9
3 -9 -1 113.09 15.3
3 -9 -1 132.09 19.2
3 -9 -1 102.69 13.4
3 -9 -1 97.49 17.1
-3 -9 1 141.19 16.6
-3 9 0 5.9 10.1
3 9 0 11.1 10.1
-3 9 0 0.8 7.6
-3 9 0 5.9 4.3
3 9 0 -2.2 8.9
3 9 0 13.9 6.4
-3 9 0 10.1 5.3
3 9 0 7.7 6
3 9 0 1.2 4.5
3 -9 0 -2.9 5.5
3 -9 0 -3.6 6.9
-3 -9 0 14.6 10.3
-3 -9 0 4.4 5.5
-3 -9 0 19.6 13.2
-3 -9 0 10.8 5.7
3 -9 0 -3.8 5.5
3 -9 0 6.3 9.2
-3 -9 0 11.4 6.5
3 9 1 323.97 28.6
3 9 1 290.47 29.6
-3 9 -1 314.77 28.6
3 9 1 318.47 24.7
3 9 1 319.47 24.9
-3 9 -1 324.17 23.8
3 9 1 332.57 26.1
-3 9 -1 267.67 28.9
-3 9 -1 309.67 23.8
-3 -9 -1 345.67 26.4
-3 -9 -1 339.27 25.1
3 -9 1 319.57 25.2
3 -9 1 335.67 27.5
3 -9 1 307.17 31.8
-3 -9 -1 291.47 28.3
-3 -9 -1 311.57 32.7
-3 -9 -1 290.97 24.3
3 9 2 3.3 13.9
-3 9 -2 7.2 5.3
-3 9 -2 29.6 9.9
-3 9 -2 31.5 12.8
3 9 2 12.6 7
3 9 2 13.6 11
3 9 2 15.9 9.5
-3 9 -2 18 4.1
-3 9 -2 24.1 6.1
3 9 2 14.3 6
3 -9 2 8.3 5.7
3 -9 2 10.9 4.2
-3 -9 -2 26 10.4
3 -9 2 16.2 11.2
-3 -9 -2 14.3 7.1
3 -9 2 13.5 9.1
3 -9 2 13.6 7.4
-3 -9 -2 19.6 7.6
-3 -9 -2 36 13.7
-3 -9 -2 10 6.8
-3 9 -3 437.76 32.3
3 9 3 443.96 32.6
-3 9 -3 361.56 28.1
3 9 3 432.06 32
3 9 3 404.36 35.8
3 9 3 398.76 31.4
-3 9 -3 419.96 30.9
-3 9 -3 381.76 34.9
3 9 3 388.46 34.1
-3 9 -3 435.06 39.5
-3 -9 -3 384.56 34.6
-3 -9 -3 359.76 32.4
3 -9 3 450.95 31.6
-3 -9 -3 373.76 31.8
3 -9 3 444.66 32.8
3 -9 3 474.75 29.3
3 -9 3 496.45 39.8
-3 -9 -3 397.26 31.8
-3 9 -4 132.29 16.9
3 9 4 84.69 13.7
-3 9 -4 112.19 14.7
3 9 4 76.59 17.6
3 9 4 123.19 17.2
-3 9 -4 122.59 22.8
-3 9 -4 124.19 16.7
3 9 4 116.29 20
3 9 4 88.69 14.9
-3 9 -4 128.79 16.9
-3 -9 -4 134.69 21.1
3 -9 4 114.99 16.8
-3 -9 -4 116.09 18.6
-3 -9 -4 98.59 14.5
-3 -9 -4 128.09 18.2
3 -9 4 117.49 21.3
3 -9 4 114.29 15.1
3 -9 4 100.09 14.1
-3 -9 -4 93.89 15.8
3 -9 4 121.29 15.3
3 9 5 29.5 10.5
3 9 5 29.2 10.9
3 9 5 47.6 15.2
-3 9 -5 41.8 9.9
-3 9 -5 49.3 9.9
-3 9 -5 46.6 9
3 9 5 26.7 8.6
-3 -9 -5 26.6 11.1
3 -9 5 18.6 12.7
-3 -9 -5 15.1 8.2
3 -9 5 20.6 8
3 -9 5 33.3 9.9
-3 -9 -5 18.5 13.1
3 -9 5 38.6 9.8
-3 -9 -5 29 11.1
3 -9 5 41.6 8.4
3 9 6 41.9 12.5
3 9 6 48.8 15.4
3 9 6 42.7 10.7
3 9 6 34 11.8
-3 9 -6 28.8 9.4
-3 -9 -6 51.49 12.2
3 -9 6 51.19 12.8
-3 -9 -6 62.49 18.4
3 -9 6 36.5 10.3
3 -9 6 26.4 10.5
-3 -9 -6 42.2 12.8
3 -9 6 23.9 14.5
-3 -9 -6 38.4 16.2
-3 9 -7 27.8 12.1
3 9 7 43.8 12.6
-3 9 -7 49.7 10.8
3 9 7 40.7 12
3 9 7 60.29 13
3 9 7 64.89 16.2
-3 -9 -7 62.19 18.8
3 -9 7 47.2 14.1
-3 -9 -7 44.4 13.6
3 -9 7 68.29 18.9
-3 -9 -7 58.29 13.2
3 -9 7 39.9 7.7
3 -9 7 47.8 11.5
3 -9 7 35.3 10.3
3 9 8 4.2 10.1
3 9 8 -9.6 6.5
3 9 8 6.6 9.9
3 9 8 4.2 12
-3 9 -8 -2.5 7.1
-3 -9 -8 18.2 9.8
3 -9 8 4.9 8
3 -9 8 24 11.1
3 -9 8 7.9 9.4
3 -9 8 21.4 13.9
3 9 9 19.3 11.2
3 9 9 2.9 15.1
-3 9 -9 -1.8 7.9
3 9 9 18.8 12.3
3 9 9 -6.8 13.3
3 -9 9 8.9 12.9
3 -9 9 2.9 8.5
-3 -9 -9 -17 15.5
-3 -9 -9 9.9 11
3 -9 9 20.7 12.2
3 -9 9 32.4 16.8
3 10 -11 6.4 10.8
-3 10 11 7.9 16.7
-3 10 11 27.8 12.6
-3 10 11 1.4 13.1
3 10 -11 24.2 11.1
3 -10 -11 9.2 12.2
-3 -10 11 11.5 12.4
-3 -10 11 4.5 14.4
-3 10 10 23.4 16.4
3 10 -10 51.39 12.9
-3 10 10 29.9 13
3 10 -10 42.6 11.8
-3 -10 10 60.09 17.5
-3 -10 10 35.6 16.1
-3 -10 10 11.2 10.3
-3 10 9 47 19.2
3 10 -9 76.99 13.4
-3 10 9 77.49 21.1
3 10 -9 48.2 12.4
-3 10 9 39.4 12
-3 -10 9 83.79 19
-3 -10 9 62.49 13.9
3 -10 -9 58.29 14.6
3 -10 -9 45.5 15.3
3 10 -8 52.59 12.6
-3 10 8 73.79 14.1
-3 10 8 49 11.8
3 10 -8 54.09 11.7
3 10 -8 73.09 16.5
3 -10 -8 67.09 13.9
-3 -10 8 45.5 11.9
3 -10 -8 40.9 10.7
-3 -10 8 41.7 10.8
-3 10 7 259.57 34.2
-3 10 7 276.07 26.1
3 10 -7 335.97 30.2
3 10 -7 297.57 27.8
3 10 -7 265.37 26.6
-3 10 7 245.98 27.2
-3 -10 7 323.87 30.2
-3 -10 7 265.57 27.4
3 -10 -7 279.67 24.4
-3 -10 7 253.07 27.4
-3 -10 7 303.77 40.5
3 -10 -7 292.87 27.8
3 -10 -7 220.88 26.8
-3 -10 7 255.87 30
3 10 -6 309.87 26.4
3 10 -6 331.87 27.1
-3 10 6 250.77 32.7
-3 10 6 248.58 26.2
-3 10 6 245.28 22.1
3 10 -6 309.77 27.7
-3 10 6 247.18 25
-3 10 6 278.47 25.2
3 -10 -6 251.27 26
-3 -10 6 261.67 26.9
3 -10 -6 329.47 31.8
-3 -10 6 305.87 31.9
3 -10 -6 283.97 27.4
-3 -10 6 373.16 43.2
3 -10 -6 279.17 27
-3 -10 6 295.07 26.4
3 10 -5 86.89 13.4
-3 10 5 50.99 10.2
3 10 -5 91.19 16.7
-3 10 5 39.7 10.3
-3 10 5 51.09 9.2
-3 10 5 35.1 14.3
3 10 -5 73.99 11.7
3 10 -5 66.99 19.4
3 10 -5 68.19 11.6
-3 -10 5 52.09 11
3 -10 -5 55.49 10.8
-3 -10 5 63.39 17.1
3 -10 -5 73.29 11.9
3 -10 -5 86.29 17.2
-3 -10 5 54.79 10
-3 -10 5 67.49 12.8
3 -10 -5 67.19 11.9
-3 -10 5 88.39 22.8
3 10 -4 302.47 33.4
-3 10 4 240.38 29.9
3 10 -4 246.48 28
-3 10 4 279.77 25.1
3 10 -4 267.57 24.9
-3 10 4 281.47 27.7
-3 10 4 266.27 21.4
3 10 -4 322.97 30
3 10 -4 329.97 24.6
3 -10 -4 252.97 24.5
3 -10 -4 269.87 32.9
-3 -10 4 320.37 35
3 -10 -4 293.77 25.7
-3 -10 4 336.67 26.7
-3 -10 4 272.07 34.3
3 -10 -4 299.47 24.3
3 -10 -4 286.27 28.4
-3 -10 4 285.17 26.3
-3 10 3 296.77 26.1
3 10 -3 357.76 31.8
-3 10 3 325.87 25.7
3 10 -3 344.47 35.3
-3 10 3 294.47 21.4
-3 10 3 300.97 30.6
3 10 -3 318.47 27
-3 -10 3 340.87 35.7
-3 -10 3 342.37 25.3
3 -10 -3 285.97 34.2
-3 -10 3 367.06 36
-3 -10 3 365.96 28
3 -10 -3 314.47 22.5
3 -10 -3 305.47 26.4
3 -10 -3 343.87 31.3
-3 -10 3 326.47 26.5
3 -10 -3 303.87 25.8
3 10 -2 419.96 41.8
-3 10 2 419.56 37.6
3 10 -2 477.05 35.2
-3 10 2 532.05 40.3
3 10 -2 492.45 34.7
-3 10 2 466.45 33.7
3 10 -2 526.05 40.3
-3 -10 2 498.55 44.3
-3 -10 2 527.85 35.1
-3 -10 2 486.45 35.5
3 -10 -2 465.75 38.5
3 -10 -2 459.35 34.1
-3 -10 2 479.25 34.7
-3 -10 2 489.45 39.6
-3 -10 2 484.95 33.3
3 -10 -2 473.15 34.8
3 -10 -2 466.35 42.4
3 10 -1 232.18 20.8
3 10 -1 237.18 22.7
-3 10 1 216.48 19.9
-3 10 1 223.08 20.8
3 10 -1 258.77 26.5
3 10 -1 238.88 26.6
-3 10 1 284.17 26.7
-3 -10 1 215.98 20.7
3 -10 -1 242.78 30.2
3 -10 -1 250.77 25.2
-3 -10 1 210.88 31.8
3 -10 -1 247.88 21.9
-3 -10 1 230.78 20.6
-3 -10 1 262.77 23.6
3 -10 -1 227.58 20.5
-3 -10 1 181.18 25
-3 -10 1 213.78 19.2
3 10 0 569.84 45.5
-3 10 0 614.14 39.7
3 10 0 537.55 44.6
3 10 0 596.34 40
-3 10 0 575.24 45.8
-3 10 0 574.84 39.8
3 10 0 623.24 41.8
-3 10 0 635.64 45.2
3 10 0 578.14 40.3
-3 -10 0 549.95 48.2
-3 -10 0 593.44 40.8
-3 -10 0 615.94 41.8
-3 -10 0 605.54 39.8
-3 -10 0 568.24 45.2
3 -10 0 548.85 46.9
3 -10 0 641.34 45.3
3 -10 0 577.44 40.5
3 -10 0 605.24 40.1
3 10 1 227.88 20.2
-3 10 -1 230.48 27
3 10 1 218.28 20.1
-3 10 -1 239.78 24.9
3 10 1 208.78 26.1
-3 10 -1 236.18 20.2
-3 10 -1 206.28 19.4
3 10 1 182.78 23.4
3 10 1 241.18 34.5
-3 -10 -1 236.28 22.5
-3 -10 -1 238.08 31.1
-3 -10 -1 233.98 21
3 -10 1 226.98 21.4
3 -10 1 207.18 28.8
-3 -10 -1 242.68 20.2
-3 -10 -1 231.08 26.4
3 -10 1 217.88 23.5
3 -10 1 214.48 20
-3 10 -2 568.64 48
-3 10 -2 665.03 45.5
-3 10 -2 596.24 43.2
3 10 2 665.63 43.9
3 10 2 620.74 42.8
3 10 2 627.84 47.1
3 10 2 597.84 47.9
3 10 2 655.33 42.8
-3 10 -2 613.84 41.8
3 -10 2 693.13 46.2
-3 -10 -2 576.74 50.09
-3 -10 -2 567.44 43.4
3 -10 2 609.34 43.4
-3 -10 -2 591.64 42.7
3 -10 2 586.64 48.8
3 -10 2 633.24 42.4
-3 -10 -2 594.14 42.6
-3 10 -3 27.5 7.9
-3 10 -3 27.1 14.8
-3 10 -3 33.5 8.1
3 10 3 30.2 9.7
-3 10 -3 37 6.8
3 10 3 15.9 15.5
3 10 3 30.9 13.5
3 10 3 27 8.4
3 -10 3 31.4 10.3
3 -10 3 26.6 9.5
-3 -10 -3 25.3 9.2
-3 -10 -3 33.2 9.3
3 -10 3 32.7 14.8
-3 -10 -3 31.9 9.4
-3 -10 -3 31.8 12.5
3 -10 3 33.5 8.2
3 -10 3 50.19 11.8
-3 -10 -3 44 16.2
3 10 4 89.59 14.6
-3 10 -4 101.39 16.4
3 10 4 72.89 12.5
3 10 4 79.19 18.1
3 10 4 75.79 13.4
-3 10 -4 71.69 11.8
3 10 4 86.79 16.7
-3 10 -4 86.79 12.5
-3 -10 -4 63.89 14.9
3 -10 4 84.49 12.9
3 -10 4 115.69 14.6
3 -10 4 101.19 21.3
3 -10 4 76.39 12.1
-3 -10 -4 96.09 21.7
-3 -10 -4 80.39 13.5
3 -10 4 98.99 16
-3 -10 -4 68.09 13.3
-3 -10 -4 92.89 19.7
3 10 5 42 11.8
-3 10 -5 44.5 11.8
3 10 5 45.3 12.2
-3 10 -5 29.4 9.4
3 10 5 38.6 15.4
-3 10 -5 49.2 10.8
3 10 5 31.8 10.3
-3 -10 -5 35 10.8
3 -10 5 41.9 10.7
-3 -10 -5 39 14.7
3 -10 5 53.39 10.5
3 -10 5 27.4 10
-3 -10 -5 43.6 11.3
-3 -10 -5 44.7 13.3
3 -10 5 48 15.3
3 -10 5 28.8 9.8
3 10 6 57.39 16.7
3 10 6 39.5 12.2
3 10 6 26.9 9.7
-3 10 -6 45.2 9.8
3 10 6 46.1 11.6
-3 10 -6 30.6 11.1
3 -10 6 64.39 11.5
3 -10 6 47.9 10.3
-3 -10 -6 35.4 15
3 -10 6 55.99 16.6
3 -10 6 58.79 11.6
-3 -10 -6 96.09 24.2
3 -10 6 65.89 11.7
-3 -10 -6 56.09 12.8
-3 -10 -6 48.6 18.3
3 10 7 28.5 11.2
3 10 7 35.4 16
3 10 7 28.6 12.6
-3 10 -7 29.6 9.6
3 -10 7 18.2 10.1
-3 -10 -7 47.7 12.5
3 -10 7 37 13.6
-3 -10 -7 38.6 17.9
3 -10 7 36.4 11.9
3 -10 7 39.5 9.8
-3 10 -8 49.7 10.3
3 10 8 27.5 12.9
3 10 8 65.29 17.7
3 10 8 49.3 13.3
3 10 8 65.89 13.8
3 -10 8 75.99 16.3
3 -10 8 70.29 13.9
-3 -10 -8 61.59 21.2
3 -10 8 45.7 12.7
3 -10 8 68.39 19.8
3 10 9 10.6 11.8
3 10 9 -23.4 16.2
3 10 9 3.4 14.2
3 10 9 15.8 11.8
-3 10 -9 -1.1 8.3
-3 -10 -9 -14.9 16.9
-3 -10 -9 -17.7 27.6
3 -10 9 8.8 10
3 -10 9 -6.2 14.1
3 -10 9 25 12.2
3 -10 9 21.9 16.1
3 11 -10 63.19 13.4
3 11 -10 36.6 12.2
-3 11 10 44.9 12.2
-3 -11 10 46 12.7
3 -11 -10 19.6 12.3
-3 -11 10 56.39 18.1
3 11 -9 6.8 10.3
-3 11 9 18.2 13
-3 11 9 0.6 9.1
-3 11 9 15.9 15.1
3 11 -9 18.9 9.2
3 -11 -9 11.9 23.7
-3 -11 9 8.6 13.4
3 11 -8 123.59 18.2
3 11 -8 162.28 23.3
-3 11 8 150.48 20
-3 11 8 123.29 25
3 11 -8 187.28 23.5
-3 -11 8 146.69 22.2
3 -11 -8 157.68 22.2
-3 -11 8 158.58 23.1
-3 11 7 84.39 13.7
-3 11 7 64.79 12.1
3 11 -7 78.79 12.7
3 11 -7 71.39 13
-3 11 7 54.09 28.6
3 -11 -7 92.79 14.6
-3 -11 7 110.29 18.4
3 -11 -7 70.59 14
3 -11 -7 81.89 15.4
-3 -11 7 71.69 13.4
3 11 -6 49.99 10.6
3 11 -6 61.19 14.7
-3 11 6 30.8 8.7
-3 11 6 28.1 8.8
3 11 -6 62.89 12.1
-3 11 6 37.8 10
-3 11 6 33 14.6
3 11 -6 44.5 9.1
3 -11 -6 20.8 10.3
3 -11 -6 35.6 10.1
-3 -11 6 13.7 15.4
-3 -11 6 42.6 12.3
-3 -11 6 51.19 11.2
-3 -11 6 31.6 12.4
-3 -11 6 67.99 24.9
3 -11 -6 18.6 9.2
-3 11 5 158.68 17
3 11 -5 198.88 25.2
-3 11 5 133.59 19.7
3 11 -5 165.18 20.4
-3 11 5 145.49 17.5
3 11 -5 175.38 18.8
-3 11 5 162.28 26.1
3 11 -5 179.58 21
-3 11 5 144.79 20
-3 -11 5 185.18 22.7
-3 -11 5 198.08 35.2
3 -11 -5 181.68 31.1
-3 -11 5 186.48 21.3
3 -11 -5 135.29 17.9
-3 -11 5 180.98 26.4
-3 -11 5 165.78 22.3
3 11 -4 288.87 25.6
-3 11 4 243.38 24
3 11 -4 230.58 33.5
-3 11 4 252.07 23.5
3 11 -4 270.17 24.5
-3 11 4 263.27 29.1
-3 11 4 252.77 19.9
3 11 -4 279.27 29.3
3 -11 -4 224.08 23.8
-3 -11 4 285.77 30.3
3 -11 -4 244.48 34.6
-3 -11 4 271.47 22.3
-3 -11 4 261.17 24.7
-3 -11 4 289.77 26.3
3 -11 -4 230.08 25.2
3 -11 -4 235.18 21
-3 11 3 159.88 25.1
-3 11 3 168.18 13.1
3 11 -3 165.68 20.1
3 11 -3 147.79 26.9
3 11 -3 162.48 19
-3 11 3 201.28 19.1
3 11 -3 188.48 25.4
3 -11 -3 147.09 22.9
3 -11 -3 147.09 18.8
-3 -11 3 183.48 31.4
-3 -11 3 202.98 22
-3 -11 3 176.78 17.4
3 -11 -3 154.28 20.9
-3 -11 3 173.68 20.2
3 -11 -3 169.58 13.8
-3 -11 3 175.68 26.9
-3 11 2 402.56 38.6
3 11 -2 477.45 40.5
3 11 -2 456.15 39.4
3 11 -2 480.35 34.8
-3 11 2 457.75 35.4
3 11 -2 501.55 40
3 -11 -2 472.25 43.8
-3 -11 2 489.65 35.1
-3 -11 2 474.65 45
-3 -11 2 479.35 34.7
-3 -11 2 464.35 35.9
-3 -11 2 463.55 32.8
3 -11 -2 483.65 39.8
3 -11 -2 448.96 34
-3 -11 2 392.16 38.4
3 -11 -2 473.45 35
3 11 -1 33.2 13.8
-3 11 1 40.9 8.8
-3 11 1 26.5 13.2
3 11 -1 46.8 10.1
3 11 -1 41.9 11.7
-3 11 1 53.19 13.7
-3 11 1 46.7 11.4
3 11 -1 40 14.3
-3 -11 1 36.1 8.4
-3 -11 1 22.1 11.9
-3 -11 1 45.4 17.7
3 -11 -1 39.3 8.5
-3 -11 1 41 11.2
3 -11 -1 28.2 16.1
3 -11 -1 27.5 8.5
-3 -11 1 43.5 8.5
3 -11 -1 64.39 18.7
-3 11 0 450.05 36.1
-3 11 0 336.77 36.3
3 11 0 340.07 34.5
-3 11 0 467.45 31.5
3 11 0 397.56 36.3
-3 11 0 410.16 30.4
-3 -11 0 454.85 42.4
-3 -11 0 404.96 30.4
3 -11 0 405.76 30.2
-3 -11 0 366.46 34.9
3 -11 0 372.46 39.2
-3 -11 0 414.56 31
3 -11 0 376.06 34.1
-3 -11 0 399.96 29.4
3 -11 0 370.26 31.1
3 11 1 593.04 41.9
3 11 1 592.94 40
-3 11 -1 652.83 45.6
-3 11 -1 544.15 46.9
-3 11 -1 572.94 39.6
-3 11 -1 586.34 39.9
3 11 1 541.45 45.1
3 11 1 655.13 43.6
3 11 1 565.54 46.8
-3 -11 -1 570.14 50.29
-3 -11 -1 574.64 40
-3 -11 -1 546.75 40.7
3 -11 1 582.64 41.1
-3 -11 -1 489.55 44.5
3 -11 1 586.94 40.4
3 -11 1 569.04 44.4
3 -11 1 566.64 49.7
3 11 2 40.8 9.4
-3 11 -2 19 7.2
-3 11 -2 31.7 7.9
3 11 2 43.5 13.4
3 11 2 67.39 18
-3 11 -2 26 14.2
3 11 2 30.2 9.4
3 11 2 39 8.6
-3 11 -2 35.9 12.9
-3 -11 -2 25.2 8.6
3 -11 2 37.2 15
-3 -11 -2 27.6 10
3 -11 2 32.5 8.9
-3 -11 -2 32 9.2
3 -11 2 50.39 12.9
-3 -11 -2 21 12.6
-3 -11 -2 24.9 16.2
-3 11 -3 371.86 31.8
3 11 3 315.87 28.2
-3 11 -3 301.37 22.8
-3 11 -3 305.37 27.4
-3 11 -3 338.07 27.2
3 11 3 339.07 28.2
3 11 3 303.17 35
3 11 3 374.96 30.5
3 11 3 314.77 31.1
-3 -11 -3 289.37 31.7
3 -11 3 379.46 30.8
3 -11 3 355.06 28.6
3 -11 3 354.56 23.7
-3 -11 -3 310.07 31.1
3 -11 3 348.97 37.5
3 -11 3 327.87 29
-3 -11 -3 285.77 29.6
-3 -11 -3 329.07 31.1
-3 -11 -3 301.37 38.2
-3 11 -4 29.1 11
3 11 4 8.6 9.8
3 11 4 29.4 10.2
3 11 4 21.3 9
-3 11 -4 27.1 8.3
3 11 4 43.1 16.7
3 11 4 18.4 8.9
-3 -11 -4 32.5 16.9
-3 -11 -4 16.1 16
3 -11 4 17.8 9
-3 -11 -4 21 9.1
-3 -11 -4 41.5 10.5
3 -11 4 17.6 7.6
3 -11 4 23.7 9.4
3 -11 4 28.3 7.8
-3 -11 -4 38 10.9
3 -11 4 13.8 14.4
3 11 5 49.5 12.1
-3 11 -5 48.5 10.3
-3 11 -5 81.39 13.9
3 11 5 73.29 18.4
3 11 5 53.69 11.1
3 11 5 65.19 13.1
3 -11 5 64.49 12.3
3 -11 5 43.7 10.4
3 -11 5 60.19 12.9
-3 -11 -5 48 12.4
-3 -11 -5 73.99 19.8
3 -11 5 51.79 11.3
-3 -11 -5 28.5 11.2
3 11 6 51.69 13.9
3 11 6 56.49 14.6
-3 11 -6 41.4 12
-3 11 -6 66.29 11.8
3 11 6 71.59 14.9
3 11 6 68.99 19.3
-3 -11 -6 86.89 15.2
3 -11 6 63.39 12.8
3 -11 6 51.19 12.3
3 -11 6 71.69 18.1
3 -11 6 56.69 11.9
3 -11 6 77.69 13.6
-3 -11 -6 78.19 19.5
3 11 7 23.5 10.1
3 11 7 70.49 15.2
3 11 7 39.5 16.5
-3 11 -7 23.8 12.3
3 11 7 28.5 10.8
-3 11 -7 31.3 9.5
-3 -11 -7 44.5 18.9
3 -11 7 47.4 11.2
3 -11 7 57.99 16.8
3 -11 7 54.29 10.9
3 -11 7 27.6 14.6
3 -11 7 66.79 13.6
-3 -11 -7 42.5 13.9
3 11 8 11 11.9
3 11 8 15 15.2
3 11 8 -10.3 12.7
-3 11 -8 5.4 9.6
3 11 8 4.1 9.6
3 -11 8 -25.3 12.2
-3 -11 -8 10 13.5
3 -11 8 4.1 9.9
-3 -11 -8 -0.5 17.1
3 -11 8 39.3 18.1
3 11 9 31.9 14
3 11 9 12.5 11.3
3 11 9 20.8 15.7
3 -11 9 18.7 19.5
-3 -11 -9 11.6 14.1
3 -11 9 10.7 11.2
3 -11 9 23.1 13.9
-3 -11 -9 -18.3 17.6
-3 12 10 15.9 9.8
-3 12 10 -3.8 10.7
3 12 -10 -1.8 9.4
3 12 -10 15.4 9.9
-3 12 10 -23 15.1
3 -12 -10 20.6 12.1
-3 -12 10 -1.1 13.4
3 12 -9 52.39 13.5
-3 12 9 52.69 19
-3 12 9 48.1 12.9
-3 -12 9 51.29 12.1
3 -12 -9 44.1 13.8
3 -12 -9 49.9 14.9
-3 -12 9 60.69 16
3 12 -8 -9.3 9.2
-3 12 8 5.5 14.9
3 12 -8 6.2 10
-3 12 8 -11.9 11.7
3 12 -8 13.4 9.7
-3 12 8 14.3 9.4
3 -12 -8 1.3 10.6
-3 -12 8 3.4 12.3
3 -12 -8 2.8 9.3
-3 -12 8 8.4 8.9
-3 -12 8 39.5 17.7
-3 12 7 117.59 22.3
-3 12 7 112.69 16.8
-3 12 7 65.79 13.7
3 12 -7 90.29 19.7
3 12 -7 87.79 14.1
3 -12 -7 87.19 14.1
3 -12 -7 56.69 12.4
-3 -12 7 76.39 15
3 -12 -7 73.99 16.4
-3 -12 7 71.79 14.3
3 12 -6 9.5 7.4
3 12 -6 28 9.3
3 12 -6 -2 8
-3 12 6 2.3 7.1
-3 12 6 6.9 6.8
3 12 -6 23.6 11.9
-3 -12 6 40.4 27.2
-3 -12 6 8.8 8.3
3 -12 -6 -1.2 7.8
3 -12 -6 7.4 9.2
-3 -12 6 26.6 10.6
-3 -12 6 6.7 10.9
3 -12 -6 20.1 12
-3 12 5 7.4 7.4
3 12 -5 15.1 7.4
3 12 -5 6.9 9.2
3 12 -5 17.9 11.3
-3 12 5 11.7 13.5
-3 12 5 22.5 7.3
-3 12 5 17.5 9.2
3 12 -5 18.6 9.1
3 -12 -5 20.5 19.9
-3 -12 5 15 9.7
-3 -12 5 39.2 20.2
-3 -12 5 24.9 10.5
3 -12 -5 12.2 9.1
-3 12 4 39.1 15.4
3 12 -4 38.6 10.2
3 12 -4 34.4 9.4
-3 12 4 29.6 10.6
-3 12 4 40.4 9.8
3 12 -4 45.2 14.3
-3 12 4 45.5 15.8
-3 -12 4 33.6 10.6
-3 -12 4 54.79 19.8
3 -12 -4 37.6 9.3
3 -12 -4 68.79 23.8
-3 -12 4 23.8 9
3 -12 -4 51.49 11.2
-3 -12 4 38.5 11
3 -12 -4 36.7 7.8
-3 -12 4 57.69 10.1
-3 12 3 373.76 31.5
-3 12 3 405.36 38.2
3 12 -3 405.06 32.5
3 12 -3 370.96 36.4
-3 12 3 404.16 31.8
3 12 -3 413.56 32.3
-3 -12 3 417.46 34.4
-3 -12 3 471.55 33.2
3 -12 -3 375.46 43
-3 -12 3 413.36 41.4
3 -12 -3 372.96 32.9
3 -12 -3 353.26 31.2
-3 -12 3 396.66 42.3
-3 -12 3 402.16 32.4
-3 -12 3 448.86 30.4
-3 12 2 21.9 8.3
3 12 -2 30.1 8.2
3 12 -2 23.1 20.7
3 12 -2 25.6 8.8
3 12 -2 18.3 12.1
-3 12 2 28.6 12.8
-3 12 2 39.9 14.7
-3 -12 2 22.9 8.2
-3 -12 2 2 16.6
3 -12 -2 43.8 19.7
3 -12 -2 16.4 7.2
3 -12 -2 31.5 12.2
-3 -12 2 39.3 10.3
-3 -12 2 13.6 12.7
-3 -12 2 24.2 7.5
3 -12 -2 21.3 9.3
-3 -12 2 22.1 7.8
3 12 -1 339.17 35.7
3 12 -1 351.56 30.3
-3 12 1 292.47 34.8
-3 12 1 329.27 29.2
-3 12 1 366.76 28.5
-3 12 1 356.06 35
3 12 -1 400.16 36
3 12 -1 364.46 28.5
-3 -12 1 312.37 33.8
-3 -12 1 374.86 29.1
-3 -12 1 334.47 40
-3 -12 1 361.76 26.9
-3 -12 1 404.06 32.5
3 -12 -1 354.96 33.7
3 -12 -1 340.17 28
3 -12 -1 368.16 30.1
-3 -12 1 370.66 28.1
3 -12 -1 310.67 41.8
-3 12 0 128.39 21.7
3 12 0 111.69 16.3
-3 12 0 102.49 13.5
3 12 0 137.19 22.2
-3 12 0 117.39 16.1
3 12 0 96.19 19.7
3 -12 0 126.59 16.4
-3 -12 0 121.89 15.3
-3 -12 0 90.29 19.5
3 -12 0 114.79 19
-3 -12 0 106.49 15.2
-3 -12 0 118.49 15.8
3 -12 0 130.19 19.3
-3 -12 0 119.49 24.4
-3 -12 0 128.09 17.6
3 -12 0 151.98 26.8
-3 12 -1 49.1 9.1
3 12 1 58.69 17.2
3 12 1 50.29 15.8
-3 12 -1 70.79 18.7
-3 12 -1 76.49 16.5
-3 12 -1 56.69 10.2
3 12 1 69.79 11.7
3 12 1 90.69 14.1
3 12 1 53.29 11
-3 -12 -1 85.79 22.4
-3 -12 -1 62.79 10.6
-3 -12 -1 70.49 12.4
3 -12 1 68.49 20.3
3 -12 1 62.79 11.8
3 -12 1 52.39 14.7
-3 -12 -1 64.19 11.5
3 -12 1 62.69 10.9
3 12 2 10 7.4
3 12 2 28.7 15
3 12 2 25.1 8.4
3 12 2 31.3 10.1
-3 12 -2 16.5 13.6
-3 12 -2 29.8 7.8
3 12 2 7.7 11.5
3 -12 2 15.3 14.3
-3 -12 -2 16.6 7.7
3 -12 2 13.7 10.5
-3 -12 -2 15.2 8.4
3 -12 2 21.4 8.8
3 -12 2 14.7 7.7
-3 -12 -2 33.4 17.9
-3 -12 -2 12.5 7.5
3 12 3 0.7 6.5
3 12 3 9.8 9
-3 12 -3 -0.6 11
3 12 3 6.9 7
-3 12 -3 -2.9 5.8
3 12 3 7.3 14
-3 -12 -3 16.3 16.7
3 -12 3 -6.4 8.2
-3 -12 -3 19.9 8.9
3 -12 3 8.6 8.5
-3 -12 -3 13.1 9.4
3 -12 3 11 7.6
-3 -12 -3 11.9 7.1
3 -12 3 11 13.4
3 12 4 160.48 28.1
3 12 4 165.68 23.6
3 12 4 150.58 19.9
3 12 4 162.28 22
-3 12 -4 193.28 22.7
-3 12 -4 181.08 25.7
[truncated: 632,139 more chars]
